# Supplementary material for: Bioinformatics and Network Pharmacology Identify the Therapeutic Role and Potential Mechanism of Melatonin in AD and Rosacea
Source: Front Immunol. 2021 Nov 23;12:756550. doi: 10.3389/fimmu.2021.756550 (PMC8657413; doi:10.3389/fimmu.2021.756550)
Supplement: Supplementary file 2 [file Table_1.xlsx]

## Sheet: Table S1
Table S1. The GO enrichment of DEGs in AD.
ONTOLOGY	ID	Description	GeneRatio	BgRatio	pvalue	p.adjust	qvalue	geneID	Count
BP	GO:0045333	cellular respiration	75/3717	187/18866	9.2744e-11	5.93376e-07	5.02575e-07	ACO1/ACO2/ADSL/CCNB1/COA6/COX4I1/COX5B/COX6A1/COX6B1/COX6C/COX7B/COX8A/CYC1/CYP1A2/DLD/ETFB/ETFDH/FAHD1/FH/IDH3A/IDH3B/IFNG/IL4/MDH1/MDH2/ME3/NDUFA1/NDUFA10/NDUFA11/NDUFA12/NDUFA13/NDUFA2/NDUFA4/NDUFA7/NDUFA8/NDUFA9/NDUFAB1/NDUFAF1/NDUFB10/NDUFB11/NDUFB2/NDUFB4/NDUFB6/NDUFC1/NDUFS1/NDUFS2/NDUFS3/NDUFS6/NDUFS7/NDUFV1/NDUFV2/NR4A3/OGDHL/OXA1L/PARK7/PDHA2/PNPT1/SCO2/SDHA/SDHAF2/SDHB/SDHD/SLC25A13/SL…	75
BP	GO:0033108	mitochondrial respiratory chain complex assembly	48/3717	102/18866	3.93515e-10	1.25885e-06	1.06622e-06	AIFM1/BCS1L/C12orf73/COA1/COA3/COA5/COX14/COX20/FASTKD3/NDUFA1/NDUFA10/NDUFA11/NDUFA12/NDUFA13/NDUFA2/NDUFA7/NDUFA8/NDUFA9/NDUFAB1/NDUFAF1/NDUFAF3/NDUFB10/NDUFB11/NDUFB2/NDUFB4/NDUFB6/NDUFC1/NDUFS1/NDUFS2/NDUFS3/NDUFS6/NDUFS7/NDUFV1/NDUFV2/OXA1L/SAMM50/SCO1/SCO2/SDHAF1/SDHAF2/SMIM20/SURF1/TFAM/TIMMDC1/TMEM126A/TTC19/UQCC2/UQCR10	48
BP	GO:0042773	ATP synthesis coupled electron transport	45/3717	98/18866	3.64975e-09	7.78369e-06	6.5926e-06	CCNB1/COA6/COX4I1/COX5B/COX6A1/COX6B1/COX6C/COX7B/COX8A/CYC1/DLD/NDUFA1/NDUFA10/NDUFA11/NDUFA12/NDUFA13/NDUFA2/NDUFA4/NDUFA7/NDUFA8/NDUFA9/NDUFAB1/NDUFAF1/NDUFB10/NDUFB11/NDUFB2/NDUFB4/NDUFB6/NDUFC1/NDUFS1/NDUFS2/NDUFS3/NDUFS6/NDUFS7/NDUFV1/NDUFV2/PARK7/SDHA/SDHAF2/SDHD/UQCR10/UQCRC1/UQCRC2/UQCRFS1/UQCRQ	45
BP	GO:0022904	respiratory electron transport chain	50/3717	116/18866	7.20051e-09	9.20878e-06	7.79961e-06	CCNB1/COA6/COX4I1/COX5B/COX6A1/COX6B1/COX6C/COX7B/COX8A/CYC1/DLD/ETFB/ETFDH/NDUFA1/NDUFA10/NDUFA11/NDUFA12/NDUFA13/NDUFA2/NDUFA4/NDUFA7/NDUFA8/NDUFA9/NDUFAB1/NDUFAF1/NDUFB10/NDUFB11/NDUFB2/NDUFB4/NDUFB6/NDUFC1/NDUFS1/NDUFS2/NDUFS3/NDUFS6/NDUFS7/NDUFV1/NDUFV2/PARK7/SCO2/SDHA/SDHAF2/SDHB/SDHD/SLC25A13/UQCR10/UQCRC1/UQCRC2/UQCRFS1/UQCRQ	50
BP	GO:0015980	energy derivation by oxidation of organic compounds	95/3717	278/18866	8.37944e-09	9.20878e-06	7.79961e-06	ACADVL/ACO1/ACO2/ADSL/AKT1/CCNB1/COA6/COX4I1/COX5B/COX6A1/COX6B1/COX6C/COX7B/COX8A/CYC1/CYP1A2/DLD/ETFB/ETFDH/FAHD1/FH/GAA/GCGR/GNAS/GYG1/GYG2/IDH3A/IDH3B/IFNG/IL4/INPP5K/MDH1/MDH2/ME3/MT3/MTOR/NDUFA1/NDUFA10/NDUFA11/NDUFA12/NDUFA13/NDUFA2/NDUFA4/NDUFA7/NDUFA8/NDUFA9/NDUFAB1/NDUFAF1/NDUFB10/NDUFB11/NDUFB2/NDUFB4/NDUFB6/NDUFC1/NDUFS1/NDUFS2/NDUFS3/NDUFS6/NDUFS7/NDUFV1/NDUFV2/NR4A3/OGDHL/OXA1L/PARK…	95
BP	GO:0042775	mitochondrial ATP synthesis coupled electron transport	44/3717	97/18866	8.63593e-09	9.20878e-06	7.79961e-06	CCNB1/COX4I1/COX5B/COX6A1/COX6B1/COX6C/COX7B/COX8A/CYC1/DLD/NDUFA1/NDUFA10/NDUFA11/NDUFA12/NDUFA13/NDUFA2/NDUFA4/NDUFA7/NDUFA8/NDUFA9/NDUFAB1/NDUFAF1/NDUFB10/NDUFB11/NDUFB2/NDUFB4/NDUFB6/NDUFC1/NDUFS1/NDUFS2/NDUFS3/NDUFS6/NDUFS7/NDUFV1/NDUFV2/PARK7/SDHA/SDHAF2/SDHD/UQCR10/UQCRC1/UQCRC2/UQCRFS1/UQCRQ	44
BP	GO:0070482	response to oxygen levels	125/3717	396/18866	1.0397e-08	9.50283e-06	8.04866e-06	ACTN4/ACVRL1/ADSL/AHCY/AIFM1/AKT1/ALAS1/ANGPT2/ANGPT4/APAF1/APOLD1/ARNT/ATF4/ATM/ATP6AP1/ATP6V0D1/B3GAT1/BNIP1/BRIP1/CAPN2/CAV1/CCNB1/CFLAR/CHCHD2/COL1A1/CPEB4/CRYAB/CUL2/CXCR4/DDIT4/EGR1/ENDOG/ENO1/EP300/ERCC2/ERCC3/F7/FAM162A/FIS1/FMN2/FUNDC1/HIF3A/HIPK2/HSP90B1/HYOU1/ITPR2/KCND2/LDHA/LIMD1/LONP1/LPAR1/LTA/MALAT1/MDM2/MIR34A/MMP2/MT3/MTHFR/MTOR/NDNF/NF1/NKX3-1/NOTCH1/NOX4/OPA1/PAK1/PAM/PDGFRB/P…	125
BP	GO:0046034	ATP metabolic process	103/3717	311/18866	1.32445e-08	1.05923e-05	8.97139e-06	AAAS/ADPGK/ALDOA/ALDOC/APP/ARNT/ATP6V1B2/BPGM/CCNB1/CHCHD10/COA6/COX4I1/COX5B/COX6A1/COX6B1/COX6B2/COX6C/COX7A1/COX7B/COX8A/CYC1/DDIT4/DLD/ENO1/ENO2/ENO3/EP300/FBP1/FIGNL1/GAPDH/GPI/HK1/HTR2A/IFNG/IL4/LDHA/MLXIPL/MYOG/NDUFA1/NDUFA10/NDUFA11/NDUFA12/NDUFA13/NDUFA2/NDUFA4/NDUFA7/NDUFA8/NDUFA9/NDUFAB1/NDUFAF1/NDUFB10/NDUFB11/NDUFB2/NDUFB4/NDUFB6/NDUFC1/NDUFS1/NDUFS2/NDUFS3/NDUFS6/NDUFS7/NDUFV1/NDUFV…	103
BP	GO:0036293	response to decreased oxygen levels	118/3717	371/18866	1.66012e-08	1.18016e-05	9.99569e-06	ACTN4/ACVRL1/ADSL/AHCY/AIFM1/AKT1/ALAS1/ANGPT2/ANGPT4/APAF1/APOLD1/ARNT/ATF4/ATM/B3GAT1/BNIP1/BRIP1/CAPN2/CAV1/CCNB1/CFLAR/CHCHD2/CPEB4/CRYAB/CUL2/CXCR4/DDIT4/EGR1/ENDOG/ENO1/EP300/ERCC2/ERCC3/F7/FAM162A/FIS1/FMN2/FUNDC1/HIF3A/HIPK2/HSP90B1/HYOU1/ITPR2/KCND2/LDHA/LIMD1/LONP1/LTA/MALAT1/MDM2/MIR34A/MMP2/MT3/MTHFR/MTOR/NDNF/NF1/NKX3-1/NOTCH1/NOX4/OPA1/PAK1/PAM/PDK3/PDLIM1/PENK/PGF/PGK1/PHB2/PIN1/PL…	118
BP	GO:0048193	Golgi vesicle transport	118/3717	374/18866	2.74785e-08	1.75807e-05	1.48904e-05	ACTR10/ACTR1A/AMN/ANK2/AP1AR/AP2A1/ARCN1/ARF3/ARF5/ARFGAP1/ARFGAP2/ARL1/BCAP31/BICD2/BNIP1/CAPZA1/CAPZA2/CCDC22/CD55/COG3/COL7A1/COPE/COPZ1/CSNK1D/CTAGE1/CTSZ/CUX1/DCTN2/DCTN3/DCTN4/DYNC1H1/DYNC1I1/DYNLL1/DYNLL2/EHD3/ERGIC1/EXOC1/EXOC2/EXOC4/F10/F5/F7/F8/F9/GOLGA5/GOLPH3L/GOSR2/GRIA1/HTT/HYOU1/KDELR1/KIF13A/KIF15/KIF1C/KIF22/KIF2B/KIF3A/KIF3B/KIF3C/KIFAP3/KLC2/KLHL12/LLGL1/LMAN2/MAPK15/MIA3/NAPA/…	118
BP	GO:0001666	response to hypoxia	114/3717	359/18866	3.18629e-08	1.85326e-05	1.56967e-05	ACTN4/ACVRL1/ADSL/AHCY/AKT1/ALAS1/ANGPT2/ANGPT4/APAF1/APOLD1/ARNT/ATM/B3GAT1/BRIP1/CAPN2/CAV1/CCNB1/CFLAR/CHCHD2/CRYAB/CUL2/CXCR4/DDIT4/EGR1/ENDOG/ENO1/EP300/ERCC2/ERCC3/F7/FAM162A/FIS1/FMN2/FUNDC1/HIF3A/HIPK2/HSP90B1/HYOU1/ITPR2/KCND2/LDHA/LIMD1/LONP1/LTA/MALAT1/MDM2/MIR34A/MMP2/MT3/MTHFR/MTOR/NDNF/NF1/NKX3-1/NOTCH1/NOX4/OPA1/PAK1/PAM/PDK3/PDLIM1/PENK/PGF/PGK1/PHB2/PIN1/PLOD2/PMAIP1/PPARD/PSMA1/…	114
BP	GO:0006119	oxidative phosphorylation	57/3717	149/18866	1.12768e-07	6.0124e-05	5.09235e-05	CCNB1/CHCHD10/COA6/COX4I1/COX5B/COX6A1/COX6B1/COX6B2/COX6C/COX7A1/COX7B/COX8A/CYC1/DLD/MLXIPL/MYOG/NDUFA1/NDUFA10/NDUFA11/NDUFA12/NDUFA13/NDUFA2/NDUFA4/NDUFA7/NDUFA8/NDUFA9/NDUFAB1/NDUFAF1/NDUFB10/NDUFB11/NDUFB2/NDUFB4/NDUFB6/NDUFC1/NDUFS1/NDUFS2/NDUFS3/NDUFS6/NDUFS7/NDUFV1/NDUFV2/PARK7/PDE12/PGK1/SDHA/SDHAF2/SDHD/STOML2/SURF1/TEFM/UQCC2/UQCR10/UQCRC1/UQCRC2/UQCRFS1/UQCRQ/VCP	57
BP	GO:0062012	regulation of small molecule metabolic process	135/3717	456/18866	1.99389e-07	8.79318e-05	7.44761e-05	AAAS/ABCD2/ACACB/ACADVL/ADIPOR1/AKT1/AP2A1/APOC1/APP/APPL2/ARNT/ARV1/ATCAY/ATP2B4/AZIN1/BHMT/BMP6/CAV1/CD320/CD74/CDA/CLCN2/CLK2/CLTC/CNR1/COQ3/COX11/CYP27B1/DDB1/DDIT4/DGAT2/DUSP12/EGR1/ENO1/EP300/FBP1/FMO5/GCGR/GIP/GPAM/HAS2/HMGCR/HPCA/HTR2A/IFNG/IGFBP3/IGFBP4/IL4/INPP5K/INSIG2/KIT/LACC1/LCMT1/LDLR/LDLRAP1/MBTPS1/MBTPS2/MID1IP1/MIDN/MLXIPL/MTOR/MYOG/NKX1-1/NLN/NR1H2/NR1H3/NR4A3/NUP107/NUP155/NU…	135
BP	GO:0022900	electron transport chain	66/3717	184/18866	2.04114e-07	8.79318e-05	7.44761e-05	AKR1A1/AKR7A2/CCNB1/CIAPIN1/COA6/COX11/COX4I1/COX5B/COX6A1/COX6B1/COX6C/COX7A1/COX7B/COX8A/CYC1/CYP1A2/DLD/DMGDH/ETFB/ETFDH/GLRX/GPX2/IDH3B/IDO1/NDUFA1/NDUFA10/NDUFA11/NDUFA12/NDUFA13/NDUFA2/NDUFA4/NDUFA7/NDUFA8/NDUFA9/NDUFAB1/NDUFAF1/NDUFB10/NDUFB11/NDUFB2/NDUFB4/NDUFB6/NDUFC1/NDUFS1/NDUFS2/NDUFS3/NDUFS6/NDUFS7/NDUFV1/NDUFV2/NOX4/NQO2/PARK7/POR/SCO2/SDHA/SDHAF2/SDHB/SDHD/SLC25A13/SURF1/TXNRD1/UQ…	66
BP	GO:1901990	regulation of mitotic cell cycle phase transition	133/3717	448/18866	2.06155e-07	8.79318e-05	7.44761e-05	ACTR1A/ADAMTS1/AKT1/ALMS1/ANAPC10/ANAPC16/ANAPC4/ANAPC5/ANLN/APP/APPL2/ARID3A/ATM/AVEN/BRD4/BRD7/CCNB1/CDC16/CDC23/CDKN2D/CENPJ/CEP131/CEP135/CEP41/CEP78/CETN2/CLASP1/CNOT10/CNOT3/CNOT6/CNTRL/CRADD/CSNK1D/CTDSP1/CUL4A/DCTN2/DCTN3/DDB1/DUSP1/DYNC1H1/DYNLL1/EGFR/EP300/ERCC2/ERCC3/FGF10/FHL1/FOXO4/GPNMB/GTSE1/HAUS2/HAUS6/HAUS7/HMMR/HSPA2/ID2/IK/KIF14/KMT2E/LCMT1/LSM10/LSM11/MAD2L1BP/MDM2/MIIP/MTA3/M…	133
BP	GO:0010389	regulation of G2/M transition of mitotic cell cycle	70/3717	200/18866	2.62854e-07	0.000105109	8.90246e-05	ACTR1A/ALMS1/APP/ATM/AVEN/BRD4/CCNB1/CENPJ/CEP131/CEP135/CEP41/CEP78/CETN2/CLASP1/CNTRL/CSNK1D/DCTN2/DCTN3/DYNC1H1/DYNLL1/FHL1/FOXO4/HAUS2/HAUS6/HAUS7/HMMR/HSPA2/KIF14/MIIP/MTA3/NAE1/NEK2/ODF2/OFD1/PBX1/PPP2R1A/PSMA1/PSMA2/PSMA5/PSMA7/PSMB1/PSMB10/PSMB3/PSMB4/PSMB6/PSMB7/PSMC1/PSMC2/PSMC5/PSMD1/PSMD11/PSMD14/PSMD4/PSMD6/PSMD7/PSMD8/RAB11A/RBX1/RCC2/RINT1/TAOK3/TPX2/TUBA1A/TUBA4A/TUBB/TUBB4A/TUBB4…	70
BP	GO:0071453	cellular response to oxygen levels	79/3717	235/18866	3.15694e-07	0.000118812	0.000100631	AIFM1/AKT1/ANGPT4/ARNT/ATF4/ATP6AP1/ATP6V0D1/B3GAT1/BRIP1/CAV1/CCNB1/CFLAR/CHCHD2/CPEB4/CUL2/EGR1/ENDOG/ENO1/EP300/FAM162A/FMN2/HIF3A/HIPK2/HYOU1/KCND2/LIMD1/LPAR1/MALAT1/MDM2/MIR34A/MT3/MTOR/NDNF/NKX3-1/NOTCH1/OPA1/PDK3/PGK1/PHB2/PMAIP1/PPARD/PPARG/PSMA1/PSMA2/PSMA5/PSMA7/PSMB1/PSMB10/PSMB3/PSMB4/PSMB6/PSMB7/PSMC1/PSMC2/PSMC5/PSMD1/PSMD11/PSMD14/PSMD4/PSMD6/PSMD7/PSMD8/PTN/RBX1/ROCK2/RORA/RPS27A…	79
BP	GO:0036294	cellular response to decreased oxygen levels	74/3717	218/18866	4.81345e-07	0.000169419	0.000143493	AIFM1/AKT1/ANGPT4/ARNT/ATF4/B3GAT1/BRIP1/CCNB1/CFLAR/CHCHD2/CPEB4/CUL2/EGR1/ENDOG/ENO1/EP300/FAM162A/FMN2/HIF3A/HIPK2/HYOU1/KCND2/LIMD1/MALAT1/MDM2/MIR34A/MT3/MTOR/NDNF/NKX3-1/NOTCH1/OPA1/PDK3/PGK1/PHB2/PMAIP1/PPARD/PSMA1/PSMA2/PSMA5/PSMA7/PSMB1/PSMB10/PSMB3/PSMB4/PSMB6/PSMB7/PSMC1/PSMC2/PSMC5/PSMD1/PSMD11/PSMD14/PSMD4/PSMD6/PSMD7/PSMD8/PTN/RBX1/ROCK2/RORA/RPS27A/SFRP1/SLC8A3/STC1/STUB1/TP53/TWIS…	74
BP	GO:0000209	protein polyubiquitination	105/3717	340/18866	5.03119e-07	0.000169419	0.000143493	AKTIP/AMFR/ANAPC10/ANAPC13/ANAPC4/ANAPC5/ANKRD39/BLMH/CDC16/CDC23/CHFR/CTNNB1/DYSF/DZIP3/FBXL14/FBXL15/FBXL17/FBXO32/FBXO4/FBXO44/FBXO6/FBXW12/FBXW4/GPS2/HDAC6/IRF2BP1/ITCH/MAGEL2/MDM2/NEDD4L/PARP10/PELI3/PRPF19/PSMA1/PSMA2/PSMA5/PSMA7/PSMB1/PSMB10/PSMB3/PSMB4/PSMB6/PSMB7/PSMC1/PSMC2/PSMC5/PSMD1/PSMD11/PSMD14/PSMD4/PSMD6/PSMD7/PSMD8/RBCK1/RBX1/RFFL/RNF180/RNF183/RNF26/RNF31/RNF34/RNF4/RNF8/RPS27A…	105
BP	GO:0007050	cell cycle arrest	78/3717	234/18866	5.49338e-07	0.000172788	0.000146348	APBB1/ARID3A/ATM/BIN1/BRINP3/CCNB1/CDC123/CDK5/CDK7/CDKN2D/CGREF1/CNOT10/CNOT3/CNOT6/CRADD/CRLF3/CXCL8/DDIAS/DDIT3/DHCR24/DUSP1/E4F1/EIF2AK4/EIF4G2/EP300/ERN2/FGF10/FOXO4/FZD9/GAS2L1/GTSE1/HRAS/ID2/IFNG/KMT2E/LAMTOR1/LAMTOR2/LAMTOR3/LAMTOR4/LAMTOR5/MAP2K1/MAPK12/MDM2/MIF/MIR34A/MLXIPL/MTOR/MUC1/MYOG/NKX3-1/NOTCH1/PCNA/PIDD1/PLK2/PNPT1/PPM1G/PRKAB1/PRMT1/PRR11/RBL2/RPRM/RRAGA/RRAGB/SFN/SKIL/SOX2/S…	78
BP	GO:0043281	regulation of cysteine-type endopeptidase activity involved in apoptotic process	73/3717	215/18866	5.67139e-07	0.000172788	0.000146348	AIFM1/AKT1/ALOX12/ANP32B/APAF1/BAK1/BCAP31/BIRC3/BIRC7/BOK/CCK/CD27/CD44/CDKN2D/CFLAR/CLEC7A/CRADD/CRYAB/DAPK1/DHCR24/F3/FAM162A/FIS1/FNIP1/GRAMD4/GSN/HIP1/HTRA2/IFI6/JAK2/KHDC1/LAMTOR5/LEF1/MDM2/MT3/MTCH1/NAIP/NDUFA13/NKX3-1/NLRP2/NODAL/PAK2/PARK7/PDCD6/PIDD1/PIH1D1/PMAIP1/POR/PPARG/PRDX3/PRDX5/RAF1/RFFL/RIPK1/RNF34/RPS27L/RPS3/RPS6KA1/RPS6KA3/SFN/SIAH2/SOX2/ST18/ST20/TNFRSF10A/TNFRSF10B/TNFSF10…	73
BP	GO:0071456	cellular response to hypoxia	71/3717	208/18866	6.4228e-07	0.000186787	0.000158204	AKT1/ANGPT4/ARNT/B3GAT1/BRIP1/CCNB1/CFLAR/CHCHD2/CUL2/EGR1/ENDOG/ENO1/EP300/FAM162A/FMN2/HIF3A/HIPK2/HYOU1/KCND2/LIMD1/MALAT1/MDM2/MIR34A/MT3/MTOR/NDNF/NKX3-1/NOTCH1/OPA1/PDK3/PGK1/PHB2/PMAIP1/PPARD/PSMA1/PSMA2/PSMA5/PSMA7/PSMB1/PSMB10/PSMB3/PSMB4/PSMB6/PSMB7/PSMC1/PSMC2/PSMC5/PSMD1/PSMD11/PSMD14/PSMD4/PSMD6/PSMD7/PSMD8/PTN/RBX1/ROCK2/RORA/RPS27A/SFRP1/SLC8A3/STC1/STUB1/TP53/TWIST1/UBB/UBC/VASN/V…	71
BP	GO:2000116	regulation of cysteine-type endopeptidase activity	79/3717	239/18866	6.82474e-07	0.000189847	0.000160795	AIFM1/AKT1/ALOX12/ANP32B/APAF1/BAK1/BCAP31/BIRC3/BIRC7/BOK/CCK/CD27/CD44/CDKN2D/CFLAR/CIDEB/CLEC7A/CRADD/CRYAB/CYFIP2/DAPK1/DHCR24/F3/FAM162A/FIS1/FNIP1/GRAMD4/GRIN2B/GSN/HIP1/HTRA2/IFI6/JAK2/KHDC1/LAMTOR5/LEF1/LGMN/MDM2/MEFV/MT3/MTCH1/NAIP/NDUFA13/NKX3-1/NLRP2/NODAL/PAK2/PARK7/PDCD6/PIDD1/PIH1D1/PMAIP1/POR/PPARG/PRDX3/PRDX5/RAF1/RFFL/RIPK1/RNF34/RPS27L/RPS3/RPS6KA1/RPS6KA3/SFN/SIAH2/SOX2/ST18/ST…	79
BP	GO:0043687	post-translational protein modification	110/3717	363/18866	7.66841e-07	0.000204427	0.000173145	AFP/ANO8/APP/ASB1/ASB13/ASB16/ASB5/ASB6/ATG5/BMP4/CCDC22/CHGB/CHM/COPS3/COPS4/COPS5/COPS6/COPS8/CP/CUL2/CUL4A/DCAF13/DCAF16/DCAF4/DCAF8/DCUN1D1/DDB1/F5/FBXL14/FBXL15/FBXO32/FBXO4/FBXO44/FBXO6/FBXW12/FBXW4/FGG/FN3K/FN3KRP/FOLH1/GPS1/HIF3A/HSP90B1/ICMT/IGFBP3/IGFBP4/IGFBP5/IGFBP7/ITIH2/KBTBD6/KCTD6/KEAP1/KLHL21/KLHL41/KNG1/LAMB1/LCMT1/LTBP1/MBTPS1/MIA3/MSLN/MXRA8/NAE1/NEURL2/NUB1/PCSK9/PDIA6/PENK/P…	110
BP	GO:1902749	regulation of cell cycle G2/M phase transition	73/3717	217/18866	8.4569e-07	0.000211989	0.000179549	ACTR1A/ALMS1/APP/ATM/AVEN/BABAM1/BRD4/CCNB1/CENPJ/CEP131/CEP135/CEP41/CEP78/CETN2/CLASP1/CNTRL/CSNK1D/DCTN2/DCTN3/DYNC1H1/DYNLL1/FHL1/FOXO4/GTSE1/HAUS2/HAUS6/HAUS7/HMMR/HSPA2/KIF14/MIIP/MTA3/NAE1/NEK2/ODF2/OFD1/PBX1/PPP2R1A/PSMA1/PSMA2/PSMA5/PSMA7/PSMB1/PSMB10/PSMB3/PSMB4/PSMB6/PSMB7/PSMC1/PSMC2/PSMC5/PSMD1/PSMD11/PSMD14/PSMD4/PSMD6/PSMD7/PSMD8/RAB11A/RBX1/RCC2/RINT1/TAOK3/TP53/TPX2/TUBA1A/TUBA4A…	73
BP	GO:0061418	regulation of transcription from RNA polymerase II promoter in response to hypoxia	34/3717	77/18866	8.97415e-07	0.000211989	0.000179549	ARNT/CUL2/EGR1/EP300/HIF3A/LIMD1/NOTCH1/PSMA1/PSMA2/PSMA5/PSMA7/PSMB1/PSMB10/PSMB3/PSMB4/PSMB6/PSMB7/PSMC1/PSMC2/PSMC5/PSMD1/PSMD11/PSMD14/PSMD4/PSMD6/PSMD7/PSMD8/RBX1/RPS27A/TP53/UBB/UBC/VEGFA/VHL	34
BP	GO:0006120	mitochondrial electron transport, NADH to ubiquinone	27/3717	55/18866	9.2675e-07	0.000211989	0.000179549	DLD/NDUFA1/NDUFA10/NDUFA11/NDUFA12/NDUFA13/NDUFA2/NDUFA4/NDUFA7/NDUFA8/NDUFA9/NDUFAB1/NDUFAF1/NDUFB10/NDUFB11/NDUFB2/NDUFB4/NDUFB6/NDUFC1/NDUFS1/NDUFS2/NDUFS3/NDUFS6/NDUFS7/NDUFV1/NDUFV2/PARK7	27
BP	GO:0006888	endoplasmic reticulum to Golgi vesicle-mediated transport	70/3717	206/18866	9.2774e-07	0.000211989	0.000179549	ACTR10/ACTR1A/ANK2/ARCN1/ARFGAP1/ARFGAP2/BCAP31/CAPZA1/CAPZA2/CD55/COG3/COL7A1/COPE/COPZ1/CSNK1D/CTAGE1/CTSZ/DCTN2/DCTN3/DCTN4/DYNC1H1/DYNC1I1/DYNLL1/DYNLL2/ERGIC1/F10/F5/F7/F8/F9/GOSR2/GRIA1/HYOU1/KDELR1/KLHL12/LMAN2/MAPK15/MIA3/NAPA/NSF/PDCD6/PPP6R1/PREB/PROC/PROZ/RAB1A/RANGRF/RINT1/RNF139/SEC16A/SEC22A/SEC24B/SORL1/STX18/TFG/TGFA/TMED3/TMEM115/TRAPPC11/TRAPPC12/TRAPPC2/TRAPPC2L/TRAPPC5/TRAPPC6…	70
BP	GO:0010257	NADH dehydrogenase complex assembly	30/3717	65/18866	1.24406e-06	0.000265317	0.000224717	BCS1L/COA1/NDUFA1/NDUFA10/NDUFA11/NDUFA12/NDUFA13/NDUFA2/NDUFA7/NDUFA8/NDUFA9/NDUFAB1/NDUFAF1/NDUFAF3/NDUFB10/NDUFB11/NDUFB2/NDUFB4/NDUFB6/NDUFC1/NDUFS1/NDUFS2/NDUFS3/NDUFS6/NDUFS7/NDUFV1/NDUFV2/OXA1L/TIMMDC1/TMEM126A	30
BP	GO:0032981	mitochondrial respiratory chain complex I assembly	30/3717	65/18866	1.24406e-06	0.000265317	0.000224717	BCS1L/COA1/NDUFA1/NDUFA10/NDUFA11/NDUFA12/NDUFA13/NDUFA2/NDUFA7/NDUFA8/NDUFA9/NDUFAB1/NDUFAF1/NDUFAF3/NDUFB10/NDUFB11/NDUFB2/NDUFB4/NDUFB6/NDUFC1/NDUFS1/NDUFS2/NDUFS3/NDUFS6/NDUFS7/NDUFV1/NDUFV2/OXA1L/TIMMDC1/TMEM126A	30
BP	GO:0060828	regulation of canonical Wnt signaling pathway	92/3717	295/18866	1.57217e-06	0.000324476	0.000274823	AMER2/AMFR/ANKRD6/CAPRIN2/CAV1/CCAR2/COL1A1/CSNK1D/CSNK1G2/CTNNB1/DAAM2/DDIT3/DVL1/DVL2/EGFR/EGR1/FGF10/FGF9/FZD7/FZD9/G3BP1/GPRC5B/GSKIP/IFT20/IGFBP4/KLHL12/LIMD1/LRP6/NOTCH1/NPHP3/NRARP/PFDN5/PIN1/PLEKHA4/PPP1CA/PRICKLE1/PSMA1/PSMA2/PSMA5/PSMA7/PSMB1/PSMB10/PSMB3/PSMB4/PSMB6/PSMB7/PSMC1/PSMC2/PSMC5/PSMD1/PSMD11/PSMD14/PSMD4/PSMD6/PSMD7/PSMD8/PTPRO/RBX1/RECK/RSPO1/RSPO3/RUVBL1/RUVBL2/SDHAF2/SEMA…	92
BP	GO:0016049	cell growth	139/3717	490/18866	1.87034e-06	0.000372401	0.000315414	ACVRL1/ADIPOR1/AKT1/APBB1/APP/ARHGAP4/BAP1/BDNF/BIN3/BRAT1/CAPRIN2/CCAR2/CCDC85B/CDA/CDK5/CDKN2D/CIB1/CPNE1/CPNE5/CPNE9/CRLF3/CRYAB/CTDP1/CTNNB1/CXCL16/CXCR4/CYFIP2/CYP27B1/DCC/DERL2/DNPH1/DVL1/EGFR/EI24/EIF2AK4/EIF4G2/ENO1/EXOSC2/FAM122A/FBP1/FGF13/FHL1/FLRT1/GDI1/GJA1/HAMP/HDAC6/IGFBP3/IGFBP4/IGFBP5/IGFBP7/IGFBPL1/IP6K2/IQGAP1/ITCH/ITGB1/KIAA0319/KIF14/KMT2D/LAMTOR1/LAMTOR2/LEF1/LGI1/MEG3/MT3/M…	139
BP	GO:1901987	regulation of cell cycle phase transition	138/3717	486/18866	1.92079e-06	0.000372401	0.000315414	ACTR1A/ADAMTS1/AKT1/ALMS1/ANAPC10/ANAPC16/ANAPC4/ANAPC5/ANLN/APP/APPL2/ARID3A/ATM/ATP2B4/AVEN/BABAM1/BRD4/BRD7/CCNB1/CDC16/CDC23/CDKN2D/CENPJ/CEP131/CEP135/CEP41/CEP78/CETN2/CLASP1/CNOT10/CNOT3/CNOT6/CNTRL/CRADD/CSNK1D/CTDSP1/CUL4A/DCTN2/DCTN3/DDB1/DUSP1/DYNC1H1/DYNLL1/EGFR/EP300/ERCC2/ERCC3/FGF10/FHL1/FOXO4/GPNMB/GTSE1/HAUS2/HAUS6/HAUS7/HMMR/HSPA2/ID2/IK/KIF14/KMT2E/LCMT1/LSM10/LSM11/MAD2L1BP/MA…	138
BP	GO:0000715	nucleotide-excision repair, DNA damage recognition	15/3717	23/18866	2.4761e-06	0.000464303	0.000393253	CETN2/COPS3/COPS4/COPS5/COPS6/COPS8/CUL4A/DDB1/GPS1/PARP1/RBX1/RPS27A/UBB/UBC/XPC	15
BP	GO:0051091	positive regulation of DNA-binding transcription factor activity	85/3717	270/18866	2.53995e-06	0.000464303	0.000393253	ADCY8/AKT1/ANXA3/APP/BEX1/BTK/BUD31/CAMK1D/CAPN3/CAV1/CD200/CFLAR/CHUK/CIB1/COPS5/CRTC1/CRTC2/CTH/CTNNB1/CX3CL1/DDIT3/DDX58/DHX33/DVL2/EIF2AK2/EP300/HIPK2/IL18R1/JAK2/KDM1A/KIT/LAMTOR5/LRP6/LRRFIP1/MAP3K7/MBTPS2/NEUROD2/NEUROG3/NKX3-1/NODAL/PARK7/PHB2/PIDD1/PPARG/PPRC1/PRDX3/PRKCZ/PRKD1/RBCK1/RIPK1/RNF31/RPS27A/RPS3/SAV1/SMARCA4/STK36/TAB1/TAB2/TAF1/TCF3/TERF2IP/TLR4/TLR6/TLR9/TNFSF11/TRAF1/TRAF5…	85
BP	GO:0009060	aerobic respiration	36/3717	87/18866	2.84464e-06	0.000505555	0.000428193	ACO1/ACO2/ADSL/COX4I1/COX5B/COX6A1/COX6B1/COX6C/COX7B/COX8A/DLD/FAHD1/FH/IDH3A/IDH3B/MDH1/MDH2/ME3/NDUFA4/NDUFS7/OGDHL/OXA1L/PDHA2/SDHA/SDHAF2/SDHB/SDHD/SLC25A14/SUCLA2/SUCLG1/SUCLG2/SURF1/UQCR10/UQCRC1/UQCRC2/VCP	36
BP	GO:0043620	regulation of DNA-templated transcription in response to stress	44/3717	115/18866	3.00912e-06	0.000520333	0.000440709	ARNT/ATF4/ATF6B/CREB3L1/CUL2/DDIT3/EGR1/EP300/HIF3A/JUN/LIMD1/MBTPS2/MT3/MUC1/NOTCH1/PSMA1/PSMA2/PSMA5/PSMA7/PSMB1/PSMB10/PSMB3/PSMB4/PSMB6/PSMB7/PSMC1/PSMC2/PSMC5/PSMD1/PSMD11/PSMD14/PSMD4/PSMD6/PSMD7/PSMD8/RBX1/RPS27A/RPS6KA1/RPS6KA3/TP53/UBB/UBC/VEGFA/VHL	44
BP	GO:0006099	tricarboxylic acid cycle	19/3717	34/18866	3.23909e-06	0.000545361	0.000461907	ACO1/ACO2/DLD/FAHD1/FH/IDH3A/IDH3B/MDH1/MDH2/ME3/OGDHL/PDHA2/SDHA/SDHAF2/SDHB/SDHD/SUCLA2/SUCLG1/SUCLG2	19
BP	GO:0051656	establishment of organelle localization	124/3717	432/18866	3.50816e-06	0.000561578	0.000475642	ACTN4/ACTR10/AP1AR/AP3B2/AP3M2/ARFGAP2/ATM/ATP6AP1/BBS5/BCCIP/BICD2/BOD1/BTK/CCDC186/CCNB1/CDC23/CDCA8/CDK5/CHAMP1/CHMP2A/CHMP4B/CLASP1/CLMN/COL7A1/CSNK1D/CTNNB1/CTSZ/DCTN2/DLG1/DOCK7/DYNC1H1/DYNC1I1/DYNLT1/EXOC4/EZR/F5/F8/FGF10/FGR/FMN2/FOXF1/GJA1/GOSR2/GPR143/GRIA1/HOOK3/HTT/IL13RA2/IL4/ITGB1/KIF13A/KIF14/KIF1C/KIF22/KIF25/KIF2B/KIF3A/KIF3B/KIF3C/KIFAP3/KIT/KLHL12/LIN7A/LLGL1/LLGL2/LRPPRC/MAPK1…	124
BP	GO:0006090	pyruvate metabolic process	54/3717	152/18866	3.51096e-06	0.000561578	0.000475642	AAAS/ADPGK/ALDOA/ALDOC/APP/ARNT/BPGM/DDIT4/DLD/ENO1/ENO2/ENO3/EP300/FBP1/GAPDH/GLO1/GPI/HAGH/HK1/HTR2A/IFNG/LDHA/LDHB/ME3/MLXIPL/MYOG/NR4A3/NUP107/NUP155/NUP160/NUP205/NUP37/NUP54/NUP85/NUP93/OGDHL/PDHA2/PDHX/PDK3/PDK4/PDP1/PDP2/PFKFB3/PFKM/PFKP/PGAM1/PGAM2/PGK1/POM121/POM121C/SEH1L/SIRT6/SLC16A1/ZBTB7A	54
BP	GO:0043618	regulation of transcription from RNA polymerase II promoter in response to stress	42/3717	109/18866	4.05233e-06	0.000632361	0.000535594	ARNT/ATF4/ATF6B/CREB3L1/CUL2/DDIT3/EGR1/EP300/HIF3A/JUN/LIMD1/MBTPS2/MT3/MUC1/NOTCH1/PSMA1/PSMA2/PSMA5/PSMA7/PSMB1/PSMB10/PSMB3/PSMB4/PSMB6/PSMB7/PSMC1/PSMC2/PSMC5/PSMD1/PSMD11/PSMD14/PSMD4/PSMD6/PSMD7/PSMD8/RBX1/RPS27A/TP53/UBB/UBC/VEGFA/VHL	42
BP	GO:2001233	regulation of apoptotic signaling pathway	119/3717	413/18866	4.48282e-06	0.000682883	0.000578385	AATF/ACVR1/AKT1/APAF1/BAK1/BCAP31/BCL2L1/BDNF/BMP4/BOK/CAV1/CCAR2/CD44/CD74/CDKN2D/CFLAR/CHCHD10/CIDEB/CRADD/CREB3/CREB3L1/CTH/CTNNB1/CX3CL1/DDIAS/DDIT3/ENO1/ERP29/FAM162A/FGF10/FGG/FIGNL1/FIS1/FZD9/GSN/GZMB/HRK/HSPB1/HTRA2/HTT/HYOU1/IFI6/IL4/ING2/ITGA6/ITM2C/ITPRIP/IVNS1ABP/JAK2/KDM1A/MADD/MAGED1/MAZ/MDM2/MIF/MLLT11/MOAP1/MPV17L/MUC1/NDUFA13/NDUFS3/NF1/NKX3-1/NME5/NRP1/OPA1/PAK2/PARK7/PARP1/PELI…	119
BP	GO:0097193	intrinsic apoptotic signaling pathway	89/3717	290/18866	4.78284e-06	0.000711641	0.000602743	AIFM1/AKT1/APAF1/ATF4/ATM/BAG6/BAK1/BCAP31/BCL2L1/BOK/CAV1/CCAR2/CD44/CD74/CDKN2D/CIDEB/CREB3/CREB3L1/CUL2/CUL4A/CYP1B1/DDIAS/DDIT3/DDIT4/ENO1/EP300/ERN2/ERP29/FHIT/FIGNL1/FIS1/GSKIP/HIC1/HINT1/HIPK1/HIPK2/HRAS/HSPB1/HTRA2/HYOU1/IFI6/ING2/IVNS1ABP/JAK2/KDM1A/MAEL/MDM2/MIF/MLH1/MLLT11/MOAP1/MUC1/NDUFA13/NDUFS3/NKX3-1/NME5/OPA1/PARK7/PARP1/PDCD10/PMAIP1/POLB/RNF183/RPS27L/RPS3/RRN3/SFN/SFPQ/SGMS1/S…	89
BP	GO:0043161	proteasome-mediated ubiquitin-dependent protein catabolic process	121/3717	424/18866	6.21761e-06	0.000904097	0.000765748	AKT1/AMFR/AMN1/ANAPC10/ANAPC16/ANAPC4/ANAPC5/ATXN3/BAG6/BCAP31/CAV1/CCAR2/CCNB1/CD2AP/CDC16/CDC20B/CDC23/CHFR/CSNK1D/CTNNB1/CUL2/CUL4A/DDB1/DDIT3/DERL2/DET1/DVL1/EDEM1/FAF2/FAM122A/FBXL14/FBXL15/FBXL17/FBXO4/FBXO44/FBXO6/FBXW4/FHIT/FOXRED2/GIPC1/HECTD3/HSP90B1/IL33/ITCH/JKAMP/KCTD13/KCTD2/KEAP1/KIF14/KLHL15/MDM2/NEDD4L/NUB1/OS9/PARK7/PLK2/PPP2CB/PRICKLE1/PSMA1/PSMA2/PSMA5/PSMA7/PSMB1/PSMB10/PSMB3…	121
BP	GO:0030111	regulation of Wnt signaling pathway	109/3717	375/18866	7.25257e-06	0.00103115	0.000873362	AMER2/AMFR/ANKRD6/APCDD1/APP/CAPRIN2/CAV1/CCAR2/CITED1/COL1A1/CSNK1D/CSNK1G2/CTNNB1/CTNNBIP1/CXXC4/DAAM2/DDIT3/DVL1/DVL2/EGFR/EGR1/FGF10/FGF9/FZD7/FZD9/G3BP1/GPRC5B/GRB10/GSKIP/HIC1/IFT20/IGFBP4/KLHL12/LEF1/LIMD1/LRP6/NOTCH1/NPHP3/NRARP/NXN/PFDN5/PIN1/PLEKHA4/PPP1CA/PPP2R1A/PRICKLE1/PSMA1/PSMA2/PSMA5/PSMA7/PSMB1/PSMB10/PSMB3/PSMB4/PSMB6/PSMB7/PSMC1/PSMC2/PSMC5/PSMD1/PSMD11/PSMD14/PSMD4/PSMD6/PSMD…	109
BP	GO:0006890	retrograde vesicle-mediated transport, Golgi to endoplasmic reticulum	35/3717	87/18866	8.2641e-06	0.00113485	0.000961193	ARCN1/ARF3/ARF5/ARFGAP1/ARFGAP2/BICD2/BNIP1/COG3/COPE/COPZ1/ERGIC1/GOLPH3L/HTT/KDELR1/KIF15/KIF1C/KIF22/KIF2B/KIF3A/KIF3B/KIF3C/KIFAP3/KLC2/LMAN2/NAPA/NSF/PITPNB/RAB1A/RAB6A/RINT1/SCYL1/STX18/TMED3/TMEM115/ZW10	35
BP	GO:0010506	regulation of autophagy	102/3717	347/18866	8.33669e-06	0.00113485	0.000961193	ADPRH/AKT1/ATG13/ATG5/ATM/ATP6V0B/ATP6V0D1/ATP6V0E1/ATP6V1B2/ATP6V1D/ATP6V1E1/ATP6V1G2/ATP6V1H/BOK/CAMKK2/CDC37/CDK5/CHMP4B/CTSA/DAPK1/DAPL1/DCN/DDIT3/DEPDC5/EEF1A2/EIF2AK4/EIF4G2/EP300/EPM2A/EXOC1/EXOC4/GAPDH/GPSM1/HAX1/HDAC6/HERC1/HSPB1/HTRA2/HTT/IFNG/IFT20/IL4/KDR/KEAP1/KIF25/LAMTOR1/LAMTOR2/LAMTOR3/LAMTOR4/LAMTOR5/LARP1/MAP3K7/MAPK15/MEFV/MT3/MTCL1/MTMR4/MTOR/NPRL2/NPRL3/OPTN/OSBPL7/PARK7/PHB…	102
BP	GO:0140053	mitochondrial gene expression	56/3717	165/18866	1.13484e-05	0.00151265	0.00128117	ALKBH1/CHCHD1/CHCHD10/COA3/FASTKD3/FASTKD5/GFM1/HSD17B10/IARS2/LRPPRC/MALSU1/METTL4/MRPL1/MRPL15/MRPL16/MRPL17/MRPL23/MRPL27/MRPL28/MRPL3/MRPL32/MRPL33/MRPL34/MRPL40/MRPL46/MRPL47/MRPL48/MRPL54/MRPL9/MRPS11/MRPS17/MRPS18B/MRPS2/MRPS21/MRPS22/MRPS23/MRPS26/MRPS28/MRPS35/MRPS7/MTERF2/NDUFA7/OXA1L/PNPT1/PUS1/RPUSD4/SUPV3L1/TBRG4/TEFM/TFAM/TFB2M/TRMT10C/TRMT61B/TRUB2/TUFM/UQCC2	56
BP	GO:0090263	positive regulation of canonical Wnt signaling pathway	52/3717	150/18866	1.17367e-05	0.00153247	0.00129797	CAPRIN2/CAV1/CCAR2/COL1A1/CSNK1D/CSNK1G2/DAAM2/EGFR/FGF10/FGF9/FZD9/GPRC5B/GSKIP/NRARP/PIN1/PLEKHA4/PSMA1/PSMA2/PSMA5/PSMA7/PSMB1/PSMB10/PSMB3/PSMB4/PSMB6/PSMB7/PSMC1/PSMC2/PSMC5/PSMD1/PSMD11/PSMD14/PSMD4/PSMD6/PSMD7/PSMD8/RECK/RSPO1/RSPO3/RUVBL1/SEMA5A/SFRP1/SMURF2/SULF2/TBL1X/UBR5/VCP/VPS35/WNK1/WNT10B/XIAP/YAP1	52
BP	GO:0002478	antigen processing and presentation of exogenous peptide antigen	59/3717	177/18866	1.2531e-05	0.00160347	0.0013581	ACTR10/ACTR1A/ACTR1B/AP1M1/AP2A1/AP2A2/AP2M1/AP2S1/CAPZA1/CAPZA2/CD74/CHUK/CLTC/CTSS/DCTN2/DCTN3/DCTN4/DYNC1H1/DYNC1I1/DYNLL1/DYNLL2/HLA-DOA/HLA-DPA1/HLA-DRA/HLA-E/KIF15/KIF22/KIF2B/KIF3A/KIF3B/KIF3C/KIFAP3/KLC2/LAG3/LGMN/PSMA1/PSMA2/PSMA5/PSMA7/PSMB1/PSMB10/PSMB3/PSMB4/PSMB6/PSMB7/PSMC1/PSMC2/PSMC5/PSMD1/PSMD11/PSMD14/PSMD4/PSMD6/PSMD7/PSMD8/SEC24B/SH3GL2/SNAP23/TAP2	59
BP	GO:0030968	endoplasmic reticulum unfolded protein response	45/3717	125/18866	1.49908e-05	0.00182432	0.00154516	ACADVL/AMFR/ARFGAP1/ASNS/ATF4/ATF6B/ATP6V0D1/BAK1/BOK/CLGN/COPS5/CREB3/CREB3L1/CTH/CXCL8/DDIT3/DERL2/EDEM1/EIF2AK2/EP300/ERN2/EXTL1/GOSR2/HDGF/HERPUD2/HSP90B1/HYOU1/KLHDC3/MBTPS1/MBTPS2/PDIA6/PREB/RHBDD2/RNF175/SERP1/SRPRB/SSR1/STUB1/TATDN2/TLN1/TPP1/VAPB/VCP/XBP1/ZBTB17	45
BP	GO:0045665	negative regulation of neuron differentiation	71/3717	225/18866	1.50048e-05	0.00182432	0.00154516	APP/ARF6/ARHGAP4/CDK5/CERS2/CIB1/CRMP1/CTDSP1/CTSZ/DCC/DPYSL3/DTX1/EFNB3/EIF2AK4/EPHA4/FEZF2/FGF13/GDI1/GPR37L1/HES1/HMG20A/ID2/ID4/INPP5F/IRX3/ITM2C/KIAA0319/LPAR1/MCF2/MDM2/MED1/MIB1/MT3/NLGN1/NOTCH1/NR2F1/NRP1/NTN1/OLIG2/PAQR3/PBX1/PLK2/PMP22/PTPRO/PTPRS/RAP1GAP2/RAPGEF2/RIT2/RTN4R/RTN4RL1/SEMA3B/SEMA3F/SEMA4C/SEMA4F/SEMA5A/SEMA5B/SEMA6A/SEMA6B/SOX2/SOX9/SPOCK1/SPP1/SRGAP2C/STMN2/TBX6/THY1/TRP…	71
BP	GO:0060070	canonical Wnt signaling pathway	99/3717	339/18866	1.51124e-05	0.00182432	0.00154516	AMER2/AMFR/ANKRD6/BCL9L/CAPRIN2/CAV1/CCAR2/COL1A1/CSNK1D/CSNK1G2/CTNNB1/DAAM2/DDIT3/DVL1/DVL2/EGFR/EGR1/FGF10/FGF9/FZD7/FZD9/G3BP1/GPRC5B/GSKIP/IFT20/IGFBP4/KLHL12/LEF1/LIMD1/LRP6/NOTCH1/NPHP3/NRARP/PFDN5/PIN1/PLEKHA4/PORCN/PPP1CA/PRICKLE1/PSMA1/PSMA2/PSMA5/PSMA7/PSMB1/PSMB10/PSMB3/PSMB4/PSMB6/PSMB7/PSMC1/PSMC2/PSMC5/PSMD1/PSMD11/PSMD14/PSMD4/PSMD6/PSMD7/PSMD8/PTPRO/PYGO2/RAB5A/RBX1/RECK/RSPO1/RS…	99
BP	GO:0048002	antigen processing and presentation of peptide antigen	63/3717	194/18866	1.65008e-05	0.00193266	0.00163692	ACTR10/ACTR1A/ACTR1B/AP1M1/AP2A1/AP2A2/AP2M1/AP2S1/AZGP1/BCAP31/CAPZA1/CAPZA2/CD74/CHUK/CLTC/CTSS/DCTN2/DCTN3/DCTN4/DYNC1H1/DYNC1I1/DYNLL1/DYNLL2/ERAP1/HLA-DOA/HLA-DPA1/HLA-DRA/HLA-E/KIF15/KIF22/KIF2B/KIF3A/KIF3B/KIF3C/KIFAP3/KLC2/LAG3/LGMN/PSMA1/PSMA2/PSMA5/PSMA7/PSMB1/PSMB10/PSMB3/PSMB4/PSMB6/PSMB7/PSMC1/PSMC2/PSMC5/PSMD1/PSMD11/PSMD14/PSMD4/PSMD6/PSMD7/PSMD8/SEC24B/SH3GL2/SNAP23/TAP2/TAPBPL	63
BP	GO:0051961	negative regulation of nervous system development	94/3717	319/18866	1.6614e-05	0.00193266	0.00163692	APP/APPL2/ARF6/ARHGAP4/BDNF/CDK5/CERS2/CIB1/CRMP1/CTDSP1/CTNNB1/CTSZ/CX3CL1/DAAM2/DCC/DPYSL3/DTX1/DYNLT1/EFNB3/EIF2AK4/EPHA4/FEZF2/FGF13/FIG4/GDI1/GPR161/GPR37L1/HES1/HMG20A/HOOK3/ID2/ID4/INPP5F/IRX3/ITM2C/KIAA0319/LDLR/LPAR1/MCF2/MDM2/MED1/MIB1/MT3/NEUROD2/NF1/NLGN1/NOTCH1/NR2F1/NRP1/NTN1/OLIG2/PAQR3/PBX1/PLK2/PMP22/PTN/PTPRO/PTPRS/RAP1GAP2/RAPGEF2/RFX4/RIT2/RNF10/RTN4R/RTN4RL1/SEMA3B/SEMA3F/SEM…	94
BP	GO:0071559	response to transforming growth factor beta	79/3717	258/18866	1.74005e-05	0.001988	0.00168379	ACVR1/ACVRL1/ADAMTSL2/APAF1/APPL2/BCL9L/CAV1/CAV2/CD109/CDH5/CFLAR/CGN/CITED1/COL1A1/DUSP15/EID2/EMILIN1/EP300/F11R/FNDC4/FNTA/FURIN/GDF5/GIPC1/HIPK2/HTRA3/ING2/JUN/LEMD3/LOX/LRG1/LTBP1/LTBP2/MAP3K7/MTMR4/NKX2-1/NODAL/NOX4/PARP1/PDE2A/PENK/PIN1/PRKCZ/PTPRK/PXN/ROCK2/RPS27A/SFRP1/SKI/SKIL/SLC2A10/SMAD5/SMAD6/SMAD7/SMURF2/SOX9/SPRY2/STK11/STRAP/STUB1/TAB1/TGFB1I1/TGFBR3/TGFBRAP1/TP53/UBB/UBC/USP9Y/…	79
BP	GO:0031503	protein-containing complex localization	87/3717	291/18866	1.85683e-05	0.00208422	0.00176528	AAAS/ATM/ATR/BBS12/CACNG8/CALY/CDC40/CEP131/CPLX1/CPSF2/DDX19B/DDX25/DDX39A/DLG1/DYNC2H1/DYNLL1/DYNLL2/DYNLRB2/EIF5A/EXOC1/EZR/FIP1L1/GPHN/HIP1/HNRNPA2B1/HPCA/HRAS/IFT172/IFT20/IFT43/IFT46/IFT52/KIF3A/KIF3B/KIF3C/KIFAP3/KLHL21/LCA5/LGI1/LRRC7/MAPK10/MCM3AP/NETO1/NLGN1/NPTN/NSG1/NUMB/NUP107/NUP155/NUP160/NUP205/NUP37/NUP54/NUP85/NUP93/NXF1/NXT1/OPHN1/PABPN1/POM121/POM121C/PRKCZ/RAB11A/RBM8A/RCC2/R…	87
BP	GO:0006283	transcription-coupled nucleotide-excision repair	30/3717	73/18866	2.19193e-05	0.00241793	0.00204793	CDK7/COPS3/COPS4/COPS5/COPS6/COPS8/CUL4A/DDB1/EP300/ERCC2/ERCC3/GPS1/GTF2H4/ISY1/PCNA/POLR2G/POLR2H/POLR2I/POLR2L/PRPF19/RBX1/RFC1/RFC4/RPA1/RPA2/RPA3/RPS27A/UBB/UBC/XAB2	30
BP	GO:0006294	nucleotide-excision repair, preincision complex assembly	16/3717	29/18866	2.42806e-05	0.0026144	0.00221434	CDK7/CETN2/CUL4A/DDB1/ERCC2/ERCC3/GTF2H4/PARP1/RBX1/RPA1/RPA2/RPA3/RPS27A/UBB/UBC/XPC	16
BP	GO:0019882	antigen processing and presentation	72/3717	232/18866	2.45177e-05	0.0026144	0.00221434	ACTR10/ACTR1A/ACTR1B/AP1M1/AP2A1/AP2A2/AP2M1/AP2S1/ATG5/AZGP1/BCAP31/CAPZA1/CAPZA2/CD1B/CD74/CD8A/CHUK/CLTC/CTSS/DCTN2/DCTN3/DCTN4/DYNC1H1/DYNC1I1/DYNLL1/DYNLL2/ERAP1/HLA-DOA/HLA-DPA1/HLA-DRA/HLA-E/KIF15/KIF22/KIF2B/KIF3A/KIF3B/KIF3C/KIFAP3/KLC2/LAG3/LGMN/PSMA1/PSMA2/PSMA5/PSMA7/PSMB1/PSMB10/PSMB3/PSMB4/PSMB6/PSMB7/PSMC1/PSMC2/PSMC5/PSMD1/PSMD11/PSMD14/PSMD4/PSMD6/PSMD7/PSMD8/RAB32/RAB3C/RAB6A/RF…	72
BP	GO:0006734	NADH metabolic process	20/3717	41/18866	2.67643e-05	0.00278642	0.00236003	ADPGK/ALDOA/ALDOC/BPGM/ENO1/ENO2/ENO3/GAPDH/GPI/HK1/MDH1/MDH2/NUDT13/PFKM/PFKP/PGAM1/PGAM2/PGK1/TP53/VCP	20
BP	GO:0019884	antigen processing and presentation of exogenous antigen	60/3717	185/18866	2.7042e-05	0.00278642	0.00236003	ACTR10/ACTR1A/ACTR1B/AP1M1/AP2A1/AP2A2/AP2M1/AP2S1/CAPZA1/CAPZA2/CD1B/CD74/CHUK/CLTC/CTSS/DCTN2/DCTN3/DCTN4/DYNC1H1/DYNC1I1/DYNLL1/DYNLL2/HLA-DOA/HLA-DPA1/HLA-DRA/HLA-E/KIF15/KIF22/KIF2B/KIF3A/KIF3B/KIF3C/KIFAP3/KLC2/LAG3/LGMN/PSMA1/PSMA2/PSMA5/PSMA7/PSMB1/PSMB10/PSMB3/PSMB4/PSMB6/PSMB7/PSMC1/PSMC2/PSMC5/PSMD1/PSMD11/PSMD14/PSMD4/PSMD6/PSMD7/PSMD8/SEC24B/SH3GL2/SNAP23/TAP2	60
BP	GO:0010565	regulation of cellular ketone metabolic process	61/3717	189/18866	2.74374e-05	0.00278642	0.00236003	ABCD2/ACACB/ACADVL/ADIPOR1/AKT1/APOC1/APPL2/ATCAY/ATP2B4/AZIN1/BHMT/BMP6/CAV1/CD74/CLCN2/CNR1/COQ3/DGAT2/EGR1/GIP/INSIG2/MID1IP1/MLXIPL/MTOR/NR1H2/NR1H3/NR4A3/PARK7/PDK3/PDK4/PDP1/PDP2/PLIN5/PPARD/PPARG/PROX1/PSMA1/PSMA2/PSMA5/PSMA7/PSMB1/PSMB10/PSMB3/PSMB4/PSMB6/PSMB7/PSMC1/PSMC2/PSMC5/PSMD1/PSMD11/PSMD14/PSMD4/PSMD6/PSMD7/PSMD8/SOX9/STARD4/TRIB3/TWIST1/WDTC1	61
BP	GO:0009896	positive regulation of catabolic process	125/3717	454/18866	2.82344e-05	0.00278856	0.00236184	ABCD2/AGO2/AKT1/APP/ARNT/ASB5/ATG4B/ATG5/ATM/ATXN3/BAG6/BCAP31/CAMKK2/CAV1/CCDC22/CDC20B/CDC37/CHFR/CSNK1D/DAGLB/DAPK1/DCN/DDB1/DET1/DND1/DVL1/EDEM1/EIF2AK4/ENDOG/EPM2A/EZR/FAM122A/FURIN/GJA1/GPSM1/GTPBP1/HDAC6/HTR2A/HTT/IFNG/IL33/IL4/ITCH/KDR/KEAP1/KHSRP/LARP1/LDLR/LIN28B/LPCAT1/MAP3K7/MDM2/MEFV/MLXIPL/MOV10/NDFIP1/NDUFA13/NEDD4L/NPRL2/NSF/NUB1/OPTN/OSBPL7/PARK7/PCSK9/PFKFB3/PHB2/PIP4K2A/PLIN5/P…	125
BP	GO:0034976	response to endoplasmic reticulum stress	87/3717	294/18866	2.83301e-05	0.00278856	0.00236184	ACADVL/AIFM1/AMFR/APAF1/ARFGAP1/ASNS/ATF4/ATF6B/ATP6V0D1/ATXN3/BAG6/BAK1/BCAP31/BCL2L1/BOK/CAV1/CLGN/COPS5/CREB3/CREB3L1/CTH/CXCL8/DDIT3/DERL2/EDEM1/EIF2AK2/EIF2AK4/EP300/ERLEC1/ERN2/ERP29/EXTL1/FAF2/FBXO44/FBXO6/FOXRED2/GOSR2/HDGF/HERPUD2/HSP90B1/HYOU1/JKAMP/JUN/KLHDC3/MBTPS1/MBTPS2/NR1H2/NR1H3/NRBF2/OPA1/OS9/PARK7/PDIA2/PDIA6/PMAIP1/PPP2CB/PREB/RHBDD2/RNF139/RNF175/RNF183/SCAMP5/SDF2L1/SEC16A/S…	87
BP	GO:0050769	positive regulation of neurogenesis	132/3717	485/18866	3.10566e-05	0.00301061	0.00254991	ADRA2C/AP2A1/APBB1/ATP8A2/AVIL/BDNF/BEND6/BIN1/BMP4/BMP6/BRINP3/CAMK1D/CAMK2B/CAPRIN2/CCR2/CFLAR/CNR1/CPNE1/CPNE5/CPNE9/CRTC1/CSNK1D/CTNNB1/CUX1/CX3CL1/CXCR4/CYB5D2/DMRTA2/DPYSL3/DVL1/DVL2/DYNLT1/EP300/EPHA4/FEZF2/FIG4/FKBP1B/FLNA/FOXO6/GDF5/GDI1/GPRC5B/HES1/ID2/IFNG/IL1RAPL1/IL34/IQGAP1/IRX3/ITGA6/KCTD11/KDM1A/KIT/LPAR1/LRRC7/LTA/MAP2K1/MAPK6/MIR142/MTOR/NDNF/NEDD4L/NEUROD2/NEUROG3/NLGN1/NME1/NO…	132
BP	GO:0050768	negative regulation of neurogenesis	87/3717	295/18866	3.25222e-05	0.00303945	0.00257433	APP/APPL2/ARF6/ARHGAP4/BDNF/CDK5/CERS2/CIB1/CRMP1/CTDSP1/CTNNB1/CTSZ/CX3CL1/DAAM2/DCC/DPYSL3/DTX1/DYNLT1/EFNB3/EIF2AK4/EPHA4/FEZF2/FGF13/GDI1/GPR37L1/HES1/HMG20A/HOOK3/ID2/ID4/INPP5F/IRX3/ITM2C/KIAA0319/LDLR/LPAR1/MCF2/MDM2/MED1/MIB1/MT3/NF1/NLGN1/NOTCH1/NR2F1/NRP1/NTN1/OLIG2/PAQR3/PBX1/PLK2/PMP22/PTN/PTPRO/PTPRS/RAP1GAP2/RAPGEF2/RIT2/RNF10/RTN4R/RTN4RL1/SEMA3B/SEMA3F/SEMA4C/SEMA4F/SEMA5A/SEMA5B/…	87
BP	GO:0030308	negative regulation of cell growth	61/3717	190/18866	3.27425e-05	0.00303945	0.00257433	ACVRL1/ADIPOR1/APBB1/ARHGAP4/CAPRIN2/CCAR2/CCDC85B/CDA/CDK5/CDKN2D/CRLF3/CRYAB/CTDP1/CYP27B1/DCC/EI24/ENO1/FBP1/FGF13/FHL1/GJA1/IP6K2/KIAA0319/MEG3/MT3/NDUFA13/NDUFS3/NME6/NPR1/NRP1/NTN1/PAK1/PHB/PPARD/PPARG/PPP2R1A/PPT1/PSRC1/PTPRS/RGS2/RTN4R/SCGB3A1/SEMA3B/SEMA3F/SEMA4C/SEMA4F/SEMA5A/SEMA5B/SEMA6A/SEMA6B/SERPINE2/SFRP1/SLIT3/SMARCA4/SPP1/ST20/STK11/TP53/TP53TG5/WFDC1/WNT5A	61
BP	GO:0009132	nucleoside diphosphate metabolic process	52/3717	155/18866	3.27793e-05	0.00303945	0.00257433	AAAS/ADPGK/ALDOA/ALDOC/APP/ARNT/BPGM/DDIT4/DLG1/ENO1/ENO2/ENO3/ENTPD2/ENTPD4/EP300/FBP1/GAPDH/GPI/HK1/HTR2A/IFNG/LDHA/MLXIPL/MPP1/MYOG/NME1/NME3/NME5/NME6/NME9/NUDT18/NUDT9/NUP107/NUP155/NUP160/NUP205/NUP37/NUP54/NUP85/NUP93/OGDHL/PFKFB3/PFKM/PFKP/PGAM1/PGAM2/PGK1/POM121/POM121C/SEH1L/SIRT6/ZBTB7A	52
BP	GO:0019058	viral life cycle	98/3717	341/18866	3.36463e-05	0.00307527	0.00260468	AAAS/ACE2/ADARB1/APOBEC3F/ATG5/BTBD17/CAV1/CAV2/CCNK/CD55/CD74/CHMP2A/CHMP4B/CR2/CXADR/CXCL8/CXCR4/DDB1/DEK/DYNLT1/EFNB3/EGFR/EIF2AK2/EIF2AK4/F11R/FAM111A/FCN3/FURIN/GSN/HTR2A/IFIT5/INPP5K/ISG15/ITCH/ITGA5/ITGB1/KPNA3/LAMTOR5/LARP1/LDLR/MOG/MORC2/MVB12A/MVB12B/NEDD4L/NFIA/NOTCH1/NUCKS1/NUP107/NUP155/NUP160/NUP205/NUP37/NUP54/NUP85/NUP93/PARP10/PCBP1/PDCD6IP/PDE12/PHB/PI4KA/POM121/POM121C/PPIA/PPI…	98
BP	GO:0006165	nucleoside diphosphate phosphorylation	46/3717	133/18866	3.89588e-05	0.00339039	0.00287158	AAAS/ADPGK/ALDOA/ALDOC/APP/ARNT/BPGM/DDIT4/ENO1/ENO2/ENO3/EP300/FBP1/GAPDH/GPI/HK1/HTR2A/IFNG/LDHA/MLXIPL/MYOG/NME1/NME3/NME5/NME6/NME9/NUP107/NUP155/NUP160/NUP205/NUP37/NUP54/NUP85/NUP93/OGDHL/PFKFB3/PFKM/PFKP/PGAM1/PGAM2/PGK1/POM121/POM121C/SEH1L/SIRT6/ZBTB7A	46
BP	GO:0006735	NADH regeneration	15/3717	27/18866	3.92137e-05	0.00339039	0.00287158	ADPGK/ALDOA/ALDOC/BPGM/ENO1/ENO2/ENO3/GAPDH/GPI/HK1/PFKM/PFKP/PGAM1/PGAM2/PGK1	15
BP	GO:0061621	canonical glycolysis	15/3717	27/18866	3.92137e-05	0.00339039	0.00287158	ADPGK/ALDOA/ALDOC/BPGM/ENO1/ENO2/ENO3/GAPDH/GPI/HK1/PFKM/PFKP/PGAM1/PGAM2/PGK1	15
BP	GO:0061718	glucose catabolic process to pyruvate	15/3717	27/18866	3.92137e-05	0.00339039	0.00287158	ADPGK/ALDOA/ALDOC/BPGM/ENO1/ENO2/ENO3/GAPDH/GPI/HK1/PFKM/PFKP/PGAM1/PGAM2/PGK1	15
BP	GO:0010721	negative regulation of cell development	98/3717	343/18866	4.3237e-05	0.0036884	0.00312398	ACTN4/AP1AR/APP/APPL2/ARF6/ARHGAP4/BDNF/CDK5/CERS2/CIB1/CRMP1/CTDP1/CTDSP1/CTNNB1/CTSZ/CX3CL1/DAAM2/DCC/DPYSL3/DTX1/DYNLT1/EFNB3/EIF2AK4/EPHA4/FEZF2/FGF13/GBP1/GDI1/GPR37L1/HES1/HMG20A/HOOK3/ID2/ID4/INPP5F/IRX3/ITM2C/KIAA0319/LDLR/LILRB1/LPAR1/MCF2/MDM2/MED1/MIB1/MT3/NF1/NLGN1/NODAL/NOTCH1/NR2F1/NRP1/NTN1/OLIG2/PAK1/PAQR3/PBX1/PLK2/PMP22/PTN/PTPRO/PTPRS/RAP1GAP2/RAPGEF2/RCC2/RGS2/RIT2/RNF10/RTN4R…	98
BP	GO:0071560	cellular response to transforming growth factor beta stimulus	76/3717	252/18866	4.40225e-05	0.003706	0.00313889	ACVR1/ACVRL1/ADAMTSL2/APAF1/APPL2/BCL9L/CAV1/CAV2/CD109/CDH5/CFLAR/CGN/CITED1/COL1A1/DUSP15/EID2/EMILIN1/EP300/F11R/FNTA/FURIN/GDF5/GIPC1/HIPK2/HTRA3/ING2/JUN/LEMD3/LOX/LRG1/LTBP1/LTBP2/MAP3K7/MTMR4/NKX2-1/NODAL/NOX4/PARP1/PDE2A/PENK/PIN1/PRKCZ/PTPRK/PXN/RPS27A/SFRP1/SKI/SKIL/SLC2A10/SMAD5/SMAD6/SMAD7/SMURF2/SOX9/SPRY2/STK11/STRAP/STUB1/TAB1/TGFB1I1/TGFBR3/TGFBRAP1/TP53/UBB/UBC/USP9Y/VASN/WNT2/WN…	76
BP	GO:0006096	glycolytic process	41/3717	115/18866	4.55584e-05	0.00378549	0.00320622	AAAS/ADPGK/ALDOA/ALDOC/APP/ARNT/BPGM/DDIT4/ENO1/ENO2/ENO3/EP300/FBP1/GAPDH/GPI/HK1/HTR2A/IFNG/LDHA/MLXIPL/MYOG/NUP107/NUP155/NUP160/NUP205/NUP37/NUP54/NUP85/NUP93/OGDHL/PFKFB3/PFKM/PFKP/PGAM1/PGAM2/PGK1/POM121/POM121C/SEH1L/SIRT6/ZBTB7A	41
BP	GO:0034620	cellular response to unfolded protein	49/3717	146/18866	5.38836e-05	0.00441984	0.00374349	ACADVL/AMFR/ARFGAP1/ASNS/ATF4/ATF6B/ATP6V0D1/BAK1/BOK/CLGN/COPS5/CREB3/CREB3L1/CTH/CXCL8/DDIT3/DERL2/EDEM1/EIF2AK2/EP300/ERN2/EXTL1/GOSR2/HDGF/HERPUD2/HSP90B1/HSPA2/HSPA6/HYOU1/KLHDC3/MBTPS1/MBTPS2/OPTN/PACRG/PDIA6/PREB/RHBDD2/RNF175/SERP1/SRPRB/SSR1/STUB1/TATDN2/TLN1/TPP1/VAPB/VCP/XBP1/ZBTB17	49
BP	GO:0010977	negative regulation of neuron projection development	51/3717	154/18866	5.70368e-05	0.00457396	0.00387403	ARF6/ARHGAP4/CDK5/CERS2/CIB1/CRMP1/CTSZ/DCC/DPYSL3/EFNB3/EPHA4/FGF13/GDI1/INPP5F/ITM2C/KIAA0319/LPAR1/MCF2/MDM2/MT3/NLGN1/NR2F1/NRP1/NTN1/PAQR3/PLK2/PMP22/PTPRO/PTPRS/RAP1GAP2/RAPGEF2/RIT2/RTN4R/RTN4RL1/SEMA3B/SEMA3F/SEMA4C/SEMA4F/SEMA5A/SEMA5B/SEMA6A/SEMA6B/SPOCK1/SPP1/SRGAP2C/STMN2/TBX6/THY1/TRPC5/VIM/WNT5A	51
BP	GO:0006757	ATP generation from ADP	41/3717	116/18866	5.71924e-05	0.00457396	0.00387403	AAAS/ADPGK/ALDOA/ALDOC/APP/ARNT/BPGM/DDIT4/ENO1/ENO2/ENO3/EP300/FBP1/GAPDH/GPI/HK1/HTR2A/IFNG/LDHA/MLXIPL/MYOG/NUP107/NUP155/NUP160/NUP205/NUP37/NUP54/NUP85/NUP93/OGDHL/PFKFB3/PFKM/PFKP/PGAM1/PGAM2/PGK1/POM121/POM121C/SEH1L/SIRT6/ZBTB7A	41
BP	GO:1902414	protein localization to cell junction	38/3717	105/18866	5.86254e-05	0.00462023	0.00391322	ABHD17B/ACTN4/CACNG8/CDH5/CDK5/CPLX1/DLG1/DVL1/F11R/FLNA/GPHN/HRAS/HSPB1/KIF3A/LAMTOR2/LAMTOR3/LGI1/LRRC7/LRRTM1/LSR/MAPK10/NETO1/NLGN1/NPTN/NSG1/PCLO/PRKCZ/RAB11A/RAB27B/SCRIB/SHANK1/SHISA6/STX3/TYROBP/VPS35/WNT5A/ZDHHC2/ZDHHC3	38
BP	GO:0046939	nucleotide phosphorylation	46/3717	135/18866	5.92153e-05	0.00462023	0.00391322	AAAS/ADPGK/ALDOA/ALDOC/APP/ARNT/BPGM/DDIT4/ENO1/ENO2/ENO3/EP300/FBP1/GAPDH/GPI/HK1/HTR2A/IFNG/LDHA/MLXIPL/MYOG/NME1/NME3/NME5/NME6/NME9/NUP107/NUP155/NUP160/NUP205/NUP37/NUP54/NUP85/NUP93/OGDHL/PFKFB3/PFKM/PFKP/PGAM1/PGAM2/PGK1/POM121/POM121C/SEH1L/SIRT6/ZBTB7A	46
BP	GO:0035967	cellular response to topologically incorrect protein	54/3717	166/18866	6.07232e-05	0.00464327	0.00393274	ACADVL/AMFR/ARFGAP1/ASNS/ATF4/ATF6B/ATP6V0D1/ATXN3/BAG6/BAK1/BOK/CLGN/COPS5/CREB3/CREB3L1/CTH/CXCL8/DDIT3/DERL2/EDEM1/EIF2AK2/EP300/ERN2/EXTL1/GOSR2/HDAC6/HDGF/HERPUD2/HSP90B1/HSPA2/HSPA6/HYOU1/KLHDC3/KLHL15/MBTPS1/MBTPS2/OPTN/PACRG/PDIA6/PREB/RHBDD2/RNF175/SDF2L1/SERP1/SRPRB/SSR1/STUB1/TATDN2/TLN1/TPP1/VAPB/VCP/XBP1/ZBTB17	54
BP	GO:0009185	ribonucleoside diphosphate metabolic process	47/3717	139/18866	6.14943e-05	0.00464327	0.00393274	AAAS/ADPGK/ALDOA/ALDOC/APP/ARNT/BPGM/DDIT4/DLG1/ENO1/ENO2/ENO3/ENTPD2/ENTPD4/EP300/FBP1/GAPDH/GPI/HK1/HTR2A/IFNG/LDHA/MLXIPL/MPP1/MYOG/NUDT18/NUDT9/NUP107/NUP155/NUP160/NUP205/NUP37/NUP54/NUP85/NUP93/OGDHL/PFKFB3/PFKM/PFKP/PGAM1/PGAM2/PGK1/POM121/POM121C/SEH1L/SIRT6/ZBTB7A	47
BP	GO:0010498	proteasomal protein catabolic process	130/3717	483/18866	6.16877e-05	0.00464327	0.00393274	AKT1/AMFR/AMN1/ANAPC10/ANAPC16/ANAPC4/ANAPC5/ATXN3/BAG6/BCAP31/CAV1/CCAR2/CCNB1/CD2AP/CDC16/CDC20B/CDC23/CHFR/CSNK1D/CTNNB1/CUL2/CUL4A/DDB1/DDIT3/DERL2/DET1/DVL1/EDEM1/ERLEC1/FAF2/FAM122A/FBXL14/FBXL15/FBXL17/FBXO4/FBXO44/FBXO6/FBXW4/FHIT/FOXRED2/GIPC1/HECTD3/HSP90B1/IL33/ITCH/JKAMP/KCTD13/KCTD2/KEAP1/KIF14/KLHL15/MDM2/NEDD4L/NUB1/OPHN1/OS9/OSBPL7/PARK7/PLK2/PMAIP1/PPP2CB/PRICKLE1/PRPF19/PSMA1/PS…	130
BP	GO:0007179	transforming growth factor beta receptor signaling pathway	63/3717	202/18866	6.49958e-05	0.00483538	0.00409545	ACVR1/ACVRL1/ADAMTSL2/APPL2/BCL9L/CAV1/CAV2/CD109/CDH5/CGN/CITED1/DUSP15/EID2/EMILIN1/EP300/F11R/FNTA/FURIN/GDF5/GIPC1/HIPK2/HTRA3/ING2/JUN/LEMD3/LOX/LRG1/LTBP1/LTBP2/MAP3K7/MTMR4/NKX2-1/NODAL/PARP1/PIN1/PRKCZ/PTPRK/PXN/RPS27A/SKI/SKIL/SLC2A10/SMAD5/SMAD6/SMAD7/SMURF2/SPRY2/STK11/STRAP/STUB1/TAB1/TGFB1I1/TGFBR3/TGFBRAP1/TP53/UBB/UBC/USP9Y/VASN/ZBTB7A/ZFYVE9/ZNF703/ZYX	63
BP	GO:0035567	non-canonical Wnt signaling pathway	50/3717	151/18866	6.73265e-05	0.00495121	0.00419355	AGO2/ANKRD6/AP2A1/AP2A2/AP2M1/AP2S1/CLTC/CSNK1D/CTNNB1/DAAM2/DVL1/DVL2/FZD7/FZD9/GNAO1/LEF1/MAP3K7/MOV10/NPHP3/PLCB3/PLEKHA4/PPP3CB/PRICKLE1/PRICKLE2/PSMA1/PSMA2/PSMA5/PSMA7/PSMB1/PSMB10/PSMB3/PSMB4/PSMB6/PSMB7/PSMC1/PSMC2/PSMC5/PSMD1/PSMD11/PSMD14/PSMD4/PSMD6/PSMD7/PSMD8/RSPO3/SFRP1/SMURF2/TCF7L2/TIAM1/WNT5A	50
BP	GO:0061620	glycolytic process through glucose-6-phosphate	15/3717	28/18866	6.90898e-05	0.00502314	0.00425448	ADPGK/ALDOA/ALDOC/BPGM/ENO1/ENO2/ENO3/GAPDH/GPI/HK1/PFKM/PFKP/PGAM1/PGAM2/PGK1	15
BP	GO:0009135	purine nucleoside diphosphate metabolic process	46/3717	136/18866	7.25936e-05	0.00512958	0.00434463	AAAS/ADPGK/ALDOA/ALDOC/APP/ARNT/BPGM/DDIT4/DLG1/ENO1/ENO2/ENO3/ENTPD2/EP300/FBP1/GAPDH/GPI/HK1/HTR2A/IFNG/LDHA/MLXIPL/MPP1/MYOG/NUDT18/NUDT9/NUP107/NUP155/NUP160/NUP205/NUP37/NUP54/NUP85/NUP93/OGDHL/PFKFB3/PFKM/PFKP/PGAM1/PGAM2/PGK1/POM121/POM121C/SEH1L/SIRT6/ZBTB7A	46
BP	GO:0009179	purine ribonucleoside diphosphate metabolic process	46/3717	136/18866	7.25936e-05	0.00512958	0.00434463	AAAS/ADPGK/ALDOA/ALDOC/APP/ARNT/BPGM/DDIT4/DLG1/ENO1/ENO2/ENO3/ENTPD2/EP300/FBP1/GAPDH/GPI/HK1/HTR2A/IFNG/LDHA/MLXIPL/MPP1/MYOG/NUDT18/NUDT9/NUP107/NUP155/NUP160/NUP205/NUP37/NUP54/NUP85/NUP93/OGDHL/PFKFB3/PFKM/PFKP/PGAM1/PGAM2/PGK1/POM121/POM121C/SEH1L/SIRT6/ZBTB7A	46
BP	GO:0140056	organelle localization by membrane tethering	55/3717	171/18866	7.37111e-05	0.00512958	0.00434463	ACTR1A/ALMS1/CAV2/CENPJ/CEP131/CEP135/CEP41/CEP78/CEP97/CETN2/CLASP1/CNTRL/CSNK1D/DCTN2/DCTN3/DYNC1H1/DYNLL1/EXOC4/HAUS2/HAUS6/HAUS7/NEK2/NSF/ODF2/OFD1/PPP2R1A/RAB11A/RAB12/RAB13/RAB3A/RAB3C/RAB3D/RABEPK/SCFD2/SNPH/STX1A/STX3/STX8/STXBP1/SYT1/TCTN2/TUBA1A/TUBA4A/TUBB/TUBB4A/TUBB4B/TUBG1/UNC13B/UNC13C/USO1/VAPB/VPS45/VTI1B/YKT6/YWHAG	55
BP	GO:0001558	regulation of cell growth	115/3717	420/18866	7.45104e-05	0.00512958	0.00434463	ACVRL1/ADIPOR1/AKT1/APBB1/ARHGAP4/BAP1/BDNF/BRAT1/CAPRIN2/CCAR2/CCDC85B/CDA/CDK5/CDKN2D/CIB1/CPNE5/CPNE9/CRLF3/CRYAB/CTDP1/CXCL16/CXCR4/CYP27B1/DCC/DERL2/DNPH1/EGFR/EI24/EIF4G2/ENO1/EXOSC2/FAM122A/FBP1/FGF13/FHL1/GDI1/GJA1/HAMP/IGFBP3/IGFBP4/IGFBP5/IGFBP7/IGFBPL1/IP6K2/ITCH/KIAA0319/KIF14/LAMTOR1/LAMTOR2/LEF1/LGI1/MEG3/MT3/MTOR/N6AMT1/NDUFA13/NDUFS3/NEDD4L/NET1/NME6/NPR1/NRP1/NTN1/PAK1/PAK4/PARP2…	115
BP	GO:0031331	positive regulation of cellular catabolic process	108/3717	390/18866	7.45625e-05	0.00512958	0.00434463	ABCD2/AGO2/AKT1/APP/ARNT/ATG5/ATM/ATXN3/BAG6/BCAP31/CAMKK2/CAV1/CCDC22/CDC20B/CDC37/CHFR/CSNK1D/DAGLB/DAPK1/DCN/DET1/DND1/DVL1/EDEM1/EIF2AK4/ENDOG/EPM2A/EZR/FAM122A/FURIN/GPSM1/GTPBP1/HDAC6/HTR2A/HTT/IFNG/IL33/IL4/ITCH/KDR/KEAP1/KHSRP/LARP1/LDLR/LIN28B/MAP3K7/MDM2/MEFV/MLXIPL/MOV10/NPRL2/NUB1/OPTN/OSBPL7/PARK7/PCSK9/PFKFB3/PHB2/PIP4K2A/PLIN5/PLK2/PNPT1/POLR2G/PRICKLE1/PRKD1/PSMC1/PSMC2/RAB12/RBX1…	108
BP	GO:0030177	positive regulation of Wnt signaling pathway	58/3717	183/18866	7.56857e-05	0.00513979	0.00435328	ANKRD6/CAPRIN2/CAV1/CCAR2/COL1A1/CSNK1D/CSNK1G2/DAAM2/EGFR/FGF10/FGF9/FZD9/GPRC5B/GSKIP/NRARP/PIN1/PLEKHA4/PSMA1/PSMA2/PSMA5/PSMA7/PSMB1/PSMB10/PSMB3/PSMB4/PSMB6/PSMB7/PSMC1/PSMC2/PSMC5/PSMD1/PSMD11/PSMD14/PSMD4/PSMD6/PSMD7/PSMD8/RECK/RSPO1/RSPO3/RUVBL1/SEMA5A/SFRP1/SKI/SMARCA4/SMURF2/SULF1/SULF2/TBL1X/UBR5/VCP/VPS35/WNK1/WNT10B/WNT5A/XIAP/YAP1/ZEB2	58
BP	GO:0048167	regulation of synaptic plasticity	60/3717	191/18866	7.63176e-05	0.00513979	0.00435328	ABHD6/ADCY8/APP/ATF4/BDNF/CAMK2B/CDK5/CRH/CRTC1/CX3CL1/EIF2AK4/EIF4EBP2/EPHA4/GIP/GIPC1/GRIA1/GRIN2B/HRAS/KCNJ10/KIT/LGMN/LRRTM1/NETO1/NEUROD2/NF1/NLGN1/NPTN/NRGN/NSG1/PLK2/PPP3CB/PRKCZ/PRRT2/PTN/RAB11A/RAB3A/RAB5A/RAPGEF2/RARA/RIMS1/SCT/SERPINE2/SHANK1/SHANK2/SHISA6/SHISA7/SHISA9/SIPA1L1/SLC24A1/SLC8A3/SORCS3/STX3/STXBP1/TSHZ3/TYROBP/UNC13B/UNC13C/YTHDF1/YWHAG/ZDHHC2	60
BP	GO:0090175	regulation of establishment of planar polarity	39/3717	110/18866	7.93432e-05	0.0052879	0.00447872	ANKRD6/AP2A1/AP2A2/AP2M1/AP2S1/CLTC/DVL1/DVL2/FZD7/NPHP3/PLEKHA4/PRICKLE1/PRICKLE2/PSMA1/PSMA2/PSMA5/PSMA7/PSMB1/PSMB10/PSMB3/PSMB4/PSMB6/PSMB7/PSMC1/PSMC2/PSMC5/PSMD1/PSMD11/PSMD14/PSMD4/PSMD6/PSMD7/PSMD8/RSPO3/SEC24B/SFRP1/SMURF2/TIAM1/WNT5A	39
BP	GO:0022406	membrane docking	57/3717	180/18866	8.9171e-05	0.00588161	0.00498157	ACTR1A/ALMS1/CAV2/CENPJ/CEP131/CEP135/CEP41/CEP78/CEP97/CETN2/CLASP1/CNTRL/CSNK1D/DCTN2/DCTN3/DYNC1H1/DYNLL1/EXOC4/EZR/HAUS2/HAUS6/HAUS7/NEK2/NSF/ODF2/OFD1/PPP2R1A/RAB11A/RAB12/RAB13/RAB3A/RAB3C/RAB3D/RABEPK/SCFD2/SNPH/SNX3/STX1A/STX3/STX8/STXBP1/SYT1/TCTN2/TUBA1A/TUBA4A/TUBB/TUBB4A/TUBB4B/TUBG1/UNC13B/UNC13C/USO1/VAPB/VPS45/VTI1B/YKT6/YWHAG	57
BP	GO:0043154	negative regulation of cysteine-type endopeptidase activity involved in apoptotic process	32/3717	85/18866	9.23698e-05	0.00603043	0.00510762	AKT1/BIRC3/BIRC7/CD27/CD44/CDKN2D/CFLAR/CRYAB/DHCR24/FNIP1/IFI6/LAMTOR5/LEF1/MDM2/MT3/NAIP/PAK2/PARK7/PIH1D1/POR/PRDX3/PRDX5/RAF1/RFFL/RNF34/RPS6KA1/RPS6KA3/SFN/SIAH2/TRIAP1/VEGFA/XIAP	32
BP	GO:0000086	G2/M transition of mitotic cell cycle	75/3717	254/18866	0.0001051	0.00675076	0.00571773	ACTR1A/ALMS1/APP/ATM/AVEN/BRD4/CCNB1/CDK7/CENPJ/CEP131/CEP135/CEP41/CEP78/CETN2/CLASP1/CNTRL/CSNK1D/DCTN2/DCTN3/DYNC1H1/DYNLL1/FBXL15/FBXL17/FHL1/FOXO4/HAUS2/HAUS6/HAUS7/HMMR/HSPA2/KIF14/LCMT1/MIIP/MTA3/NAE1/NEK2/ODF2/OFD1/OPTN/PBX1/PPP2R1A/PSMA1/PSMA2/PSMA5/PSMA7/PSMB1/PSMB10/PSMB3/PSMB4/PSMB6/PSMB7/PSMC1/PSMC2/PSMC5/PSMD1/PSMD11/PSMD14/PSMD4/PSMD6/PSMD7/PSMD8/RAB11A/RBX1/RCC2/RINT1/TAOK3/TPX2/T…	75
BP	GO:1905330	regulation of morphogenesis of an epithelium	57/3717	181/18866	0.000105514	0.00675076	0.00571773	ALOX12/ANKRD6/AP2A1/AP2A2/AP2M1/AP2S1/BMP4/CITED1/CLASP1/CLTC/CTNNB1/DVL1/DVL2/FGF10/FOXP1/FZD7/GJA1/MAGED1/MTOR/NPHP3/PDGFA/PHB2/PLEKHA4/PRICKLE1/PRICKLE2/PSMA1/PSMA2/PSMA5/PSMA7/PSMB1/PSMB10/PSMB3/PSMB4/PSMB6/PSMB7/PSMC1/PSMC2/PSMC5/PSMD1/PSMD11/PSMD14/PSMD4/PSMD6/PSMD7/PSMD8/RSPO3/SEC24B/SFRP1/SIRT6/SMURF2/SOX9/SULF1/TBX2/TIAM1/VEGFA/WNT2/WNT5A	57
BP	GO:0031146	SCF-dependent proteasomal ubiquitin-dependent protein catabolic process	34/3717	93/18866	0.000111608	0.00706996	0.00598808	AMN1/CUL2/CUL4A/FBXL14/FBXL15/FBXL17/FBXO4/FBXO44/FBXO6/FBXW4/KIF14/PSMA1/PSMA2/PSMA5/PSMA7/PSMB1/PSMB10/PSMB3/PSMB4/PSMB6/PSMB7/PSMC1/PSMC2/PSMC5/PSMD1/PSMD11/PSMD14/PSMD4/PSMD6/PSMD7/PSMD8/RBX1/STYX/WWTR1	34
BP	GO:0097191	extrinsic apoptotic signaling pathway	69/3717	230/18866	0.000115102	0.00720416	0.00610175	ACVR1/AKT1/BAK1/BCL2L1/BMP4/BOK/CAV1/CD27/CFLAR/CIB1/CRADD/CX3CL1/DAPK1/DCC/ERBB3/FGF10/FGFR3/FGG/GABARAP/HIPK1/HTRA2/HTT/IFI6/IFNG/IL33/IL4/ITGA6/ITM2C/ITPRIP/JAK2/MADD/MLLT11/MOAP1/NDUFA13/NF1/NRP1/PAK2/PARK7/PARP2/PELI3/PIDD1/PMAIP1/PPP1CA/PPP2R1A/PPP2R1B/RAF1/RB1CC1/RBCK1/RFFL/RIPK1/RNF34/SCG2/SERPINE1/SFRP1/SIAH2/SKIL/SP100/STK4/TCF7L2/TIMP3/TMC8/TNFRSF10A/TNFRSF10B/TNFRSF10C/TNFRSF1B/TNFSF1…	69
BP	GO:0061615	glycolytic process through fructose-6-phosphate	15/3717	29/18866	0.0001171	0.00720416	0.00610175	ADPGK/ALDOA/ALDOC/BPGM/ENO1/ENO2/ENO3/GAPDH/GPI/HK1/PFKM/PFKP/PGAM1/PGAM2/PGK1	15
BP	GO:0060071	Wnt signaling pathway, planar cell polarity pathway	38/3717	108/18866	0.000117104	0.00720416	0.00610175	ANKRD6/AP2A1/AP2A2/AP2M1/AP2S1/CLTC/DVL1/DVL2/FZD7/NPHP3/PLEKHA4/PRICKLE1/PRICKLE2/PSMA1/PSMA2/PSMA5/PSMA7/PSMB1/PSMB10/PSMB3/PSMB4/PSMB6/PSMB7/PSMC1/PSMC2/PSMC5/PSMD1/PSMD11/PSMD14/PSMD4/PSMD6/PSMD7/PSMD8/RSPO3/SFRP1/SMURF2/TIAM1/WNT5A	38
BP	GO:0051090	regulation of DNA-binding transcription factor activity	122/3717	455/18866	0.000121626	0.0074111	0.00627702	ADCY8/AKT1/ANXA3/APP/BEX1/BTK/BUD31/C3orf33/CAMK1D/CAPN3/CAV1/CCDC22/CD200/CFLAR/CHUK/CIB1/CMKLR1/COMMD7/COPS5/CREBZF/CRTC1/CRTC2/CTH/CTNNB1/CTNNBIP1/CX3CL1/CYP1B1/DDIT3/DDX58/DHX33/DVL2/EIF2AK2/EIF2AK4/EP300/FLNA/FOXJ1/FOXS1/HAND2/HAVCR2/HES1/HIPK2/ID2/IL18R1/ITCH/JAK2/JUN/KDM1A/KDM5A/KEAP1/KIT/LAMTOR5/LRP6/LRRFIP1/MAP3K7/MAPK10/MBTPS2/NEUROD2/NEUROG3/NFKBIA/NFKBIB/NKX3-1/NLRC5/NLRP2/NODAL/PARK7…	122
BP	GO:0006414	translational elongation	45/3717	135/18866	0.000127458	0.00768203	0.00650649	ALKBH1/CHCHD1/DIO2/DPH3/DPH3P1/DPH7/EEF1A2/EEF1D/EIF5A/GFM1/GTPBP1/HBS1L/MRPL1/MRPL15/MRPL16/MRPL17/MRPL23/MRPL27/MRPL28/MRPL3/MRPL32/MRPL33/MRPL34/MRPL40/MRPL46/MRPL47/MRPL48/MRPL54/MRPL9/MRPS11/MRPS17/MRPS18B/MRPS2/MRPS21/MRPS22/MRPS23/MRPS26/MRPS28/MRPS35/MRPS7/OXA1L/SECISBP2L/SRP9/TRNAU1AP/TUFM	45
BP	GO:0052548	regulation of endopeptidase activity	117/3717	434/18866	0.000130675	0.00768203	0.00650649	AIFM1/AKT1/ALOX12/ANP32B/APAF1/APP/BAK1/BCAP31/BIN1/BIRC3/BIRC7/BOK/CCK/CD109/CD27/CD44/CDKN2D/CFLAR/CIDEB/CLEC7A/COL28A1/COL7A1/CRADD/CRIM1/CRYAB/CST6/CST9L/CSTA/CYFIP2/DAPK1/DHCR24/EPHA4/F3/FAM162A/FIS1/FNIP1/FURIN/GAPDH/GRAMD4/GRIN2B/GSN/HIP1/HTRA2/IFI6/ITIH2/JAK2/KHDC1/KNG1/LAMTOR5/LEF1/LGMN/MDM2/MEFV/MT3/MTCH1/NAIP/NDUFA13/NKX3-1/NLRP2/NODAL/PAK2/PARK7/PDCD6/PIDD1/PIH1D1/PMAIP1/POR/PPARG/PRD…	117
BP	GO:0007272	ensheathment of neurons	46/3717	139/18866	0.000130876	0.00768203	0.00650649	ABCD2/AKT1/ANK2/BCAS1/CLDN11/CNTNAP1/CTNNB1/CXCR4/DLG1/EIF2B2/EIF2B4/ERCC2/FIG4/GNPAT/HEXB/ID4/KCNJ10/KIF14/LPAR1/MPP5/MPZ/MTOR/NF1/NFASC/OLIG2/PLP1/PMP22/POU3F2/PPARD/PTN/QKI/RARA/RNF10/SBF2/SERINC5/SH3TC2/SKI/SLC25A46/SLC8A3/SOD1/SOX10/TG/TNFRSF1B/TNFRSF21/UGT8/ZNF488	46
BP	GO:0008366	axon ensheathment	46/3717	139/18866	0.000130876	0.00768203	0.00650649	ABCD2/AKT1/ANK2/BCAS1/CLDN11/CNTNAP1/CTNNB1/CXCR4/DLG1/EIF2B2/EIF2B4/ERCC2/FIG4/GNPAT/HEXB/ID4/KCNJ10/KIF14/LPAR1/MPP5/MPZ/MTOR/NF1/NFASC/OLIG2/PLP1/PMP22/POU3F2/PPARD/PTN/QKI/RARA/RNF10/SBF2/SERINC5/SH3TC2/SKI/SLC25A46/SLC8A3/SOD1/SOX10/TG/TNFRSF1B/TNFRSF21/UGT8/ZNF488	46
BP	GO:0030178	negative regulation of Wnt signaling pathway	66/3717	219/18866	0.000138197	0.00803803	0.00680801	AMER2/AMFR/ANKRD6/APCDD1/CAV1/CITED1/CTNNBIP1/CXXC4/DDIT3/DVL1/DVL2/EGR1/FGF9/G3BP1/GRB10/HIC1/IGFBP4/KLHL12/LIMD1/LRP6/NOTCH1/NPHP3/NXN/PFDN5/PRICKLE1/PSMA1/PSMA2/PSMA5/PSMA7/PSMB1/PSMB10/PSMB3/PSMB4/PSMB6/PSMB7/PSMC1/PSMC2/PSMC5/PSMD1/PSMD11/PSMD14/PSMD4/PSMD6/PSMD7/PSMD8/PTPRO/RBX1/RUVBL2/SDHAF2/SFRP1/SHISA6/SIAH2/SLC9A3R1/SOX10/SOX2/SOX9/STK11/STK4/TCF7L2/TLE1/TLE4/TMEM88/TSC2/UBAC2/WNT5A/WWT…	66
BP	GO:0031145	anaphase-promoting complex-dependent catabolic process	31/3717	83/18866	0.000140032	0.00806431	0.00683027	ANAPC10/ANAPC16/ANAPC4/ANAPC5/CCNB1/CDC16/CDC20B/CDC23/PSMA1/PSMA2/PSMA5/PSMA7/PSMB1/PSMB10/PSMB3/PSMB4/PSMB6/PSMB7/PSMC1/PSMC2/PSMC5/PSMD1/PSMD11/PSMD14/PSMD4/PSMD6/PSMD7/PSMD8/RPS27A/UBB/UBC	31
BP	GO:0046031	ADP metabolic process	42/3717	124/18866	0.00014117	0.00806431	0.00683027	AAAS/ADPGK/ALDOA/ALDOC/APP/ARNT/BPGM/DDIT4/ENO1/ENO2/ENO3/EP300/FBP1/GAPDH/GPI/HK1/HTR2A/IFNG/LDHA/MLXIPL/MYOG/NUDT9/NUP107/NUP155/NUP160/NUP205/NUP37/NUP54/NUP85/NUP93/OGDHL/PFKFB3/PFKM/PFKP/PGAM1/PGAM2/PGK1/POM121/POM121C/SEH1L/SIRT6/ZBTB7A	42
BP	GO:0042063	gliogenesis	87/3717	307/18866	0.000153334	0.00868169	0.00735318	AKT1/APCDD1/APP/BIN1/BOK/CCR2/CDK5/CERS2/CHRM1/CNTNAP1/CSF1R/CSPG4/CSPG5/CTNNB1/CX3CL1/CXCR4/DAAM2/DTX1/EGFR/EIF2B1/EIF2B2/EIF2B3/EIF2B4/EPHA4/ERBB3/ERCC2/FGF10/FGF5/GPR157/GPR183/GPR37L1/GSN/HES1/HEXB/ID2/ID4/IFNG/IL33/IL34/KCNJ10/LAMB1/LAMC3/LDLR/LEF1/LPAR1/LTA/MAP2K1/MBOAT7/MIR142/MPP5/MT3/MTOR/MXRA8/NF1/NKX2-1/NOTCH1/OLIG2/P2RX4/PENK/PLP1/POU3F2/PPARG/PPP1CC/PRPF19/PTN/PTPN11/RNF10/SCRIB/SERP…	87
BP	GO:0006778	porphyrin-containing compound metabolic process	18/3717	39/18866	0.000165888	0.00931008	0.00788541	ABCB6/ALAS1/BLVRA/BLVRB/CPOX/CYP1A2/EIF2AK1/FECH/IBA57/PPOX/RSAD1/SLC11A2/SLC25A38/SLC25A39/SRRD/SUCLA2/UROD/UROS	18
BP	GO:0090090	negative regulation of canonical Wnt signaling pathway	57/3717	184/18866	0.000172253	0.00952246	0.00806529	AMER2/AMFR/ANKRD6/CAV1/DDIT3/DVL1/DVL2/EGR1/G3BP1/IGFBP4/KLHL12/LIMD1/LRP6/NOTCH1/NPHP3/PFDN5/PRICKLE1/PSMA1/PSMA2/PSMA5/PSMA7/PSMB1/PSMB10/PSMB3/PSMB4/PSMB6/PSMB7/PSMC1/PSMC2/PSMC5/PSMD1/PSMD11/PSMD14/PSMD4/PSMD6/PSMD7/PSMD8/PTPRO/RBX1/RUVBL2/SDHAF2/SFRP1/SHISA6/SIAH2/SLC9A3R1/SOX10/SOX2/SOX9/STK11/STK4/TCF7L2/TLE1/TLE4/TMEM88/UBAC2/WNT5A/WWTR1	57
BP	GO:0016241	regulation of macroautophagy	55/3717	176/18866	0.000172649	0.00952246	0.00806529	ADPRH/AKT1/ATG13/ATP6V0B/ATP6V0D1/ATP6V0E1/ATP6V1B2/ATP6V1D/ATP6V1E1/ATP6V1G2/ATP6V1H/CDC37/CDK5/CHMP4B/DCN/EPM2A/EXOC1/EXOC4/GAPDH/GPSM1/HDAC6/HTRA2/HTT/IFT20/IL4/KDR/LAMTOR1/LAMTOR2/LAMTOR3/LAMTOR4/LAMTOR5/LARP1/MAP3K7/MTOR/NPRL2/NPRL3/OPTN/PIP4K2A/PRKAB1/RAB12/RAB5A/RB1CC1/RRAGA/RRAGB/SCOC/TBC1D14/TBK1/TP53/TSC2/UBQLN2/UCHL1/VPS13C/VPS26A/VPS26B/VPS35	55
BP	GO:0006779	porphyrin-containing compound biosynthetic process	14/3717	27/18866	0.000191208	0.0103223	0.00874276	ABCB6/ALAS1/CPOX/FECH/IBA57/PPOX/RSAD1/SLC11A2/SLC25A38/SLC25A39/SRRD/SUCLA2/UROD/UROS	14
BP	GO:0033014	tetrapyrrole biosynthetic process	14/3717	27/18866	0.000191208	0.0103223	0.00874276	ABCB6/ALAS1/CPOX/FECH/IBA57/PPOX/RSAD1/SLC11A2/SLC25A38/SLC25A39/SRRD/SUCLA2/UROD/UROS	14
BP	GO:0019886	antigen processing and presentation of exogenous peptide antigen via MHC class II	35/3717	99/18866	0.000191991	0.0103223	0.00874276	ACTR10/ACTR1A/ACTR1B/AP1M1/AP2A1/AP2A2/AP2M1/AP2S1/CAPZA1/CAPZA2/CD74/CLTC/CTSS/DCTN2/DCTN3/DCTN4/DYNC1H1/DYNC1I1/DYNLL1/DYNLL2/HLA-DOA/HLA-DPA1/HLA-DRA/KIF15/KIF22/KIF2B/KIF3A/KIF3B/KIF3C/KIFAP3/KLC2/LAG3/LGMN/SEC24B/SH3GL2	35
BP	GO:0070125	mitochondrial translational elongation	32/3717	88/18866	0.000196539	0.010419	0.00882464	CHCHD1/GFM1/MRPL1/MRPL15/MRPL16/MRPL17/MRPL23/MRPL27/MRPL28/MRPL3/MRPL32/MRPL33/MRPL34/MRPL40/MRPL46/MRPL47/MRPL48/MRPL54/MRPL9/MRPS11/MRPS17/MRPS18B/MRPS2/MRPS21/MRPS22/MRPS23/MRPS26/MRPS28/MRPS35/MRPS7/OXA1L/TUFM	32
BP	GO:2000736	regulation of stem cell differentiation	40/3717	118/18866	0.000197046	0.010419	0.00882464	BMP4/CDK12/CDK13/EIF2AK2/FOXC1/HES1/ITCH/KDM3A/LDB1/NOTCH1/OCIAD1/PRICKLE1/PSMA1/PSMA2/PSMA5/PSMA7/PSMB1/PSMB10/PSMB3/PSMB4/PSMB6/PSMB7/PSMC1/PSMC2/PSMC5/PSMD1/PSMD11/PSMD14/PSMD4/PSMD6/PSMD7/PSMD8/PTN/SOX9/TAL1/TCF3/TEAD2/TRIM6/YAP1/ZFP36L2	40
BP	GO:0006521	regulation of cellular amino acid metabolic process	25/3717	63/18866	0.000201292	0.0105563	0.00894092	ATCAY/ATP2B4/AZIN1/BHMT/PARK7/PSMA1/PSMA2/PSMA5/PSMA7/PSMB1/PSMB10/PSMB3/PSMB4/PSMB6/PSMB7/PSMC1/PSMC2/PSMC5/PSMD1/PSMD11/PSMD14/PSMD4/PSMD6/PSMD7/PSMD8	25
BP	GO:0033209	tumor necrosis factor-mediated signaling pathway	54/3717	173/18866	0.000203284	0.0105741	0.00895598	ACTN4/BIRC3/CCDC3/CD27/CHUK/CLIP3/COMMD7/CPNE1/GPS2/HIPK1/JAK2/LTA/MADD/MAP3K14/MIR34A/NFKBIA/PELI3/PSMA1/PSMA2/PSMA5/PSMA7/PSMB1/PSMB10/PSMB3/PSMB4/PSMB6/PSMB7/PSMC1/PSMC2/PSMC5/PSMD1/PSMD11/PSMD14/PSMD4/PSMD6/PSMD7/PSMD8/RBCK1/RFFL/RIPK1/RNF31/SHARPIN/SPATA2/ST18/TNFRSF14/TNFRSF18/TNFRSF1B/TNFSF11/TNFSF15/TNFSF9/TP53/TRAF1/TRAF3/TRAF5	54
BP	GO:0008380	RNA splicing	128/3717	487/18866	0.000211768	0.0109266	0.00925453	AAR2/AFF2/AHNAK/BCAS2/BRDT/BUD31/CCAR2/CCDC130/CDC40/CDC5L/CDK12/CDK13/CELF3/CHERP/CIRBP/CLK1/CLK2/CLNS1A/CPSF2/CPSF7/CRNKL1/CSTF1/CWC27/CWF19L2/DBR1/DDX1/DDX23/DDX39A/DDX41/DHX15/DNAJC8/ELAVL4/FASTK/FIP1L1/GEMIN7/HNRNPA2B1/HNRNPUL1/IK/ISY1/IVNS1ABP/KDM1A/KHDRBS2/KHSRP/LOC100128988/LSM10/LSM3/LSM7/LUC7L3/METTL4/MFAP1/NOVA2/PABPN1/PCBP1/PCF11/PHF5A/PLRG1/POLR2G/POLR2H/POLR2I/POLR2L/PPIG/PPIH/PPIL3…	128
BP	GO:0006006	glucose metabolic process	64/3717	214/18866	0.000219491	0.0112344	0.00951529	ACACB/ADIPOR1/ADPGK/AKR1A1/AKT1/ALDOA/ALDOC/APOD/ATF4/BPGM/BRAT1/CLK2/COX11/CRTC2/DCXR/DDB1/DGAT2/DUSP12/ENO1/ENO2/ENO3/EP300/FBP1/GAA/GAPDH/GCGR/GOT2/GPI/HK1/IGFBP3/IGFBP4/INPP5K/LCMT1/MDH1/MDH2/MIDN/MTOR/NISCH/NKX1-1/NLN/PDHA2/PDK3/PDK4/PFKM/PFKP/PGAM1/PGAM2/PGK1/PMAIP1/PPARD/PPP1CA/PPP1R3A/PPP1R3F/RORA/SERP1/SIRT7/SLC25A11/SLC25A13/SOGA1/SORBS1/TFF3/TP53/WDR5/WDTC1	64
BP	GO:0042180	cellular ketone metabolic process	75/3717	260/18866	0.00023421	0.0118927	0.0100728	ABCD2/ACACB/ACADVL/ADH4/ADIPOR1/AFP/AKR1A1/AKR7A2/AKT1/APOC1/APPL2/ATCAY/ATP2B4/AZIN1/BHMT/BMP6/CAV1/CD74/CLCN2/CNR1/COQ3/COQ5/COQ6/CYP4F2/DGAT2/EGR1/GIP/GLO1/GOT2/HAGH/HMGCR/IDO1/INSIG2/MID1IP1/MLXIPL/MTOR/NDUFA9/NR1H2/NR1H3/NR4A3/OXCT1/PARK7/PDK3/PDK4/PDP1/PDP2/PLIN5/PPARD/PPARG/PROX1/PSMA1/PSMA2/PSMA5/PSMA7/PSMB1/PSMB10/PSMB3/PSMB4/PSMB6/PSMB7/PSMC1/PSMC2/PSMC5/PSMD1/PSMD11/PSMD14/PSMD4/PSMD6/…	75
BP	GO:0019693	ribose phosphate metabolic process	114/3717	427/18866	0.000239329	0.0120569	0.0102119	AAAS/AASS/ACACB/ACOT13/ACOT7/ACOT8/ACOT9/ACSF3/ACSL4/ADCY7/ADCY8/ADPGK/ADSL/ALDOA/ALDOC/APP/ARNT/BPGM/COX5B/CTPS1/CYC1/DDIT4/DGAT2/DHODH/DLD/DLG1/ELOVL4/ELOVL7/ENO1/ENO2/ENO3/ENTPD4/EP300/FBP1/GAPDH/GMPR2/GPAM/GPI/GTPBP1/GUCY2D/HINT1/HK1/HMGCR/HPRT1/HTR2A/IFNG/IL4/IMPDH2/ITPA/LDHA/MLXIPL/MPP1/MYOG/NME1/NME3/NME5/NME6/NME9/NPR1/NUDT18/NUDT2/NUDT9/NUP107/NUP155/NUP160/NUP205/NUP37/NUP54/NUP85/NUP93…	114
BP	GO:0043254	regulation of protein-containing complex assembly	119/3717	449/18866	0.000243218	0.0121571	0.0102968	AP1AR/ARF6/ARFIP2/ARPC1A/ARPC3/ARPC4/ARPIN/ATF7IP/ATM/ATR/AVIL/BAK1/BIN1/CAMSAP1/CAPZA1/CAPZA2/CCK/CDC42EP4/CDH5/CLASP1/CLEC7A/CLIP3/CORO1A/CRYAB/CTNNA2/CTNNBIP1/CUL4A/CYFIP2/DDB1/DHX33/DLG1/EIF2AK2/ELN/EP300/ERCC2/ERCC3/ESAM/FHOD3/FNIP1/FSCN1/GBA2/GBP5/GSN/GTF2H4/HAX1/HCFC1/HDAC6/HRK/ICE1/IFNG/KANK3/KIF14/LCMT1/LCP1/MAGEL2/MAPK15/MEFV/MKKS/MTOR/MYO1C/NAPA/NAPB/NAV3/NCKAP1/NR1H2/NUMA1/OCLN/PAK1/P…	119
BP	GO:0044839	cell cycle G2/M phase transition	78/3717	273/18866	0.000247442	0.0122724	0.0103944	ACTR1A/ALMS1/APP/ATM/AVEN/BABAM1/BRD4/CCNB1/CDK7/CENPJ/CEP131/CEP135/CEP41/CEP78/CETN2/CLASP1/CNTRL/CSNK1D/DCTN2/DCTN3/DYNC1H1/DYNLL1/FBXL15/FBXL17/FHL1/FOXO4/GTSE1/HAUS2/HAUS6/HAUS7/HMMR/HSPA2/KIF14/LCMT1/MIIP/MTA3/NAE1/NEK2/ODF2/OFD1/OPTN/PBX1/PPP2R1A/PSMA1/PSMA2/PSMA5/PSMA7/PSMB1/PSMB10/PSMB3/PSMB4/PSMB6/PSMB7/PSMC1/PSMC2/PSMC5/PSMD1/PSMD11/PSMD14/PSMD4/PSMD6/PSMD7/PSMD8/RAB11A/RBX1/RCC2/RINT1…	78
BP	GO:0019674	NAD metabolic process	21/3717	50/18866	0.000253314	0.012467	0.0105592	ADPGK/ALDOA/ALDOC/BPGM/ENO1/ENO2/ENO3/GAPDH/GPI/HK1/LDHA/MDH1/NADK2/NMRK1/NMRK2/PFKM/PFKP/PGAM1/PGAM2/PGK1/TP53	21
BP	GO:0000375	RNA splicing, via transesterification reactions	106/3717	393/18866	0.000258529	0.0126265	0.0106943	AAR2/BCAS2/BUD31/CDC40/CDC5L/CDK13/CELF3/CHERP/CIRBP/CLNS1A/CPSF2/CPSF7/CRNKL1/CSTF1/CWC27/CWF19L2/DBR1/DDX1/DDX23/DDX39A/DDX41/DHX15/DNAJC8/FIP1L1/GEMIN7/HNRNPA2B1/HNRNPUL1/IK/ISY1/KDM1A/KHDRBS2/KHSRP/LOC100128988/LSM3/LSM7/LUC7L3/MFAP1/NOVA2/PABPN1/PCBP1/PCF11/PHF5A/PLRG1/POLR2G/POLR2H/POLR2I/POLR2L/PPIH/PPIL3/PQBP1/PRMT7/PRPF19/PRPF3/PRPF31/PRPF38A/PRPF6/PRPF8/PTBP1/PTBP2/PTBP3/PUF60/QKI/RAVER…	106
BP	GO:0015800	acidic amino acid transport	27/3717	71/18866	0.000261772	0.0126597	0.0107224	BDNF/CCK/CPLX1/GIPC1/GJA1/GLS2/ITGB1/KCNJ10/LRRC8A/NF1/NPY5R/PPFIA4/RAB3A/RIMS1/SLC12A2/SLC1A1/SLC1A6/SLC25A13/SLC38A2/SLC6A1/SLC6A13/SLC9A3R1/STX1A/STXBP1/SYT1/TRH/UNC13B	27
BP	GO:0006403	RNA localization	69/3717	236/18866	0.000266375	0.0126597	0.0107224	AAAS/ATM/ATR/BICD2/CCT4/CCT5/CCT6A/CCT7/CCT8/CDC40/CETN2/CETN3/CPSF2/DDX19B/DDX25/DDX39A/EIF5A/EXOSC2/FIP1L1/HNRNPA2B1/KHSRP/LRPPRC/MCM3AP/MYO1C/NHP2/NOP10/NUP107/NUP155/NUP160/NUP205/NUP37/NUP54/NUP85/NUP93/NXF1/NXT1/PABPN1/PARN/PHAX/PIH1D1/PNPT1/POM121/POM121C/PRPF6/QKI/RBFOX1/RBM8A/RFTN1/RFTN2/RPS15/RUVBL1/RUVBL2/SDAD1/SEH1L/SFPQ/SIDT2/SLBP/SRSF6/SSB/SYMPK/THOC1/TOMM20/U2AF1L4/U2AF2/XPO5/ZFP36…	69
BP	GO:0060560	developmental growth involved in morphogenesis	69/3717	236/18866	0.000266375	0.0126597	0.0107224	APP/ARHGAP4/BDNF/BIN3/BMP4/CDK5/CPNE1/CPNE5/CPNE9/CTNNB1/CXCR4/CYFIP2/DCC/DVL1/EIF2AK4/FGF10/FGF13/FLRT1/GDI1/HDAC6/IQGAP1/ITGB1/KIAA0319/LRP6/MED1/MT3/NEDD4L/NOTCH1/NRP1/NTN1/PAK1/PAK6/PPP3CB/PRKCZ/PTPRS/RAB11A/RIMS1/RNF157/RTN4R/SEMA3B/SEMA3F/SEMA4C/SEMA4F/SEMA5A/SEMA5B/SEMA6A/SEMA6B/SFRP1/SH3GL2/SIRT6/SLC9A6/SLIT1/SLIT3/SOX9/SPP1/SPRY2/STK11/SYT1/SYT17/SYT3/TBX2/TIAM1/TRPC5/TRPV2/VEGFA/WDR36/W…	69
BP	GO:0017004	cytochrome complex assembly	17/3717	37/18866	0.000268325	0.0126597	0.0107224	BCS1L/C12orf73/COA1/COA3/COA5/COA6/COX14/COX20/FASTKD3/OXA1L/SCO1/SCO2/SMIM20/SURF1/TTC19/UQCC2/UQCR10	17
BP	GO:0032507	maintenance of protein location in cell	25/3717	64/18866	0.000269103	0.0126597	0.0107224	AKT1/CAV1/CDK5/CHCHD10/GJA1/GSN/HK1/INSIG2/KDELR1/NR5A1/OS9/PARK7/PDIA2/RANGAP1/RIT2/SCIN/SORL1/SP100/SRGN/SYNE1/TAF3/TAF8/TMSB10/TOPORS/VPS13C	25
BP	GO:0006986	response to unfolded protein	56/3717	183/18866	0.000277332	0.0129516	0.0109697	ACADVL/AMFR/ARFGAP1/ASNS/ATF4/ATF6B/ATP6V0D1/BAK1/BOK/CLGN/COPS5/CREB3/CREB3L1/CTH/CXCL8/DDIT3/DERL2/EDEM1/EIF2AK2/EP300/ERN2/EXTL1/FAF2/FBXO6/GOSR2/HDGF/HERPUD2/HSP90B1/HSPA2/HSPA6/HSPB1/HYOU1/JKAMP/KLHDC3/MBTPS1/MBTPS2/OPTN/PACRG/PDIA6/PREB/RHBDD2/RNF175/SERP1/SRPRB/SSR1/STUB1/TATDN2/TLN1/TMEM129/TOR1B/TPP1/UBXN4/VAPB/VCP/XBP1/ZBTB17	56
BP	GO:0009259	ribonucleotide metabolic process	111/3717	416/18866	0.00029356	0.0132094	0.0111881	AAAS/AASS/ACACB/ACOT13/ACOT7/ACOT8/ACOT9/ACSF3/ACSL4/ADCY7/ADCY8/ADPGK/ADSL/ALDOA/ALDOC/APP/ARNT/BPGM/COX5B/CTPS1/CYC1/DDIT4/DGAT2/DHODH/DLD/DLG1/ELOVL4/ELOVL7/ENO1/ENO2/ENO3/ENTPD4/EP300/FBP1/GAPDH/GMPR2/GPAM/GPI/GTPBP1/GUCY2D/HINT1/HK1/HMGCR/HPRT1/HTR2A/IFNG/IL4/IMPDH2/ITPA/LDHA/MLXIPL/MPP1/MYOG/NME1/NME3/NME5/NME6/NME9/NPR1/NUDT18/NUDT2/NUDT9/NUP107/NUP155/NUP160/NUP205/NUP37/NUP54/NUP85/NUP93…	111
BP	GO:1901532	regulation of hematopoietic progenitor cell differentiation	31/3717	86/18866	0.000293929	0.0132094	0.0111881	DPF2/EIF2AK2/FNIP1/FOXC1/HES1/ITCH/LDB1/NOTCH1/PSMA1/PSMA2/PSMA5/PSMA7/PSMB1/PSMB10/PSMB3/PSMB4/PSMB6/PSMB7/PSMC1/PSMC2/PSMC5/PSMD1/PSMD11/PSMD14/PSMD4/PSMD6/PSMD7/PSMD8/TAL1/TCF3/YAP1	31
BP	GO:0000377	RNA splicing, via transesterification reactions with bulged adenosine as nucleophile	105/3717	390/18866	0.000296275	0.0132094	0.0111881	AAR2/BCAS2/BUD31/CDC40/CDC5L/CDK13/CELF3/CHERP/CIRBP/CLNS1A/CPSF2/CPSF7/CRNKL1/CSTF1/CWC27/CWF19L2/DBR1/DDX1/DDX23/DDX39A/DDX41/DHX15/DNAJC8/FIP1L1/GEMIN7/HNRNPA2B1/HNRNPUL1/IK/ISY1/KDM1A/KHDRBS2/LOC100128988/LSM3/LSM7/LUC7L3/MFAP1/NOVA2/PABPN1/PCBP1/PCF11/PHF5A/PLRG1/POLR2G/POLR2H/POLR2I/POLR2L/PPIH/PPIL3/PQBP1/PRMT7/PRPF19/PRPF3/PRPF31/PRPF38A/PRPF6/PRPF8/PTBP1/PTBP2/PTBP3/PUF60/QKI/RAVER1/RAVE…	105
BP	GO:0000398	mRNA splicing, via spliceosome	105/3717	390/18866	0.000296275	0.0132094	0.0111881	AAR2/BCAS2/BUD31/CDC40/CDC5L/CDK13/CELF3/CHERP/CIRBP/CLNS1A/CPSF2/CPSF7/CRNKL1/CSTF1/CWC27/CWF19L2/DBR1/DDX1/DDX23/DDX39A/DDX41/DHX15/DNAJC8/FIP1L1/GEMIN7/HNRNPA2B1/HNRNPUL1/IK/ISY1/KDM1A/KHDRBS2/LOC100128988/LSM3/LSM7/LUC7L3/MFAP1/NOVA2/PABPN1/PCBP1/PCF11/PHF5A/PLRG1/POLR2G/POLR2H/POLR2I/POLR2L/PPIH/PPIL3/PQBP1/PRMT7/PRPF19/PRPF3/PRPF31/PRPF38A/PRPF6/PRPF8/PTBP1/PTBP2/PTBP3/PUF60/QKI/RAVER1/RAVE…	105
BP	GO:0051650	establishment of vesicle localization	63/3717	212/18866	0.000296461	0.0132094	0.0111881	ACTN4/AP1AR/AP3B2/AP3M2/ARFGAP2/BBS5/CCDC186/CDK5/CLASP1/COL7A1/CSNK1D/CTNNB1/CTSZ/DCTN2/DYNC1H1/DYNC1I1/EXOC4/F5/F8/GOSR2/GPR143/GRIA1/HTT/KIF13A/KIF1C/KIF3A/KIF3B/KIFAP3/KLHL12/LIN7A/MAPK15/MKKS/MYO1C/MYO1G/NAPA/NLGN1/NSF/PDCD6/PPP6R1/PREB/PRKCZ/RAB11A/RAB11B/RAB1A/RAB27B/RAB3A/SCRIB/SEC16A/SEC24B/SHROOM2/SNAP23/STK11/SYBU/SYNJ1/TFG/TGFA/TRAPPC2/TRAPPC2L/TRAPPC5/TRAPPC6B/USO1/WASL/YKT6	63
BP	GO:0000717	nucleotide-excision repair, DNA duplex unwinding	12/3717	22/18866	0.000298743	0.0132094	0.0111881	CETN2/CUL4A/DDB1/ERCC2/ERCC3/GTF2H4/PARP1/RBX1/RPS27A/UBB/UBC/XPC	12
BP	GO:0033617	mitochondrial cytochrome c oxidase assembly	12/3717	22/18866	0.000298743	0.0132094	0.0111881	BCS1L/COA1/COA3/COA5/COX14/COX20/FASTKD3/OXA1L/SCO1/SCO2/SMIM20/SURF1	12
BP	GO:0001736	establishment of planar polarity	41/3717	124/18866	0.000301434	0.0132094	0.0111881	ANKRD6/AP2A1/AP2A2/AP2M1/AP2S1/ASTN2/CLTC/DVL1/DVL2/FZD7/IFT20/NPHP3/PLEKHA4/PRICKLE1/PRICKLE2/PSMA1/PSMA2/PSMA5/PSMA7/PSMB1/PSMB10/PSMB3/PSMB4/PSMB6/PSMB7/PSMC1/PSMC2/PSMC5/PSMD1/PSMD11/PSMD14/PSMD4/PSMD6/PSMD7/PSMD8/RSPO3/SEC24B/SFRP1/SMURF2/TIAM1/WNT5A	41
BP	GO:0007164	establishment of tissue polarity	41/3717	124/18866	0.000301434	0.0132094	0.0111881	ANKRD6/AP2A1/AP2A2/AP2M1/AP2S1/ASTN2/CLTC/DVL1/DVL2/FZD7/IFT20/NPHP3/PLEKHA4/PRICKLE1/PRICKLE2/PSMA1/PSMA2/PSMA5/PSMA7/PSMB1/PSMB10/PSMB3/PSMB4/PSMB6/PSMB7/PSMC1/PSMC2/PSMC5/PSMD1/PSMD11/PSMD14/PSMD4/PSMD6/PSMD7/PSMD8/RSPO3/SEC24B/SFRP1/SMURF2/TIAM1/WNT5A	41
BP	GO:0048588	developmental cell growth	69/3717	237/18866	0.000304502	0.0132531	0.011225	APP/ARHGAP4/BDNF/CDK5/CPNE1/CPNE5/CPNE9/CTDP1/CTNNB1/CXCR4/CYFIP2/DCC/DVL1/EIF2AK4/FGF13/FLRT1/GDI1/HAMP/HDAC6/IQGAP1/ITGB1/KIAA0319/KMT2D/MT3/MTOR/NEDD4L/NRP1/NTN1/PAK1/PAK6/PARP2/PDLIM5/PIN1/PPP3CB/PRKCZ/PTPRS/RAB11A/RGS2/RIMS1/RNF157/RTN4R/SEMA3B/SEMA3F/SEMA4C/SEMA4F/SEMA5A/SEMA5B/SEMA6A/SEMA6B/SH3GL2/SIRT6/SLC9A6/SLIT1/SLIT3/SMAD7/SORBS2/SOX9/SPP1/STK11/SYT1/SYT17/SYT3/TIAM1/TRPC5/TRPV2/VEGFA…	69
BP	GO:0033013	tetrapyrrole metabolic process	24/3717	61/18866	0.000312069	0.0134907	0.0114263	ABCB6/ALAS1/AMN/BLVRA/BLVRB/CD320/CPOX/CTRB2/CYP1A2/EIF2AK1/FECH/IBA57/LMBRD1/MMADHC/PPOX/PRSS3/RSAD1/SLC11A2/SLC25A38/SLC25A39/SRRD/SUCLA2/UROD/UROS	24
BP	GO:0031345	negative regulation of cell projection organization	57/3717	188/18866	0.000320327	0.0137376	0.0116354	ARF6/ARHGAP4/ARPIN/CDK5/CEP97/CERS2/CIB1/CRMP1/CTSZ/DCC/DPYSL3/EFNB3/EPHA4/FGF13/GDI1/GRIN2B/INPP5F/ITM2C/KIAA0319/LPAR1/MCF2/MDM2/MT3/NLGN1/NR2F1/NRP1/NTN1/PAQR3/PLK2/PMP22/PTPRO/PTPRS/RAP1GAP/RAP1GAP2/RAPGEF2/RIT2/RTN4R/RTN4RL1/SEMA3B/SEMA3F/SEMA4C/SEMA4F/SEMA5A/SEMA5B/SEMA6A/SEMA6B/SPOCK1/SPP1/SPRY2/SRGAP2C/STMN2/TBC1D7/TBX6/THY1/TRPC5/VIM/WNT5A	57
BP	GO:0038061	NIK/NF-kappaB signaling	56/3717	184/18866	0.000323304	0.0137376	0.0116354	ACTN4/ADIPOR1/AKT1/APP/BIRC3/C1QTNF4/CD27/CHI3L1/CHUK/COPS8/CPNE1/EGFR/EIF2AK2/EP300/HAVCR2/HDAC7/IL18R1/MAP3K14/MAP3K7/NFKBIA/NR3C2/PHB/PHB2/PPP4C/PRDX1/PSMA1/PSMA2/PSMA5/PSMA7/PSMB1/PSMB10/PSMB3/PSMB4/PSMB6/PSMB7/PSMC1/PSMC2/PSMC5/PSMD1/PSMD11/PSMD14/PSMD4/PSMD6/PSMD7/PSMD8/PTP4A3/RBCK1/RPS3/TERF2IP/TLR4/TLR6/TLR9/TNFRSF10A/TNFRSF10B/TNFSF15/UACA	56
BP	GO:0106106	cold-induced thermogenesis	46/3717	144/18866	0.000326369	0.0137376	0.0116354	ABHD6/ACOT13/ADIPOR1/ALMS1/APPL2/ARRDC3/ATF4/CAV1/CCR2/CMKLR1/CNOT3/CXCR4/DDIT3/DECR1/DIO2/DOCK7/DYNC1H1/EHMT1/FH/GJA1/GNAS/GRB10/HDAC3/IL18R1/IL4/IP6K1/IRF4/JAK2/KDM1A/KDM3A/KDM6B/NOTCH1/NOVA2/NR1H2/NR1H3/PCTP/PLCL2/PRKAB1/PTH2R/SIRT6/STK11/TLR4/TRPV2/UCP2/VEGFA/WNT10B	46
BP	GO:0120161	regulation of cold-induced thermogenesis	46/3717	144/18866	0.000326369	0.0137376	0.0116354	ABHD6/ACOT13/ADIPOR1/ALMS1/APPL2/ARRDC3/ATF4/CAV1/CCR2/CMKLR1/CNOT3/CXCR4/DDIT3/DECR1/DIO2/DOCK7/DYNC1H1/EHMT1/FH/GJA1/GNAS/GRB10/HDAC3/IL18R1/IL4/IP6K1/IRF4/JAK2/KDM1A/KDM3A/KDM6B/NOTCH1/NOVA2/NR1H2/NR1H3/PCTP/PLCL2/PRKAB1/PTH2R/SIRT6/STK11/TLR4/TRPV2/UCP2/VEGFA/WNT10B	46
BP	GO:0035966	response to topologically incorrect protein	61/3717	205/18866	0.000352435	0.0147378	0.0124825	ACADVL/AMFR/ARFGAP1/ASNS/ATF4/ATF6B/ATP6V0D1/ATXN3/BAG6/BAK1/BOK/CLGN/COPS5/CREB3/CREB3L1/CTH/CXCL8/DDIT3/DERL2/EDEM1/EIF2AK2/EP300/ERN2/EXTL1/FAF2/FBXO6/GOSR2/HDAC6/HDGF/HERPUD2/HSP90B1/HSPA2/HSPA6/HSPB1/HYOU1/JKAMP/KLHDC3/KLHL15/MBTPS1/MBTPS2/OPTN/PACRG/PDIA6/PREB/RHBDD2/RNF175/SDF2L1/SERP1/SRPRB/SSR1/STUB1/TATDN2/TLN1/TMEM129/TOR1B/TPP1/UBXN4/VAPB/VCP/XBP1/ZBTB17	61
BP	GO:0016050	vesicle organization	93/3717	340/18866	0.000359117	0.0149197	0.0126366	AKTIP/ALS2/AP1M1/AP2M1/ARFGAP2/CAV1/CAV2/CD2AP/CHMP2A/CHMP4B/COL7A1/CORO1A/CPLX1/CPLX3/CSNK1D/CTSZ/DYSF/F5/F8/FAM160A2/GOLPH3L/GOSR2/GPR143/GRIA1/HOOK1/HOOK2/HOOK3/KIF13A/KLHL12/LAMTOR1/MAPK15/MIA3/MVB12A/NAPA/NSF/PDCD6/PDCD6IP/PPP6R1/PREB/PRRT2/RAB11A/RAB13/RAB14/RAB1A/RAB22A/RAB32/RAB38/RAB3A/RNF26/SAMD9/SEC16A/SEC24B/SERPINE2/SHROOM2/SNAP23/SNF8/SNX3/SPINK2/SRGN/STAM2/STX1A/STX3/STX8/STXBP1/SY…	93
BP	GO:0006936	muscle contraction	98/3717	362/18866	0.000376067	0.0155231	0.0131477	ACE2/ACTA2/ADRA1B/ADRA2C/ALDOA/ANK2/ANXA6/ARHGAP42/ATP1A1/ATP2B4/ATP8A2/BIN1/C12orf57/CALD1/CASQ2/CAV1/CHUK/CKMT2/CRYAB/CTNNA3/CXCR4/DLG1/DMPK/DTNA/DYSF/EHD3/ENO1/FGF13/FKBP1B/FLNA/GAA/GJA1/GJC1/GNAO1/GSTM2/GSTO1/HSBP1/HSPB6/HTR2A/KCNA1/KCND3/KCNE3/KCNJ2/KCNQ1/KIT/KLHL41/MKKS/MTOR/MYH1/MYH11/MYL12B/MYL6B/MYL9/MYLK/MYLK2/MYOT/NDUFS6/NEDD4L/NMUR2/NPY2R/NUP155/P2RX4/PABPN1/PGAM2/PROK2/PXN/RANGRF/RAP…	98
BP	GO:0003012	muscle system process	122/3717	467/18866	0.000381212	0.0155487	0.0131694	ACE2/ACTA2/ADRA1B/ADRA2C/ALDOA/ANK2/ANXA6/ARHGAP42/ATP1A1/ATP2B4/ATP8A2/BIN1/C12orf57/CALD1/CAMK2B/CASQ2/CAV1/CFLAR/CHUK/CKMT2/CRYAB/CTDP1/CTNNA3/CXCR4/DLG1/DMPK/DTNA/DYSF/EHD3/ENO1/ERRFI1/FBXO32/FGF13/FKBP1B/FLNA/GAA/GJA1/GJC1/GNAO1/GSN/GSTM2/GSTO1/HAMP/HAND2/HEY2/HSBP1/HSPB6/HTR2A/IGFBP5/INPP5F/KCNA1/KCND3/KCNE3/KCNJ2/KCNQ1/KIT/KLHL41/MKKS/MTMR4/MTOR/MYH1/MYH11/MYL12B/MYL6B/MYL9/MYLK/MYLK2/MYOG…	122
BP	GO:0042552	myelination	44/3717	137/18866	0.000381549	0.0155487	0.0131694	ABCD2/AKT1/ANK2/BCAS1/CNTNAP1/CTNNB1/CXCR4/DLG1/EIF2B2/EIF2B4/ERCC2/FIG4/GNPAT/HEXB/ID4/KCNJ10/KIF14/LPAR1/MPP5/MPZ/MTOR/NF1/NFASC/OLIG2/PLP1/PMP22/POU3F2/PTN/QKI/RARA/RNF10/SBF2/SERINC5/SH3TC2/SKI/SLC25A46/SLC8A3/SOD1/SOX10/TG/TNFRSF1B/TNFRSF21/UGT8/ZNF488	44
BP	GO:0001738	morphogenesis of a polarized epithelium	46/3717	145/18866	0.000388021	0.0157124	0.013308	ANKRD6/AP2A1/AP2A2/AP2M1/AP2S1/ASTN2/CLTC/DVL1/DVL2/FOXF1/FZD7/IFT20/LAMA1/NPHP3/OPHN1/PLEKHA4/PRICKLE1/PRICKLE2/PSMA1/PSMA2/PSMA5/PSMA7/PSMB1/PSMB10/PSMB3/PSMB4/PSMB6/PSMB7/PSMC1/PSMC2/PSMC5/PSMD1/PSMD11/PSMD14/PSMD4/PSMD6/PSMD7/PSMD8/RSPO3/SCRIB/SEC24B/SFRP1/SLC9A3R1/SMURF2/TIAM1/WNT5A	46
BP	GO:0042769	DNA damage response, detection of DNA damage	17/3717	38/18866	0.000397012	0.0158593	0.0134324	CUL4A/DDB1/MRPS11/MRPS26/MRPS35/PARP1/PCNA/RBX1/RFC1/RFC4/RPA1/RPA2/RPA3/RPS27A/RPS3/UBB/UBC	17
BP	GO:0006289	nucleotide-excision repair	37/3717	110/18866	0.000398471	0.0158593	0.0134324	ATXN3/BRIP1/CDK7/CETN2/COPS3/COPS4/COPS5/COPS6/COPS8/CUL4A/DDB1/EP300/ERCC2/ERCC3/FANCC/GPS1/GTF2H4/ISY1/PARP1/PCNA/POLR2G/POLR2H/POLR2I/POLR2L/PRPF19/RBX1/RFC1/RFC4/RPA1/RPA2/RPA3/RPS27A/TP53/UBB/UBC/XAB2/XPC	37
BP	GO:0002573	myeloid leukocyte differentiation	62/3717	210/18866	0.000399086	0.0158593	0.0134324	APP/ATP6AP1/BMP4/C1QC/CAMK4/CARTPT/CCR1/CD109/CD74/CSF1R/CTNNB1/CTNNBIP1/CUL4A/DHRS7B/EIF2AK1/FOXP1/GLO1/GNAS/GPR183/HAX1/ID2/IFNG/IL31RA/IL34/IL4/IRF4/JAGN1/JUN/JUNB/KIT/L3MBTL3/LEF1/LILRB1/LILRB3/LRRC17/MED1/MTOR/MYH9/NDFIP1/NF1/NKAP/NME1/OSTM1/PARP1/PDE1B/PPARG/RARA/RIPK1/SFRP1/SP3/SPI1/SRP54/TAL1/TLR4/TNFSF11/TOB2/TRIB1/TYROBP/UBASH3B/VEGFA/ZBTB46/ZFP36L1	62
BP	GO:0045666	positive regulation of neuron differentiation	102/3717	380/18866	0.000402357	0.0158906	0.013459	ADRA2C/AP2A1/APBB1/ATP8A2/AVIL/BDNF/BEND6/BMP4/BMP6/BRINP3/CAMK1D/CAMK2B/CAPRIN2/CFLAR/CNR1/CPNE1/CPNE5/CPNE9/CRTC1/CSNK1D/CUX1/CX3CL1/CXCR4/CYB5D2/DPYSL3/DVL1/DVL2/DYNLT1/EP300/EPHA4/FEZF2/FIG4/FKBP1B/FOXO6/GDF5/GDI1/GPRC5B/IL1RAPL1/IQGAP1/IRX3/ITGA6/KCTD11/KDM1A/LPAR1/LRRC7/MAP2K1/MAPK6/MTOR/NDNF/NEDD4L/NEUROD2/NEUROG3/NLGN1/NME1/NPTN/NRP1/NTN1/OPA1/PAK1/PLXNB1/PRKD1/PROX1/PRPF19/PTN/RAB11A/RAP…	102
BP	GO:0035855	megakaryocyte development	10/3717	17/18866	0.000431409	0.0169335	0.0143422	EP300/FLI1/KIT/MED1/PIP4K2A/PTPN11/SH2B3/TAL1/WASF2/ZNF385A	10
BP	GO:0140029	exocytic process	30/3717	84/18866	0.000438214	0.0170914	0.014476	BTK/CPLX1/CPLX3/ERC2/EXOC4/NAPA/NAPB/NLGN1/PRRT2/RAB12/RAB13/RAB3A/RAB3C/RAB3D/RABEPK/SCFD2/SCRIB/SNAP23/SNPH/STX1A/STX3/STXBP1/SYNJ1/SYT1/UNC13B/UNC13C/VAMP1/VPS45/VTI1B/YKT6	30
BP	GO:1902036	regulation of hematopoietic stem cell differentiation	27/3717	73/18866	0.000440776	0.0170914	0.014476	EIF2AK2/FOXC1/ITCH/LDB1/PSMA1/PSMA2/PSMA5/PSMA7/PSMB1/PSMB10/PSMB3/PSMB4/PSMB6/PSMB7/PSMC1/PSMC2/PSMC5/PSMD1/PSMD11/PSMD14/PSMD4/PSMD6/PSMD7/PSMD8/TAL1/TCF3/YAP1	27
BP	GO:0022613	ribonucleoprotein complex biogenesis	125/3717	482/18866	0.000445608	0.0171747	0.0145465	AAR2/AATF/ABT1/AGO2/ATM/ATR/BMS1/CELF3/CLNS1A/CPSF7/CRNKL1/CUL4A/DCAF13/DDX1/DDX10/DDX23/DDX51/DHX29/DIMT1/EIF2A/EIF2D/EIF2S2/EIF2S3/EIF3B/EIF3D/EIF3G/EIF3H/EIF3I/EIF3K/EMG1/ERCC2/ERI2/ESF1/EXOSC2/EXOSC5/EXOSC7/EXOSC8/FCF1/FDXACB1/GAR1/GEMIN7/GLUL/GTF3A/ISY1/KRI1/LAS1L/LOC100128988/LUC7L3/MALSU1/MRPL1/MRPS11/MRPS2/MRPS7/MRTO4/MTERF3/NAT10/NHP2/NOL11/NOL8/NOLC1/NOP10/NOP16/NVL/PA2G4/PELP1/PES1/PIH…	125
BP	GO:0014047	glutamate secretion	19/3717	45/18866	0.000454783	0.0172288	0.0145924	BDNF/CCK/CPLX1/GIPC1/GJA1/GLS2/NF1/NPY5R/PPFIA4/RAB3A/RIMS1/SLC1A1/SLC1A6/SLC38A2/STX1A/STXBP1/SYT1/TRH/UNC13B	19
BP	GO:0002495	antigen processing and presentation of peptide antigen via MHC class II	35/3717	103/18866	0.000455092	0.0172288	0.0145924	ACTR10/ACTR1A/ACTR1B/AP1M1/AP2A1/AP2A2/AP2M1/AP2S1/CAPZA1/CAPZA2/CD74/CLTC/CTSS/DCTN2/DCTN3/DCTN4/DYNC1H1/DYNC1I1/DYNLL1/DYNLL2/HLA-DOA/HLA-DPA1/HLA-DRA/KIF15/KIF22/KIF2B/KIF3A/KIF3B/KIF3C/KIFAP3/KLC2/LAG3/LGMN/SEC24B/SH3GL2	35
BP	GO:0008630	intrinsic apoptotic signaling pathway in response to DNA damage	35/3717	103/18866	0.000455092	0.0172288	0.0145924	ATM/BAG6/BAK1/BCL2L1/BOK/CCAR2/CD44/CD74/CDKN2D/CIDEB/DDIAS/DDIT4/EP300/HIC1/HIPK1/HIPK2/HTRA2/ING2/KDM1A/MAEL/MIF/MLH1/MOAP1/MUC1/POLB/RPS27L/RPS3/SFN/SKIL/TNFRSF1B/TOPORS/TP53/TRIAP1/USP28/ZNF385A	35
BP	GO:0016082	synaptic vesicle priming	11/3717	20/18866	0.000488263	0.0183759	0.0155639	ERC2/NAPA/NAPB/RAB3A/SNAP23/STX1A/STXBP1/SYNJ1/UNC13B/UNC13C/VAMP1	11
BP	GO:0008535	respiratory chain complex IV assembly	13/3717	26/18866	0.000513265	0.0192039	0.0162652	BCS1L/COA1/COA3/COA5/COA6/COX14/COX20/FASTKD3/OXA1L/SCO1/SCO2/SMIM20/SURF1	13
BP	GO:0033238	regulation of cellular amine metabolic process	29/3717	81/18866	0.000516945	0.0192187	0.0162778	ATCAY/ATP2B4/AZIN1/BHMT/GPR37/HPRT1/PARK7/PDE1B/PSMA1/PSMA2/PSMA5/PSMA7/PSMB1/PSMB10/PSMB3/PSMB4/PSMB6/PSMB7/PSMC1/PSMC2/PSMC5/PSMD1/PSMD11/PSMD14/PSMD4/PSMD6/PSMD7/PSMD8/VPS35	29
BP	GO:0046322	negative regulation of fatty acid oxidation	8/3717	12/18866	0.000519668	0.0192187	0.0162778	ACACB/ACADVL/AKT1/APPL2/CNR1/DGAT2/PLIN5/SOX9	8
BP	GO:2000027	regulation of animal organ morphogenesis	72/3717	254/18866	0.000536077	0.0194836	0.0165021	ACVR1/ANKRD6/AP2A1/AP2A2/AP2M1/AP2S1/APCDD1/BCOR/BDNF/BMP4/CFLAR/CHAD/CITED1/CLTC/CTNNB1/DVL1/DVL2/FGF10/FGF8/FOXC1/FZD7/HAND2/HES1/MAGED1/MED1/MMP20/NOTCH1/NPHP3/PDGFA/PHB2/PIM1/PLEKHA4/POR/PRICKLE1/PRICKLE2/PSMA1/PSMA2/PSMA5/PSMA7/PSMB1/PSMB10/PSMB3/PSMB4/PSMB6/PSMB7/PSMC1/PSMC2/PSMC5/PSMD1/PSMD11/PSMD14/PSMD4/PSMD6/PSMD7/PSMD8/PTN/RSPO3/SEC24B/SFRP1/SMURF2/SOX9/SRSF6/SULF1/SULF2/TBX1/TBX2/TIAM…	72
BP	GO:2001234	negative regulation of apoptotic signaling pathway	67/3717	233/18866	0.000536735	0.0194836	0.0165021	AATF/ACVR1/AKT1/BCL2L1/BDNF/BMP4/BOK/CCAR2/CD44/CD74/CDKN2D/CFLAR/CREB3/CREB3L1/CTH/CTNNB1/CX3CL1/DDIAS/ENO1/FGF10/FGG/FIGNL1/FZD9/HSPB1/HTRA2/HTT/HYOU1/IFI6/IL4/ING2/ITGA6/ITPRIP/IVNS1ABP/KDM1A/MAZ/MDM2/MIF/MPV17L/MUC1/NDUFA13/NDUFS3/NME5/NRP1/OPA1/PARK7/PELI3/PIH1D1/RAF1/RB1CC1/RFFL/RIPK1/RNF34/RRN3/SCG2/SERPINE1/SIAH2/SLC25A5/TCF7L2/TNFRSF10A/TNFRSF10B/TNFSF10/TRIAP1/VDAC2/XBP1/YAP1/YBX3/ZNF38…	67
BP	GO:0032543	mitochondrial translation	43/3717	135/18866	0.000537022	0.0194836	0.0165021	ALKBH1/CHCHD1/COA3/FASTKD3/GFM1/IARS2/LRPPRC/MALSU1/MRPL1/MRPL15/MRPL16/MRPL17/MRPL23/MRPL27/MRPL28/MRPL3/MRPL32/MRPL33/MRPL34/MRPL40/MRPL46/MRPL47/MRPL48/MRPL54/MRPL9/MRPS11/MRPS17/MRPS18B/MRPS2/MRPS21/MRPS22/MRPS23/MRPS26/MRPS28/MRPS35/MRPS7/NDUFA7/OXA1L/RPUSD4/TRMT10C/TRUB2/TUFM/UQCC2	43
BP	GO:1990845	adaptive thermogenesis	48/3717	155/18866	0.000542059	0.0194836	0.0165021	ABHD6/ACOT13/ADIPOR1/ALMS1/APPL2/ARRDC3/ATF4/CAV1/CCR2/CMKLR1/CNOT3/CXCR4/DDIT3/DECR1/DIO2/DOCK7/DYNC1H1/EHMT1/FH/GJA1/GNAS/GRB10/HDAC3/IL18R1/IL4/IP6K1/IRF4/JAK2/KDM1A/KDM3A/KDM6B/NOTCH1/NOVA2/NR1H2/NR1H3/PCTP/PLCL2/PRKAB1/PTH2R/SCT/SIRT6/SORL1/STK11/TLR4/TRPV2/UCP2/VEGFA/WNT10B	48
BP	GO:2001056	positive regulation of cysteine-type endopeptidase activity	47/3717	151/18866	0.000543232	0.0194836	0.0165021	AIFM1/ALOX12/ANP32B/APAF1/BAK1/BCAP31/BOK/CCK/CFLAR/CIDEB/CLEC7A/CRADD/CYFIP2/DAPK1/F3/FAM162A/FIS1/GRAMD4/GRIN2B/GSN/HIP1/HTRA2/JAK2/KHDC1/LGMN/MEFV/MTCH1/NDUFA13/NKX3-1/NLRP2/NODAL/PDCD6/PIDD1/PMAIP1/PPARG/RIPK1/RPS27L/RPS3/ST18/ST20/TNFRSF10A/TNFRSF10B/TNFSF10/TNFSF15/TTBK1/UACA/VCP	47
BP	GO:0050920	regulation of chemotaxis	66/3717	229/18866	0.000549502	0.0194836	0.0165021	ANGPT2/ARTN/C3AR1/CAMK1D/CCL27/CCL7/CCR1/CCR2/CCR4/CD74/CDH13/CMKLR1/CREB3/CSF1R/CXCL17/CXCL8/CXCR2/CXCR4/DUSP1/DYSF/F3/F7/FEZF2/FGF10/GPR183/HSPB1/IL34/IL4/KDR/LGMN/LPAR1/MCU/MIF/MIR34A/MPP1/NOTCH1/NRP1/P2RX4/PADI2/PDGFRB/PGF/PLA2G7/PRKD1/PTN/PTPRO/RARRES2/S100A7/SCG2/SEMA3B/SEMA3F/SEMA4C/SEMA4F/SEMA5A/SEMA5B/SEMA6A/SEMA6B/SERPINE1/SLAMF8/STX3/TIAM1/VEGFA/WNK1/WNT5A/YTHDF1/ZSWIM4/ZSWIM6	66
BP	GO:0051648	vesicle localization	66/3717	229/18866	0.000549502	0.0194836	0.0165021	ACTN4/AP1AR/AP3B2/AP3M2/ARFGAP2/BBS5/CCDC186/CDK5/CLASP1/COL7A1/CSNK1D/CTNNB1/CTSZ/DCTN2/DYNC1H1/DYNC1I1/EXOC4/F5/F8/GOSR2/GPR143/GRIA1/HTT/KIF13A/KIF1C/KIF3A/KIF3B/KIFAP3/KLHL12/LIN7A/MAPK15/MKKS/MYO1C/MYO1G/NAPA/NLGN1/NSF/PCLO/PDCD6/PPP6R1/PREB/PRKCZ/RAB11A/RAB11B/RAB1A/RAB27B/RAB3A/SCRIB/SEC16A/SEC24B/SHROOM2/SNAP23/STK11/SYBU/SYN2/SYN3/SYNJ1/TFG/TGFA/TRAPPC2/TRAPPC2L/TRAPPC5/TRAPPC6B/USO1/WAS…	66
BP	GO:0035418	protein localization to synapse	30/3717	85/18866	0.000551192	0.0194836	0.0165021	ABHD17B/CACNG8/CDK5/CPLX1/DLG1/DVL1/GPHN/HRAS/HSPB1/LGI1/LRRC7/LRRTM1/MAPK10/NETO1/NLGN1/NPTN/NSG1/PCLO/PRKCZ/RAB11A/RAB27B/SCRIB/SHANK1/SHISA6/STX3/TYROBP/VPS35/WNT5A/ZDHHC2/ZDHHC3	30
BP	GO:0002504	antigen processing and presentation of peptide or polysaccharide antigen via MHC class II	35/3717	104/18866	0.000557716	0.0196059	0.0166057	ACTR10/ACTR1A/ACTR1B/AP1M1/AP2A1/AP2A2/AP2M1/AP2S1/CAPZA1/CAPZA2/CD74/CLTC/CTSS/DCTN2/DCTN3/DCTN4/DYNC1H1/DYNC1I1/DYNLL1/DYNLL2/HLA-DOA/HLA-DPA1/HLA-DRA/KIF15/KIF22/KIF2B/KIF3A/KIF3B/KIF3C/KIFAP3/KLC2/LAG3/LGMN/SEC24B/SH3GL2	35
BP	GO:0016236	macroautophagy	85/3717	310/18866	0.000577584	0.0201934	0.0171033	ADPRH/AKT1/ATG13/ATG4B/ATG5/ATP6V0B/ATP6V0D1/ATP6V0E1/ATP6V1B2/ATP6V1D/ATP6V1E1/ATP6V1G2/ATP6V1H/CDC37/CDK5/CHMP2A/CHMP4B/CSNK2B/DCN/DYNLL1/DYNLL2/EI24/EPM2A/EXOC1/EXOC4/FUNDC1/GABARAP/GAPDH/GPSM1/HDAC6/HTRA2/HTT/IFT20/IL4/KDR/LAMTOR1/LAMTOR2/LAMTOR3/LAMTOR4/LAMTOR5/LARP1/LIX1L/MAP3K7/MTERF3/MTOR/MVB12A/NPRL2/NPRL3/OPTN/PHB2/PIP4K2A/PRKAB1/RAB12/RAB1A/RAB43/RAB5A/RB1CC1/RRAGA/RRAGB/SCOC/SNF8/STAM…	85
BP	GO:1903845	negative regulation of cellular response to transforming growth factor beta stimulus	31/3717	89/18866	0.000582674	0.0202606	0.0171602	ADAMTSL2/BCL9L/CAV1/CAV2/CD109/CFLAR/EID2/EMILIN1/HTRA3/LEMD3/LTBP1/MTMR4/NKX2-1/PIN1/RPS27A/SKI/SKIL/SLC2A10/SMAD6/SMAD7/SMURF2/SPRY2/STRAP/STUB1/TGFB1I1/TGFBR3/TP53/UBB/UBC/VASN/ZBTB7A	31
BP	GO:0050918	positive chemotaxis	25/3717	67/18866	0.000607664	0.0210153	0.0177994	ALKBH1/ANGPT2/ARTN/BMP4/CCR4/CDH13/CORO1A/CX3CL1/CXCL8/F3/F7/FGF10/FGF8/GPNMB/KDR/MIF/NRP1/PGF/ROBO3/SCG2/SCRIB/SEMA5A/TSC2/VEGFA/WNT5A	25
BP	GO:2000117	negative regulation of cysteine-type endopeptidase activity	32/3717	93/18866	0.000611319	0.021028	0.0178102	AKT1/BIRC3/BIRC7/CD27/CD44/CDKN2D/CFLAR/CRYAB/DHCR24/FNIP1/IFI6/LAMTOR5/LEF1/MDM2/MT3/NAIP/PAK2/PARK7/PIH1D1/POR/PRDX3/PRDX5/RAF1/RFFL/RNF34/RPS6KA1/RPS6KA3/SFN/SIAH2/TRIAP1/VEGFA/XIAP	32
BP	GO:0010001	glial cell differentiation	66/3717	230/18866	0.000624707	0.0212744	0.0180189	AKT1/APP/BIN1/BOK/CDK5/CNTNAP1/CSPG5/CTNNB1/CXCR4/DAAM2/DTX1/EGFR/EIF2B1/EIF2B2/EIF2B3/EIF2B4/EPHA4/ERBB3/ERCC2/FGF10/FGF5/GPR157/GPR37L1/GSN/HES1/ID2/ID4/IFNG/IL34/KCNJ10/LAMC3/LDLR/LEF1/LPAR1/MAP2K1/MIR142/MPP5/MT3/MTOR/MXRA8/NF1/NKX2-1/NOTCH1/OLIG2/PLP1/POU3F2/PPARG/PRPF19/PTN/PTPN11/SERPINE2/SH3TC2/SKI/SLC25A46/SLC8A3/SOD1/SOX10/SOX2/SOX9/TAL1/TLR4/TNFRSF1B/TNFRSF21/TTBK1/VIM/ZNF488	66
BP	GO:0045930	negative regulation of mitotic cell cycle	92/3717	341/18866	0.000628812	0.0212744	0.0180189	ARID3A/ATM/AVEN/BCL2L1/BMP4/BRD7/BRINP3/CCNB1/CDKN2D/CHFR/CNOT10/CNOT3/CNOT6/CRADD/CTDSP1/CTNNB1/DCLRE1B/DDIAS/DLG1/DUSP1/E4F1/EGFR/EP300/FHL1/FOXC1/FOXO4/GPNMB/GTSE1/HRAS/IK/INTS3/KIF25/LCMT1/MAD2L1BP/MDM2/MIIP/MUC1/NABP2/NAE1/NKX3-1/NME6/OVOL1/PCNA/PIDD1/PLK2/PNPT1/PRMT1/PSMA1/PSMA2/PSMA5/PSMA7/PSMB1/PSMB10/PSMB3/PSMB4/PSMB6/PSMB7/PSMC1/PSMC2/PSMC5/PSMD1/PSMD11/PSMD14/PSMD4/PSMD6/PSMD7/PSMD8/PS…	92
BP	GO:0044706	multi-multicellular organism process	65/3717	226/18866	0.000639874	0.0212744	0.0180189	ACR/ACSL4/ADRA2C/AGO2/AKT1/ANGPT2/ARHGDIB/B4GALT1/CAPN2/CLDN4/CNR1/CRH/CYP27B1/DHODH/FOSB/GIP/GJA1/GOT2/HAVCR2/HEXB/IDO1/IGFBP5/IGFBP7/ITGA5/JUNB/LDOC1/MAFF/MED1/MMP2/MTOR/NODAL/NR2F2/PAM/PAPPA/PGF/POLR1B/PPARD/PPAT/PRDX3/PSG4/PSG7/PTN/PZP/RARA/RECK/RGS2/RPL29/SEMG1/SERPINE2/SH3PXD2B/SLC2A1/SLC38A2/SMURF2/SOD1/SP3/SPP1/STC1/STS/TAC1/TIMP1/TRO/UBE2A/UMPS/UPRT/VEGFA	65
BP	GO:0006007	glucose catabolic process	16/3717	36/18866	0.000639911	0.0212744	0.0180189	ADPGK/ALDOA/ALDOC/BPGM/ENO1/ENO2/ENO3/GAPDH/GPI/HK1/PFKM/PFKP/PGAM1/PGAM2/PGK1/TP53	16
BP	GO:0018345	protein palmitoylation	16/3717	36/18866	0.000639911	0.0212744	0.0180189	ABHD17A/ABHD17B/CLIP3/GLUL/GOLGA7B/HHATL/PORCN/ZDHHC15/ZDHHC16/ZDHHC17/ZDHHC2/ZDHHC22/ZDHHC23/ZDHHC3/ZDHHC4/ZDHHC9	16
BP	GO:0050921	positive regulation of chemotaxis	45/3717	144/18866	0.000640703	0.0212744	0.0180189	ARTN/C3AR1/CAMK1D/CCL27/CCL7/CCR1/CCR2/CCR4/CD74/CDH13/CMKLR1/CREB3/CSF1R/CXCL17/CXCL8/CXCR2/CXCR4/DYSF/F3/F7/FGF10/HSPB1/IL34/IL4/KDR/LGMN/LPAR1/MCU/NRP1/P2RX4/PDGFRB/PGF/PLA2G7/PRKD1/PTN/RARRES2/S100A7/SCG2/SEMA5A/SERPINE1/STX3/TIAM1/VEGFA/WNK1/WNT5A	45
BP	GO:0006402	mRNA catabolic process	100/3717	376/18866	0.000641757	0.0212744	0.0180189	AGO2/AKT1/ATM/CIRBP/CNOT10/CNOT3/CNOT6/DHX34/DND1/ELAVL4/ETF1/EXOSC2/EXOSC5/EXOSC7/EXOSC8/FASTK/FASTKD3/FASTKD5/GSPT1/GTPBP1/HBS1L/HSPB1/KHSRP/LARP1/LSM3/LSM7/MLH1/MOV10/MRTO4/MTOR/PAN2/PARN/PATL1/PDE12/PNLDC1/PNPT1/POLR2G/PPP2R1A/PSMA1/PSMA2/PSMA5/PSMA7/PSMB1/PSMB10/PSMB3/PSMB4/PSMB6/PSMB7/PSMC1/PSMC2/PSMC5/PSMD1/PSMD11/PSMD14/PSMD4/PSMD6/PSMD7/PSMD8/RBM10/RBM8A/RNASEL/ROCK2/RPL10A/RPL14/RPL15/R…	100
BP	GO:0034612	response to tumor necrosis factor	87/3717	320/18866	0.000670691	0.022119	0.0187342	ACTN4/AKT1/BIRC3/CCDC3/CCL7/CD27/CHI3L1/CHUK/CIB1/CLIP3/COL1A1/COMMD7/CPNE1/CX3CL1/CXCL16/CXCL8/ENDOG/GBP1/GBP2/GBP3/GGT7/GPS2/HAMP/HAS2/HIPK1/INPP5K/JAK2/LTA/MADD/MAP2K7/MAP3K14/MIR142/MIR34A/MYOG/NFKBIA/NKX3-1/NUB1/OCLN/PELI3/PRPF8/PSMA1/PSMA2/PSMA5/PSMA7/PSMB1/PSMB10/PSMB3/PSMB4/PSMB6/PSMB7/PSMC1/PSMC2/PSMC5/PSMD1/PSMD11/PSMD14/PSMD4/PSMD6/PSMD7/PSMD8/RBCK1/RFFL/RIPK1/RNF31/RORA/RPS3/SELE/SFRP…	87
BP	GO:0010976	positive regulation of neuron projection development	80/3717	290/18866	0.000676932	0.0221629	0.0187714	AP2A1/APBB1/ATP8A2/AVIL/BDNF/CAMK1D/CAMK2B/CAPRIN2/CFLAR/CNR1/CPNE5/CPNE9/CRTC1/CUX1/CX3CL1/CXCR4/DPYSL3/DVL1/DVL2/DYNLT1/EP300/EPHA4/FIG4/FKBP1B/FOXO6/GDI1/IL1RAPL1/IQGAP1/ITGA6/KDM1A/LPAR1/LRRC7/MAP2K1/MAPK6/MTOR/NDNF/NEDD4L/NLGN1/NME1/NPTN/NRP1/NTN1/OPA1/PAK1/PLXNB1/PRKD1/PTN/RAB11A/RAPGEF2/RGS2/RIMS1/RIT2/RNF157/RRN3/SEMA5A/SERPINI1/SETX/SF3A2/SHANK1/SHANK2/SKIL/SNX3/SS18L1/STK11/STK25/STMN2/…	80
BP	GO:0006415	translational termination	35/3717	105/18866	0.000680264	0.0221629	0.0187714	CHCHD1/EIF5A/ETF1/GSPT1/MRPL1/MRPL15/MRPL16/MRPL17/MRPL23/MRPL27/MRPL28/MRPL3/MRPL32/MRPL33/MRPL34/MRPL40/MRPL46/MRPL47/MRPL48/MRPL54/MRPL9/MRPS11/MRPS17/MRPS18B/MRPS2/MRPS21/MRPS22/MRPS23/MRPS26/MRPS28/MRPS35/MRPS7/N6AMT1/OXA1L/TRMT112	35
BP	GO:0009314	response to radiation	116/3717	447/18866	0.000682415	0.0221629	0.0187714	AKT1/ANGPT2/APP/ASNS/ATF4/ATM/ATOH7/ATP8A2/ATR/BABAM1/BAK1/BCL2L1/BEST1/BRAT1/C9orf116/CCAR2/CCK/CCL7/CCR4/CDK5/CDKN2D/CIRBP/CLK2/COPS3/CRTC1/CRY2/CRYAB/CYP2R1/DCLRE1C/DDB1/DDHD2/DEAF1/DUSP1/EEF1D/EGFR/EGR1/EIF2AK4/ELOVL4/EP300/ERCC2/ERCC3/EYS/F11R/FBXL17/FBXO4/FECH/FIGNL1/FNTA/GPR88/GRK1/GUCY2D/HAMP/HMGCR/HRAS/ID2/IFT20/INTS3/ITGB1/JUND/KDM1A/KIT/MAP2K7/MAPK10/MDM2/MEIS2/MFAP4/MTOR/NABP2/NET1/NE…	116
BP	GO:0070571	negative regulation of neuron projection regeneration	9/3717	15/18866	0.000695381	0.0221733	0.0187802	CERS2/EPHA4/INPP5F/KIAA0319/PTPRS/RTN4R/RTN4RL1/SPP1/THY1	9
BP	GO:1904874	positive regulation of telomerase RNA localization to Cajal body	9/3717	15/18866	0.000695381	0.0221733	0.0187802	CCT4/CCT5/CCT6A/CCT7/CCT8/NHP2/NOP10/RUVBL1/RUVBL2	9
BP	GO:2000402	negative regulation of lymphocyte migration	9/3717	15/18866	0.000695381	0.0221733	0.0187802	ADTRP/AKT1/APOD/CD200/CD200R1/IL27RA/MIA3/PADI2/WASL	9
BP	GO:0043405	regulation of MAP kinase activity	92/3717	342/18866	0.000696597	0.0221733	0.0187802	BIRC7/BMP4/CARTPT/CAV1/CD74/CDK12/CSPG4/CXCL17/CXCR4/DUSP1/DUSP4/DUSP5/DVL2/EGFR/EIF2AK2/EPHA4/ERN2/ERP29/FGD2/FGF10/FLT1/GNG3/GPS1/GPS2/GRM1/HMGCR/HRAS/HTR2A/IL34/INPP5K/IQGAP1/JAK2/KIT/LAMTOR2/LAMTOR3/LPAR1/MADD/MAGED1/MAP2K1/MAP2K2/MAP2K7/MAP3K1/MAP3K14/MAP3K6/MAP3K7/MAP3K9/MAP4K5/MAPK10/MIF/NF1/NOX4/PAK1/PAQR3/PDCD10/PDGFA/PDGFRB/PPP2R1A/PROK2/PTPN11/RAF1/RGS2/RIPK1/RPS27A/RPS3/SFRP1/SH2B3/SM…	92
BP	GO:0030100	regulation of endocytosis	61/3717	210/18866	0.000700665	0.0221923	0.0187964	ACTN4/ANKRD13A/ANKRD13B/ANKRD13D/AP2A1/AP2S1/APOC1/APPL2/ARF6/ARFGAP1/BIN1/BMP2K/CALY/CAV1/CD22/CD2AP/CDH13/CLIP3/DNAJC6/EHD4/HIP1/HPCA/IL4/LDLRAP1/LILRB1/LRRTM1/MIB1/NEDD4L/NLGN1/NR1H2/NR1H3/NUMB/OPHN1/PACSIN2/PCSK9/PPARG/PPP3CB/PPT1/PRKD1/RAB4B/RAB5A/RAB5C/RIT2/RSPO1/SCAMP5/SCRIB/SELE/SERPINE1/SGIP1/SH3GL2/SNX17/TFR2/TNK2/TSC2/TSG101/UBQLN2/VEGFA/VPS28/WASL/WDR54/WNT5A	61
BP	GO:0046794	transport of virus	24/3717	64/18866	0.000713019	0.0224724	0.0190336	AAAS/CAV1/CAV2/DYNLT1/KPNA3/MVB12A/MVB12B/NUP107/NUP155/NUP160/NUP205/NUP37/NUP54/NUP85/NUP93/POM121/POM121C/RPS27A/SEH1L/TPCN2/TSG101/UBB/UBC/VPS28	24
BP	GO:0070997	neuron death	96/3717	360/18866	0.000739898	0.0232052	0.0196543	ADARB1/AGAP2/AIFM1/AKT1/ALKBH1/APAF1/APP/ATF4/ATM/ATN1/BARHL1/BCL2L1/BDNF/BOK/BTBD10/CAPN2/CD200/CD200R1/CDK5/CHMP4B/CITED1/CNTFR/CORO1A/CPEB4/CTNNB1/CTSZ/CX3CL1/DCC/DDIT3/DDIT4/DHCR24/DNAJC5/EGR1/ENDOG/ERBB3/FAM162A/FGF8/FIS1/FOXQ1/FZD9/GAPDH/GDF5/GPNMB/GPR75/GRIN2B/HIPK2/HRAS/HTRA2/HYOU1/IFNG/JAK2/JUN/KIF14/LANCL1/LGMN/MT3/MTOR/NAE1/NAIP/NCOA7/NDNF/NENF/NF1/NQO2/NR4A3/NRP1/PARK7/PARP1/PARP2/PCS…	96
BP	GO:0052547	regulation of peptidase activity	120/3717	466/18866	0.000762042	0.0235881	0.0199786	AIFM1/AKT1/ALOX12/ANP32B/APAF1/APP/BAK1/BCAP31/BIN1/BIRC3/BIRC7/BOK/CAV1/CCK/CD109/CD27/CD44/CDKN2D/CFLAR/CIDEB/CLDN4/CLEC7A/COL28A1/COL7A1/CRADD/CRIM1/CRYAB/CST6/CST9L/CSTA/CYFIP2/DAPK1/DHCR24/EPHA4/F3/FAM162A/FIS1/FNIP1/FURIN/GAPDH/GRAMD4/GRIN2B/GSN/HIP1/HTRA2/IFI6/ITIH2/JAK2/KHDC1/KNG1/LAMTOR5/LEF1/LGMN/MAPK12/MDM2/MEFV/MT3/MTCH1/NAIP/NDUFA13/NKX3-1/NLRP2/NODAL/PAK2/PARK7/PDCD6/PIDD1/PIH1D1/PM…	120
BP	GO:0000075	cell cycle checkpoint	63/3717	219/18866	0.000763005	0.0235881	0.0199786	ARID3A/ATM/ATR/BABAM1/BCL2L1/BRIP1/CCAR2/CCNB1/CDC5L/CHFR/CNOT10/CNOT3/CNOT6/CRADD/CUL4A/DCLRE1B/DLG1/DOT1L/DUSP1/EIF2AK4/EP300/ETAA1/FBXO4/FBXO6/FOXO4/GTSE1/HINFP/HRAS/IK/INTS3/LCMT1/MAD2L1BP/MDM2/MUC1/NABP2/NAE1/PCNA/PIDD1/PLK2/PRMT1/PROX1/PRPF19/PSMG2/PTPN11/RBL2/RINT1/RPA2/RPS27L/SFN/SPDL1/TAOK3/THOC1/TIPRL/TNKS1BP1/TOP2B/TP53/TRIAP1/TRIP13/USP28/XPC/ZNF385A/ZW10/ZWINT	63
BP	GO:1904837	beta-catenin-TCF complex assembly	14/3717	30/18866	0.000763167	0.0235881	0.0199786	ASH2L/BCL9L/CTNNB1/EP300/KMT2D/LEF1/PYGO2/RUVBL1/SMARCA4/TCF7/TCF7L2/TLE1/TLE4/TRRAP	14
BP	GO:0099601	regulation of neurotransmitter receptor activity	28/3717	79/18866	0.000769366	0.0236654	0.020044	APP/CACNG8/CCR2/CDK5/CRH/DAPK1/DLG1/DLGAP2/DLGAP4/FNTA/GRIA1/GRIA2/GRIN2B/IFNG/KLHL24/LRRC7/MINK1/NETO1/NETO2/NLGN1/NPTX1/NPTX2/SHANK1/SHANK2/SHISA6/SHISA7/SHISA9/SLURP1	28
BP	GO:0030953	astral microtubule organization	7/3717	10/18866	0.000782659	0.0239591	0.0202928	CENPJ/CLASP1/DLG1/EZR/LIMK2/NUMA1/RAB11A	7
BP	GO:0043488	regulation of mRNA stability	55/3717	186/18866	0.000787636	0.0239966	0.0203246	AKT1/CIRBP/DND1/ELAVL4/EXOSC2/EXOSC5/EXOSC7/EXOSC8/FASTK/FASTKD3/FASTKD5/HSPB1/KHSRP/LARP1/MOV10/MTOR/PARN/PDE12/PSMA1/PSMA2/PSMA5/PSMA7/PSMB1/PSMB10/PSMB3/PSMB4/PSMB6/PSMB7/PSMC1/PSMC2/PSMC5/PSMD1/PSMD11/PSMD14/PSMD4/PSMD6/PSMD7/PSMD8/RBM10/RNASEL/ROCK2/RPS27A/SAMD4B/SET/TAF15/TBRG4/TNPO1/UBB/UBC/VIM/YBX3/YTHDF1/ZFP36/ZFP36L1/ZFP36L2	55
BP	GO:0060977	coronary vasculature morphogenesis	10/3717	18/18866	0.000799541	0.0241295	0.0204371	HAND2/HEY2/NOTCH1/NRP1/PDGFRB/SEC24B/SGCD/TBX1/TGFBR3/VEGFA	10
BP	GO:1904872	regulation of telomerase RNA localization to Cajal body	10/3717	18/18866	0.000799541	0.0241295	0.0204371	CCT4/CCT5/CCT6A/CCT7/CCT8/NHP2/NOP10/PARN/RUVBL1/RUVBL2	10
BP	GO:0001659	temperature homeostasis	52/3717	174/18866	0.000825883	0.024611	0.0208449	ABHD6/ACADVL/ACOT13/ADIPOR1/ALMS1/APPL2/ARRDC3/ATF4/CAV1/CCR2/CMKLR1/CNOT3/CNR1/CXCR4/DDIT3/DECR1/DIO2/DOCK7/DYNC1H1/EGR1/EHMT1/FH/GJA1/GNAS/GRB10/HDAC3/HTR2A/IL18R1/IL4/IP6K1/IRF4/JAK2/KDM1A/KDM3A/KDM6B/NOTCH1/NOVA2/NR1H2/NR1H3/PCTP/PLCL2/PRKAB1/PTH2R/SIRT6/STK11/TLR4/TNFSF11/TRPM2/TRPV2/UCP2/VEGFA/WNT10B	52
BP	GO:0051099	positive regulation of binding	52/3717	174/18866	0.000825883	0.024611	0.0208449	AKTIP/AMFR/APP/BDNF/BMP4/CAPRIN2/CAV1/CDK5/CTNNB1/DPH3/EDF1/EIF3D/EP300/EPHA4/ERCC2/FOXC1/GMNN/GPSM1/GTF2B/HAND2/HES1/HIPK2/IFNG/IRF4/JAK2/KDM1A/LAMTOR5/MARK3/MFNG/NME1/NRP1/NVL/PARK7/PARP1/PIN1/PLCL2/PLK2/PPARG/PPP2CB/PYGO2/RAPGEF2/RARA/RFNG/SKI/STK4/TAF1/TCF7L2/TIAM1/TRIB3/TRIM6/TWIST1/WNT5A	52
BP	GO:0007141	male meiosis I	12/3717	24/18866	0.000842849	0.024611	0.0208449	BRDT/CCNA1/HSPA2/ING2/MYBL1/REC8/SLC2A8/SPO11/SYCP3/TRIP13/UBB/UBR2	12
BP	GO:0009218	pyrimidine ribonucleotide metabolic process	12/3717	24/18866	0.000842849	0.024611	0.0208449	CTPS1/DHODH/ENTPD4/NME1/NME3/NME5/NME6/NME9/UCKL1/UMPS/UPP2/UPRT	12
BP	GO:0042276	error-prone translesion synthesis	11/3717	21/18866	0.000843398	0.024611	0.0208449	PCNA/POLH/PRIMPOL/RFC1/RFC4/RPA1/RPA2/RPA3/RPS27A/UBB/UBC	11
BP	GO:0043624	cellular protein complex disassembly	64/3717	224/18866	0.000845581	0.024611	0.0208449	AVIL/CAMSAP1/CAPZA1/CAPZA2/CHCHD1/CIB1/CLASP1/DNAJC6/DSTN/EIF5A/ETF1/FGF13/GSN/GSPT1/HDAC6/KIF2B/MID1/MID1IP1/MRPL1/MRPL15/MRPL16/MRPL17/MRPL23/MRPL27/MRPL28/MRPL3/MRPL32/MRPL33/MRPL34/MRPL40/MRPL46/MRPL47/MRPL48/MRPL54/MRPL9/MRPS11/MRPS17/MRPS18B/MRPS2/MRPS21/MRPS22/MRPS23/MRPS26/MRPS28/MRPS35/MRPS7/N6AMT1/NAPA/NAPB/NAV3/NCKAP5L/NSF/OXA1L/SCIN/SEMA5A/SH3GL2/STMN2/STMN4/SVIL/SYNJ1/TPX2/TRIOBP/TRM…	64
BP	GO:2001242	regulation of intrinsic apoptotic signaling pathway	50/3717	166/18866	0.000848028	0.024611	0.0208449	AKT1/BCAP31/BCL2L1/BOK/CAV1/CCAR2/CD44/CD74/CDKN2D/CREB3/CREB3L1/DDIAS/DDIT3/ENO1/ERP29/FIGNL1/FIS1/HSPB1/HTRA2/HYOU1/ING2/IVNS1ABP/KDM1A/MDM2/MIF/MUC1/NDUFA13/NDUFS3/NKX3-1/NME5/OPA1/PARK7/PARP1/PMAIP1/RNF183/RPS3/RRN3/SFPQ/SGMS1/SKIL/SLC9A3R1/SOD1/STYXL1/TP53/TRIAP1/UBB/VDAC2/XBP1/YBX3/ZNF385A	50
BP	GO:1903311	regulation of mRNA metabolic process	92/3717	344/18866	0.000852209	0.024611	0.0208449	AGO2/AKT1/CCNB1/CCNT1/CELF3/CIRBP/CPSF7/CTR9/DHX34/DND1/ELAVL4/EXOSC2/EXOSC5/EXOSC7/EXOSC8/FASTK/FASTKD3/FASTKD5/GTPBP1/HNRNPA2B1/HSPB1/IK/KHDRBS2/KHSRP/LARP1/MOV10/MTOR/NOVA2/PABPN1/PARN/PDE12/PNPT1/POLR2G/PRPF19/PSMA1/PSMA2/PSMA5/PSMA7/PSMB1/PSMB10/PSMB3/PSMB4/PSMB6/PSMB7/PSMC1/PSMC2/PSMC5/PSMD1/PSMD11/PSMD14/PSMD4/PSMD6/PSMD7/PSMD8/PTBP1/PTBP3/PUF60/QKI/RBFOX1/RBM10/RBM15/RBM19/RBM25/RBM4/RBM4…	92
BP	GO:0030512	negative regulation of transforming growth factor beta receptor signaling pathway	30/3717	87/18866	0.000856126	0.024611	0.0208449	ADAMTSL2/BCL9L/CAV1/CAV2/CD109/EID2/EMILIN1/HTRA3/LEMD3/LTBP1/MTMR4/NKX2-1/PIN1/RPS27A/SKI/SKIL/SLC2A10/SMAD6/SMAD7/SMURF2/SPRY2/STRAP/STUB1/TGFB1I1/TGFBR3/TP53/UBB/UBC/VASN/ZBTB7A	30
BP	GO:0060218	hematopoietic stem cell differentiation	30/3717	87/18866	0.000856126	0.024611	0.0208449	EIF2AK2/ERCC2/FOXC1/ITCH/LDB1/PSMA1/PSMA2/PSMA5/PSMA7/PSMB1/PSMB10/PSMB3/PSMB4/PSMB6/PSMB7/PSMC1/PSMC2/PSMC5/PSMD1/PSMD11/PSMD14/PSMD4/PSMD6/PSMD7/PSMD8/SFRP1/TAL1/TCF3/TP53/YAP1	30
BP	GO:0019827	stem cell population maintenance	49/3717	162/18866	0.000857806	0.024611	0.0208449	BCL9L/CNOT3/CTNNB1/CTR9/CUL4A/FANCC/FGF10/FOXP1/FZD7/HES1/HOOK3/KDM3A/KIT/MED10/MED15/MED27/MED28/NANOG/NCOA3/NKAP/NODAL/NOTCH1/PBX1/POLR2G/POLR2H/POLR2I/POLR2L/PROX1/PRRX1/PTN/RAF1/SALL4/SAV1/SFRP1/SKI/SMC1A/SMC3/SOX2/SOX9/SPI1/SS18/TAL1/TBX3/TRIM8/VPS72/YAP1/ZFP36L2/ZHX2/ZNF358	49
BP	GO:0043487	regulation of RNA stability	57/3717	195/18866	0.000870878	0.0248744	0.021068	AKT1/CIRBP/DND1/ELAVL4/EXOSC2/EXOSC5/EXOSC7/EXOSC8/FASTK/FASTKD3/FASTKD5/HSPB1/KHSRP/LARP1/LIN28B/MOV10/MTOR/PARN/PDE12/PSMA1/PSMA2/PSMA5/PSMA7/PSMB1/PSMB10/PSMB3/PSMB4/PSMB6/PSMB7/PSMC1/PSMC2/PSMC5/PSMD1/PSMD11/PSMD14/PSMD4/PSMD6/PSMD7/PSMD8/RBM10/RNASEL/ROCK2/RPS27A/SAMD4B/SET/TAF15/TBRG4/TNFRSF1B/TNPO1/UBB/UBC/VIM/YBX3/YTHDF1/ZFP36/ZFP36L1/ZFP36L2	57
BP	GO:0045926	negative regulation of growth	71/3717	254/18866	0.000889658	0.0252979	0.0214267	ACVRL1/ADIPOR1/APBB1/ARHGAP4/BMP4/CAPRIN2/CCAR2/CCDC85B/CDA/CDK5/CDKN2D/CRLF3/CRYAB/CTDP1/CXADR/CYP27B1/DCC/EI24/ENO1/FBP1/FGF13/FGFR3/FHL1/GJA1/IGFBP5/IP6K2/KIAA0319/LGMN/MEG3/MT3/NDUFA13/NDUFS3/NME6/NOTCH1/NPR1/NRP1/NTN1/PAK1/PHB/PNPT1/PPARD/PPARG/PPP2R1A/PPT1/PSRC1/PTPRS/RGS2/RIPK1/RTN4R/SAV1/SCGB3A1/SEMA3B/SEMA3F/SEMA4C/SEMA4F/SEMA5A/SEMA5B/SEMA6A/SEMA6B/SERPINE2/SFRP1/SLIT3/SMARCA4/SPP1/ST20…	71
BP	GO:0006296	nucleotide-excision repair, DNA incision, 5'-to lesion	16/3717	37/18866	0.000923024	0.0259679	0.0219942	CUL4A/DDB1/ERCC2/ERCC3/GTF2H4/PARP1/PCNA/RBX1/RFC1/RFC4/RPA1/RPA2/RPA3/RPS27A/UBB/UBC	16
BP	GO:0006903	vesicle targeting	32/3717	95/18866	0.000925396	0.0259679	0.0219942	AP1AR/ARFGAP2/CLASP1/COL7A1/CSNK1D/CTSZ/EXOC4/F5/F8/GOSR2/GRIA1/KLHL12/MAPK15/NAPA/NLGN1/NSF/PDCD6/PPP6R1/PREB/RAB1A/SCRIB/SEC16A/SEC24B/SNAP23/TFG/TGFA/TRAPPC2/TRAPPC2L/TRAPPC5/TRAPPC6B/USO1/YKT6	32
BP	GO:0097711	ciliary basal body-plasma membrane docking	32/3717	95/18866	0.000925396	0.0259679	0.0219942	ACTR1A/ALMS1/CENPJ/CEP131/CEP135/CEP41/CEP78/CEP97/CETN2/CLASP1/CNTRL/CSNK1D/DCTN2/DCTN3/DYNC1H1/DYNLL1/HAUS2/HAUS6/HAUS7/NEK2/ODF2/OFD1/PPP2R1A/RAB11A/TCTN2/TUBA1A/TUBA4A/TUBB/TUBB4A/TUBB4B/TUBG1/YWHAG	32
BP	GO:0061013	regulation of mRNA catabolic process	60/3717	208/18866	0.00093168	0.0260301	0.0220468	AGO2/AKT1/CIRBP/DHX34/DND1/ELAVL4/EXOSC2/EXOSC5/EXOSC7/EXOSC8/FASTK/FASTKD3/FASTKD5/GTPBP1/HSPB1/KHSRP/LARP1/MOV10/MTOR/PARN/PDE12/PNPT1/POLR2G/PSMA1/PSMA2/PSMA5/PSMA7/PSMB1/PSMB10/PSMB3/PSMB4/PSMB6/PSMB7/PSMC1/PSMC2/PSMC5/PSMD1/PSMD11/PSMD14/PSMD4/PSMD6/PSMD7/PSMD8/RBM10/RNASEL/ROCK2/RPS27A/SAMD4B/SET/TAF15/TBRG4/TNPO1/UBB/UBC/VIM/YBX3/YTHDF1/ZFP36/ZFP36L1/ZFP36L2	60
BP	GO:0016052	carbohydrate catabolic process	58/3717	200/18866	0.000974817	0.0271169	0.0229673	AAAS/ABHD10/ADPGK/AKR1A1/ALDOA/ALDOC/AOAH/APP/ARNT/BPGM/CRYL1/DCXR/DDIT4/ENO1/ENO2/ENO3/EP300/FBP1/FUT2/GAA/GAPDH/GPI/HEXB/HK1/HTR2A/IFNG/LDHA/MAN2B2/MLXIPL/MYOG/NEU1/NUP107/NUP155/NUP160/NUP205/NUP37/NUP54/NUP85/NUP93/OGDHL/PFKFB3/PFKM/PFKP/PGAM1/PGAM2/PGD/PGK1/PHKA1/PHKG1/POM121/POM121C/PPP1CA/PYGB/RB1CC1/SEH1L/SIRT6/TP53/ZBTB7A	58
BP	GO:0007565	female pregnancy	57/3717	196/18866	0.000996215	0.0275921	0.0233698	ACSL4/ADRA2C/AGO2/AKT1/ANGPT2/ARHGDIB/CAPN2/CLDN4/CNR1/CRH/CYP27B1/DHODH/FOSB/GIP/GJA1/GOT2/HAVCR2/IDO1/IGFBP5/IGFBP7/ITGA5/JUNB/LDOC1/MED1/MMP2/MTOR/NODAL/NR2F2/PAM/PAPPA/PGF/POLR1B/PPARD/PPAT/PRDX3/PSG4/PSG7/PTN/PZP/RARA/RECK/RGS2/RPL29/SLC2A1/SLC38A2/SMURF2/SOD1/SP3/SPP1/STC1/STS/TIMP1/TRO/UBE2A/UMPS/UPRT/VEGFA	57
BP	GO:0050792	regulation of viral process	62/3717	217/18866	0.00100873	0.0278185	0.0235615	ADARB1/APOBEC3F/BTBD17/CAV2/CCNK/CCNT1/CD74/CHMP2A/CHMP4B/CRP/CSF1R/CTDP1/CXCL8/CXCR4/DDB1/DYNLT1/EIF2AK2/EIF2AK4/EP300/FAM111A/FCN3/GSN/GTF2B/IFIT5/INPP5K/ISG15/JUN/LARP1/LEF1/MORC2/NELFCD/NOTCH1/NUCKS1/PARP10/PDE12/PHB/POLR2G/POLR2H/POLR2I/POLR2L/PPIA/PPIB/PPIH/PROX1/RNASEL/SETDB1/SMARCA4/SNF8/SNX3/STOM/TOP2B/TRIM14/TRIM27/TRIM38/TRIM5/TRIM6/TRIM68/TRIM8/TRIML1/TSG101/VAPB/ZFP36	62
BP	GO:0034440	lipid oxidation	36/3717	111/18866	0.00101502	0.0278716	0.0236065	ABCD2/ACACB/ACADVL/ACAT2/ACOT8/ADH4/ADIPOR1/AKT1/ALOX12/ALOX12B/AMACR/APOD/APPL2/AUH/CNR1/CPT1C/DECR1/DGAT2/ECH1/ECHS1/ETFB/ETFDH/MCAT/MECR/MTOR/NR4A3/PDK4/PECR/PEX2/PLA2G7/PLIN5/POR/PPARD/PPARG/SOX9/TWIST1	36
BP	GO:0030851	granulocyte differentiation	15/3717	34/18866	0.00103183	0.0282122	0.023895	C1QC/CUL4A/DHRS7B/HAX1/JAGN1/L3MBTL3/LEF1/NKAP/RARA/SP3/SPI1/SRP54/TAL1/TRIB1/ZBTB46	15
BP	GO:0090114	COPII-coated vesicle budding	26/3717	73/18866	0.00107457	0.0292558	0.0247789	COL7A1/CSNK1D/CTSZ/F5/F8/GOSR2/GRIA1/KLHL12/MAPK15/MIA3/NAPA/NSF/PDCD6/PPP6R1/PREB/RAB1A/SEC16A/SEC24B/TFG/TGFA/TRAPPC2/TRAPPC2L/TRAPPC5/TRAPPC6B/USO1/VAPB	26
BP	GO:0007405	neuroblast proliferation	23/3717	62/18866	0.00108455	0.0294023	0.024903	AKNA/ARTN/BDNF/CTNNB1/CX3CL1/DAGLB/DMRTA2/DOCK7/EML1/FGF13/FZD9/ID4/KCNA1/KDM1A/LEF1/NF1/NOTCH1/NUMB/NUMBL/PTN/SOX10/TP53/VEGFA	23
BP	GO:1990138	neuron projection extension	51/3717	172/18866	0.00111745	0.0300412	0.0254441	ARHGAP4/BDNF/CDK5/CPNE1/CPNE5/CPNE9/CTNNB1/CXCR4/CYFIP2/DVL1/EIF2AK4/FLRT1/GDI1/IQGAP1/ITGB1/KIAA0319/MT3/NEDD4L/NRP1/NTN1/PAK1/PAK6/PPP3CB/PRKCZ/PTPRS/RAB11A/RIMS1/RNF157/RTN4R/SEMA3B/SEMA3F/SEMA4C/SEMA4F/SEMA5A/SEMA5B/SEMA6A/SEMA6B/SH3GL2/SLC9A6/SLIT1/SLIT3/STK11/SYT1/SYT17/SYT3/TIAM1/TRPC5/TRPV2/VEGFA/WDR36/WNT5A	51
BP	GO:0048711	positive regulation of astrocyte differentiation	8/3717	13/18866	0.00111751	0.0300412	0.0254441	BIN1/HES1/ID2/MIR142/NOTCH1/PRPF19/SERPINE2/TTBK1	8
BP	GO:0098727	maintenance of cell number	49/3717	164/18866	0.00115281	0.0308545	0.026133	BCL9L/CNOT3/CTNNB1/CTR9/CUL4A/FANCC/FGF10/FOXP1/FZD7/HES1/HOOK3/KDM3A/KIT/MED10/MED15/MED27/MED28/NANOG/NCOA3/NKAP/NODAL/NOTCH1/PBX1/POLR2G/POLR2H/POLR2I/POLR2L/PROX1/PRRX1/PTN/RAF1/SALL4/SAV1/SFRP1/SKI/SMC1A/SMC3/SOX2/SOX9/SPI1/SS18/TAL1/TBX3/TRIM8/VPS72/YAP1/ZFP36L2/ZHX2/ZNF358	49
BP	GO:1903706	regulation of hemopoiesis	126/3717	498/18866	0.0011735	0.0308545	0.026133	ARNT/ASH2L/ATP6AP1/BMP4/BTK/C1QC/CAMK4/CARTPT/CCR1/CCR2/CD27/CD74/CD83/CIB1/CTNNB1/CTNNBIP1/CTR9/CUL4A/DPF2/DTX1/EIF2AK2/EP300/FAXDC2/FCRL3/FNIP1/FOXC1/FOXJ1/FOXP1/GNAS/GPR171/HAX1/HES1/HLA-DOA/HOXB8/ID2/IFNG/IKZF3/IL2RA/IL34/IL4/IRF4/ISG15/ITCH/ITPKB/JUN/KMT2B/KMT2D/KMT2E/LAG3/LDB1/LEF1/LILRB1/LILRB3/LOX/LRRC17/MED1/MEIS2/MOV10/MTOR/MYL9/NDFIP1/NF1/NFKBIA/NKAP/NME1/NOTCH1/NR4A3/NRARP/P4HTM/PIM1/…	126
BP	GO:0030522	intracellular receptor signaling pathway	73/3717	265/18866	0.00117899	0.0308545	0.026133	ACTN4/AHRR/ARNT/BIRC3/CALCOCO1/CRY2/CYP26A1/CYP27B1/DDX58/EP300/FOXP1/GPAM/GPS2/HDAC6/ITCH/JAK2/KCTD6/KDM3A/KDM5D/KMT2D/LACC1/LMO3/LSM14A/MAP3K7/MED1/NFKBIA/NKX3-1/NODAL/NR1D2/NR1H2/NR1H3/NR2C1/NR2F2/NR3C2/NR4A3/NR5A1/PADI2/PAK1/PARK7/PARP1/PDK3/PHB/PHB2/PIM1/PLIN5/PPARD/PPARG/PRAME/RARA/RHOXF1/RNF34/RORA/RPS27A/SAFB2/SEC14L1/SFRP1/SMARCA4/TAB1/TAB2/TAF7/TBX1/TLR4/TRIM68/TWIST1/UBB/UBC/UBR5/UFM1/…	73
BP	GO:0044766	multi-organism transport	24/3717	66/18866	0.00118152	0.0308545	0.026133	AAAS/CAV1/CAV2/DYNLT1/KPNA3/MVB12A/MVB12B/NUP107/NUP155/NUP160/NUP205/NUP37/NUP54/NUP85/NUP93/POM121/POM121C/RPS27A/SEH1L/TPCN2/TSG101/UBB/UBC/VPS28	24
BP	GO:0048207	vesicle targeting, rough ER to cis-Golgi	24/3717	66/18866	0.00118152	0.0308545	0.026133	COL7A1/CSNK1D/CTSZ/F5/F8/GOSR2/GRIA1/KLHL12/MAPK15/NAPA/NSF/PDCD6/PPP6R1/PREB/RAB1A/SEC16A/SEC24B/TFG/TGFA/TRAPPC2/TRAPPC2L/TRAPPC5/TRAPPC6B/USO1	24
BP	GO:0048208	COPII vesicle coating	24/3717	66/18866	0.00118152	0.0308545	0.026133	COL7A1/CSNK1D/CTSZ/F5/F8/GOSR2/GRIA1/KLHL12/MAPK15/NAPA/NSF/PDCD6/PPP6R1/PREB/RAB1A/SEC16A/SEC24B/TFG/TGFA/TRAPPC2/TRAPPC2L/TRAPPC5/TRAPPC6B/USO1	24
BP	GO:1902579	multi-organism localization	24/3717	66/18866	0.00118152	0.0308545	0.026133	AAAS/CAV1/CAV2/DYNLT1/KPNA3/MVB12A/MVB12B/NUP107/NUP155/NUP160/NUP205/NUP37/NUP54/NUP85/NUP93/POM121/POM121C/RPS27A/SEH1L/TPCN2/TSG101/UBB/UBC/VPS28	24
BP	GO:0043903	regulation of symbiotic process	65/3717	231/18866	0.00119028	0.0309569	0.0262197	ADARB1/APOBEC3F/BTBD17/CAV1/CAV2/CCNK/CCNT1/CD74/CHMP2A/CHMP4B/CRP/CSF1R/CTDP1/CXCL8/CXCR4/DDB1/DYNLT1/EIF2AK2/EIF2AK4/EP300/EXOC2/FAM111A/FCN3/GAPDH/GSN/GTF2B/IFIT5/INPP5K/ISG15/JUN/LARP1/LEF1/MORC2/NELFCD/NOTCH1/NUCKS1/PARP10/PDE12/PHB/POLR2G/POLR2H/POLR2I/POLR2L/PPIA/PPIB/PPIH/PROX1/RNASEL/SETDB1/SMARCA4/SNF8/SNX3/STOM/TOP2B/TRIM14/TRIM27/TRIM38/TRIM5/TRIM6/TRIM68/TRIM8/TRIML1/TSG101/VAPB/ZFP36	65
BP	GO:0048194	Golgi vesicle budding	28/3717	81/18866	0.00120037	0.0309675	0.0262287	ARFGAP2/COL7A1/CSNK1D/CTSZ/F5/F8/GOLPH3L/GOSR2/GRIA1/KLHL12/MAPK15/MIA3/NAPA/NSF/PDCD6/PPP6R1/PREB/RAB1A/SEC16A/SEC24B/TFG/TGFA/TRAPPC2/TRAPPC2L/TRAPPC5/TRAPPC6B/USO1/VAPB	28
BP	GO:0071158	positive regulation of cell cycle arrest	28/3717	81/18866	0.00120037	0.0309675	0.0262287	ARID3A/ATM/CCNB1/CNOT10/CNOT3/CNOT6/CRADD/CRLF3/EP300/FOXO4/GTSE1/ID2/MDM2/MIR34A/MUC1/MYOG/PCNA/PIDD1/PLK2/PRMT1/RBL2/SFN/TNKS1BP1/TP53/TRIAP1/UHRF2/ZBTB17/ZNF385A	28
BP	GO:0016197	endosomal transport	68/3717	244/18866	0.00122747	0.0314639	0.0266491	ACAP2/AGAP2/ALMS1/ALS2/ANKRD50/AP5M1/ARF6/ARL1/ARL8B/BTBD8/CALY/CCDC22/CHMP2A/CHMP4B/CLTC/CLTCL1/DENND1B/EHD3/EHD4/GOSR2/INPP5F/LAMTOR1/MAGEL2/MVB12A/MVB12B/NSG1/NUMA1/RAB11A/RAB11B/RAB11FIP3/RAB13/RAB14/RAB6A/RAB9B/REPS1/RPS27A/SCRIB/SNF8/SNX17/SNX3/SNX31/SNX8/SORL1/SPAG9/STAM2/TBC1D14/TINAGL1/TRIM27/TSG101/UBB/UBC/VCP/VPS16/VPS25/VPS26A/VPS26B/VPS28/VPS29/VPS35/VPS36/VPS39/VPS51/VPS53/VTI1B/WAS…	68
BP	GO:0072089	stem cell proliferation	40/3717	128/18866	0.00124099	0.0314639	0.0266491	AKNA/ARTN/BDNF/CCNE1/CITED1/CTNNB1/CX3CL1/DAGLB/DMRTA2/DOCK7/EIF2AK2/EML1/EPCAM/ETV6/FGF13/FZD9/GJA1/ID4/KCNA1/KDM1A/LEF1/NANOG/NF1/NKAP/NOTCH1/NUMB/NUMBL/OVOL1/PIM1/PTN/SIRT6/SOX10/TBX3/TP53/VEGFA/WNT10B/WNT5A/YAP1/YJEFN3/ZFP36L1	40
BP	GO:0001701	in utero embryonic development	100/3717	383/18866	0.00124159	0.0314639	0.0266491	ACVR1/ACVRL1/AKT1/ALKBH1/ALS2/ARHGDIG/ARNT/ASF1B/ATP11A/BCL2L1/BCOR/CAPN2/CCNB1/CITED1/CMIP/CNOT3/COPS3/CTNNB1/CTR9/CUL4A/DAD1/EGFR/EIF2S2/EMG1/ENDOG/ERCC2/FOXC1/FOXF1/FURIN/GINS1/HAND2/HCFC1/HES1/HEY2/HINFP/HOPX/INPP5K/ITGB1/JUNB/KEAP1/LEF1/MAFF/MAP2K1/MED1/MFNG/MIB1/MYH9/NASP/NDUFA2/NEK2/NODAL/NOTCH1/NR2F2/NXN/OCRL/OTUD7B/PDGFRB/PLCD3/PNLDC1/POLB/PPP4R4/PRMT1/PRPF19/PSPH/PTH1R/PTPN18/PTPRR/RRN3…	100
BP	GO:0050804	modulation of chemical synaptic transmission	116/3717	454/18866	0.00124486	0.0314639	0.0266491	ABHD6/ADCY8/APP/ATF4/BDNF/CACNA1B/CACNA2D2/CACNG8/CAMK2B/CCR2/CDK5/CNR1/CPLX1/CPLX3/CRH/CRTC1/CSPG5/CX3CL1/DCC/DGKZ/DLGAP2/DLGAP4/DMPK/DVL1/EFNB3/EGFR/EIF2AK4/EIF4EBP2/EPHA4/GIP/GIPC1/GIT1/GLUL/GNAI1/GRIA1/GRIK1/GRIK3/GRIN2B/GRM1/GRM3/HRAS/HTR2A/IGSF9B/ITGB1/JAK2/KCNJ10/KCTD13/KIT/LGI1/LGMN/LRRTM1/MIR142/MTOR/NAPA/NAPB/NETO1/NEUROD2/NF1/NISCH/NLGN1/NPTN/NPTX1/NPTX2/NPY2R/NPY5R/NRGN/NSG1/OPHN1/PAC…	116
BP	GO:0031098	stress-activated protein kinase signaling cascade	81/3717	300/18866	0.00124911	0.0314639	0.0266491	AKT1/ANKRD6/APP/BIRC7/CD27/CHUK/COPS5/CRYAB/DLG1/DUSP1/DUSP15/DVL2/EGFR/EIF2AK2/EPHA4/ERN2/EZR/FGD2/FKTN/FLT4/FZD7/GPS1/GPS2/HAND2/HDAC3/HIPK2/HMGCR/HRAS/ITCH/MAP2K1/MAP2K2/MAP2K7/MAP3K6/MAP3K7/MAP3K9/MAP4K4/MAP4K5/MAPK10/MID1/MINK1/PAK1/PAK2/PAK4/PAK6/PDCD10/PHLPP1/PJA2/PRDX1/PRMT1/RB1CC1/RIPK1/RPS27A/RPS3/SEMA4C/SFRP1/SH2D3A/SH3RF3/SIRPA/SLAMF1/SPAG9/STK25/STK4/TAB1/TAB2/TAOK3/TIAM1/TLR4/TLR6/T…	81
BP	GO:0070646	protein modification by small protein removal	81/3717	300/18866	0.00124911	0.0314639	0.0266491	ATXN3/BABAM1/BAP1/BIRC3/CCNA1/COPS3/COPS4/COPS5/COPS6/COPS8/DDX58/EP300/FOXO4/GPS1/HCFC1/IL33/INO80C/INO80D/INO80E/ITCH/JOSD1/JOSD2/KDM1B/KEAP1/MAP3K7/MBD5/MBD6/MDM2/NFKBIA/OTUD3/OTUD7B/PARK7/POLB/PSMA1/PSMA2/PSMA5/PSMA7/PSMB1/PSMB10/PSMB3/PSMB4/PSMB6/PSMB7/PSMC1/PSMC2/PSMC5/PSMD1/PSMD11/PSMD14/PSMD4/PSMD6/PSMD7/PSMD8/RIPK1/RNF128/RPS27A/RUVBL1/SIAH2/SMAD7/SMURF2/SNX3/SPATA2/STAM2/SUPT3H/TAB1/TFP…	81
BP	GO:0006901	vesicle coating	25/3717	70/18866	0.00127025	0.0314783	0.0266614	ARFGAP2/COL7A1/CSNK1D/CTSZ/F5/F8/GOSR2/GRIA1/KLHL12/MAPK15/NAPA/NSF/PDCD6/PPP6R1/PREB/RAB1A/SEC16A/SEC24B/TFG/TGFA/TRAPPC2/TRAPPC2L/TRAPPC5/TRAPPC6B/USO1	25
BP	GO:0050771	negative regulation of axonogenesis	25/3717	70/18866	0.00127025	0.0314783	0.0266614	ARHGAP4/CDK5/DCC/EFNB3/FGF13/GDI1/KIAA0319/MCF2/MT3/NRP1/NTN1/PTPRO/PTPRS/RTN4R/SEMA3B/SEMA3F/SEMA4C/SEMA4F/SEMA5A/SEMA5B/SEMA6A/SEMA6B/SPP1/THY1/WNT5A	25
BP	GO:0072413	signal transduction involved in mitotic cell cycle checkpoint	22/3717	59/18866	0.00127555	0.0314783	0.0266614	ARID3A/ATM/CCNB1/CNOT10/CNOT3/CNOT6/CRADD/EP300/GTSE1/MDM2/MUC1/PCNA/PIDD1/PLK2/PRMT1/RBL2/RINT1/SFN/TNKS1BP1/TP53/TRIAP1/ZNF385A	22
BP	GO:1902402	signal transduction involved in mitotic DNA damage checkpoint	22/3717	59/18866	0.00127555	0.0314783	0.0266614	ARID3A/ATM/CCNB1/CNOT10/CNOT3/CNOT6/CRADD/EP300/GTSE1/MDM2/MUC1/PCNA/PIDD1/PLK2/PRMT1/RBL2/RINT1/SFN/TNKS1BP1/TP53/TRIAP1/ZNF385A	22
BP	GO:1902403	signal transduction involved in mitotic DNA integrity checkpoint	22/3717	59/18866	0.00127555	0.0314783	0.0266614	ARID3A/ATM/CCNB1/CNOT10/CNOT3/CNOT6/CRADD/EP300/GTSE1/MDM2/MUC1/PCNA/PIDD1/PLK2/PRMT1/RBL2/RINT1/SFN/TNKS1BP1/TP53/TRIAP1/ZNF385A	22
BP	GO:0009150	purine ribonucleotide metabolic process	104/3717	401/18866	0.00127921	0.0314783	0.0266614	AAAS/AASS/ACACB/ACOT13/ACOT7/ACOT8/ACOT9/ACSF3/ACSL4/ADCY7/ADCY8/ADPGK/ADSL/ALDOA/ALDOC/APP/ARNT/BPGM/COX5B/CYC1/DDIT4/DGAT2/DLD/DLG1/ELOVL4/ELOVL7/ENO1/ENO2/ENO3/EP300/FBP1/GAPDH/GMPR2/GPAM/GPI/GTPBP1/GUCY2D/HINT1/HK1/HMGCR/HPRT1/HTR2A/IFNG/IL4/IMPDH2/ITPA/LDHA/MLXIPL/MPP1/MYOG/NME1/NME3/NME5/NME6/NME9/NPR1/NUDT18/NUDT2/NUDT9/NUP107/NUP155/NUP160/NUP205/NUP37/NUP54/NUP85/NUP93/OGDHL/OPA1/OXSM/PA…	104
BP	GO:0007626	locomotory behavior	57/3717	198/18866	0.00129575	0.0315211	0.0266976	ADCY8/ALS2/APP/ARCN1/ARRDC3/C1QL1/CACNA1B/CRH/DDHD2/EFNB3/EGR1/EPHA4/FEZF2/FIG4/GAA/GBX1/GIP/GLRB/GNAO1/GPR37/GPR88/GRM1/HEXB/HIPK2/HOXB8/HPRT1/HTR2C/HTRA2/ID2/IDO1/INPP5F/KCND2/KCNJ10/LRRTM1/MTOR/NAV2/NKX2-1/NPY2R/OLFM2/OPRK1/PAK6/PARK7/PDE1B/PENK/PPP1R1B/PPP3CB/PPT1/SLC25A46/SLURP1/SOD1/STRN/TAL1/UCHL1/VPS35/ZFHX3/ZIC1/ZNF385A	57
BP	GO:0043112	receptor metabolic process	57/3717	198/18866	0.00129575	0.0315211	0.0266976	ACE2/ALS2/ANKRD13A/ANKRD13B/ANKRD13D/AP1AR/AP2A1/AP2A2/AP2M1/AP2S1/CACNG8/CALY/CAV1/CDK5/CLTC/CNPY2/CXCL8/CXCR1/CXCR2/EHD3/EZR/FNTA/FURIN/GPRASP1/GRIA1/HDAC6/HPCA/IFNG/INPP5F/ITCH/ITGB1/JAK2/LAMTOR1/LDLRAP1/LGMN/LILRB1/LRRTM1/MVB12A/NR1H3/NSF/NSG1/NUMB/OPHN1/OPTN/PCSK9/PPARG/RAB11B/RAB5A/RSPO1/SCRIB/SELE/SH3GL2/SORL1/UBQLN2/VEGFA/VLDLR/WDR54	57
BP	GO:0070126	mitochondrial translational termination	30/3717	89/18866	0.00129906	0.0315211	0.0266976	CHCHD1/MRPL1/MRPL15/MRPL16/MRPL17/MRPL23/MRPL27/MRPL28/MRPL3/MRPL32/MRPL33/MRPL34/MRPL40/MRPL46/MRPL47/MRPL48/MRPL54/MRPL9/MRPS11/MRPS17/MRPS18B/MRPS2/MRPS21/MRPS22/MRPS23/MRPS26/MRPS28/MRPS35/MRPS7/OXA1L	30
BP	GO:0030224	monocyte differentiation	16/3717	38/18866	0.00130558	0.0315211	0.0266976	BMP4/CD74/CSF1R/CTNNBIP1/FOXP1/IL31RA/IL34/JUN/MED1/MYH9/PDE1B/PPARG/SP3/VEGFA/ZBTB46/ZFP36L1	16
BP	GO:1903131	mononuclear cell differentiation	16/3717	38/18866	0.00130558	0.0315211	0.0266976	BMP4/CD74/CSF1R/CTNNBIP1/FOXP1/IL31RA/IL34/JUN/MED1/MYH9/PDE1B/PPARG/SP3/VEGFA/ZBTB46/ZFP36L1	16
BP	GO:0060330	regulation of response to interferon-gamma	12/3717	25/18866	0.0013321	0.0318752	0.0269975	CDC37/IFNG/IFNGR2/JAK1/JAK2/MED1/NLRC5/NR1H2/NR1H3/PARP14/PPARG/SOCS3	12
BP	GO:0060334	regulation of interferon-gamma-mediated signaling pathway	12/3717	25/18866	0.0013321	0.0318752	0.0269975	CDC37/IFNG/IFNGR2/JAK1/JAK2/MED1/NLRC5/NR1H2/NR1H3/PARP14/PPARG/SOCS3	12
BP	GO:0045185	maintenance of protein location	31/3717	93/18866	0.00133869	0.0318752	0.0269975	AKT1/CAV1/CCDC22/CDK5/CHCHD10/FLNA/GJA1/GSN/HK1/INSIG2/KDELR1/KEAP1/LTBP1/NFKBIA/NFKBIB/NR5A1/OS9/PARK7/PDIA2/RANGAP1/RIT2/SCIN/SORL1/SP100/SRGN/SYNE1/TAF3/TAF8/TMSB10/TOPORS/VPS13C	31
BP	GO:0048199	vesicle targeting, to, from or within Golgi	26/3717	74/18866	0.00135045	0.0318752	0.0269975	AP1AR/ARFGAP2/COL7A1/CSNK1D/CTSZ/F5/F8/GOSR2/GRIA1/KLHL12/MAPK15/NAPA/NSF/PDCD6/PPP6R1/PREB/RAB1A/SEC16A/SEC24B/TFG/TGFA/TRAPPC2/TRAPPC2L/TRAPPC5/TRAPPC6B/USO1	26
BP	GO:0099177	regulation of trans-synaptic signaling	116/3717	455/18866	0.00135247	0.0318752	0.0269975	ABHD6/ADCY8/APP/ATF4/BDNF/CACNA1B/CACNA2D2/CACNG8/CAMK2B/CCR2/CDK5/CNR1/CPLX1/CPLX3/CRH/CRTC1/CSPG5/CX3CL1/DCC/DGKZ/DLGAP2/DLGAP4/DMPK/DVL1/EFNB3/EGFR/EIF2AK4/EIF4EBP2/EPHA4/GIP/GIPC1/GIT1/GLUL/GNAI1/GRIA1/GRIK1/GRIK3/GRIN2B/GRM1/GRM3/HRAS/HTR2A/IGSF9B/ITGB1/JAK2/KCNJ10/KCTD13/KIT/LGI1/LGMN/LRRTM1/MIR142/MTOR/NAPA/NAPB/NETO1/NEUROD2/NF1/NISCH/NLGN1/NPTN/NPTX1/NPTX2/NPY2R/NPY5R/NRGN/NSG1/OPHN1/PAC…	116
BP	GO:0051293	establishment of spindle localization	18/3717	45/18866	0.00136169	0.0318752	0.0269975	BCCIP/CLASP1/DYNC1H1/DYNLT1/FGF10/FMN2/GJA1/HTT/ITGB1/KIF25/LLGL1/LLGL2/MYH9/NUMA1/SPDL1/SPIRE2/SPRY2/ZW10	18
BP	GO:0009220	pyrimidine ribonucleotide biosynthetic process	11/3717	22/18866	0.00138805	0.0318752	0.0269975	CTPS1/DHODH/NME1/NME3/NME5/NME6/NME9/UCKL1/UMPS/UPP2/UPRT	11
BP	GO:0070987	error-free translesion synthesis	11/3717	22/18866	0.00138805	0.0318752	0.0269975	PCNA/POLH/RFC1/RFC4/RPA1/RPA2/RPA3/RPS27A/UBB/UBC/VCP	11
BP	GO:0090670	RNA localization to Cajal body	10/3717	19/18866	0.001391	0.0318752	0.0269975	CCT4/CCT5/CCT6A/CCT7/CCT8/NHP2/NOP10/PARN/RUVBL1/RUVBL2	10
BP	GO:0090671	telomerase RNA localization to Cajal body	10/3717	19/18866	0.001391	0.0318752	0.0269975	CCT4/CCT5/CCT6A/CCT7/CCT8/NHP2/NOP10/PARN/RUVBL1/RUVBL2	10
BP	GO:0090672	telomerase RNA localization	10/3717	19/18866	0.001391	0.0318752	0.0269975	CCT4/CCT5/CCT6A/CCT7/CCT8/NHP2/NOP10/PARN/RUVBL1/RUVBL2	10
BP	GO:0090685	RNA localization to nucleus	10/3717	19/18866	0.001391	0.0318752	0.0269975	CCT4/CCT5/CCT6A/CCT7/CCT8/NHP2/NOP10/PARN/RUVBL1/RUVBL2	10
BP	GO:0031122	cytoplasmic microtubule organization	23/3717	63/18866	0.0013939	0.0318752	0.0269975	CAMSAP1/CENPJ/CIB1/CLASP1/CLIP2/CLIP3/DLG1/DVL1/DYNC1H1/EZR/FIGN/FIGNL1/HOOK1/HOOK2/HOOK3/IFT172/LIMK2/NUMA1/RAB11A/SLK/TUBG1/TUBG2/TUBGCP3	23
BP	GO:0031571	mitotic G1 DNA damage checkpoint	23/3717	63/18866	0.0013939	0.0318752	0.0269975	ARID3A/ATM/CCNB1/CNOT10/CNOT3/CNOT6/CRADD/EP300/GTSE1/MDM2/MUC1/PCNA/PIDD1/PLK2/PRMT1/RBL2/RPA2/RPS27L/SFN/TNKS1BP1/TP53/TRIAP1/ZNF385A	23
BP	GO:0006163	purine nucleotide metabolic process	113/3717	442/18866	0.0013966	0.0318752	0.0269975	AAAS/AASS/ACACB/ACOT13/ACOT7/ACOT8/ACOT9/ACSF3/ACSL4/ADCY7/ADCY8/ADPGK/ADSL/ALDOA/ALDOC/APP/ARNT/BPGM/COX5B/CYC1/DDIT4/DGAT2/DLD/DLG1/DNPH1/ELOVL4/ELOVL7/ENO1/ENO2/ENO3/EP300/FBP1/FHIT/GAPDH/GMPR2/GPAM/GPI/GTPBP1/GUCY2D/HINT1/HK1/HMGCR/HPCA/HPRT1/HTR2A/IFNG/IL4/IMPDH2/ITPA/LACC1/LDHA/MLXIPL/MPP1/MTHFD1/MYOG/NME1/NME3/NME5/NME6/NME9/NPR1/NUDT18/NUDT2/NUDT9/NUP107/NUP155/NUP160/NUP205/NUP37/NUP54/N…	113
BP	GO:0007215	glutamate receptor signaling pathway	33/3717	101/18866	0.00139996	0.0318752	0.0269975	APP/CACNG8/CCR2/CPEB4/CRH/CX3CL1/DAGLB/DAPK1/DLG1/GRIA1/GRIA2/GRIK1/GRIK3/GRIN2B/GRIN3B/GRM1/GRM3/HOMER3/IFNG/KLHL24/LRRC7/MINK1/NETO1/NETO2/NLGN1/SHANK1/SHANK2/SHISA6/SHISA7/SHISA9/SSTR1/TIAM1/TRPM1	33
BP	GO:0071356	cellular response to tumor necrosis factor	80/3717	297/18866	0.00143355	0.0325243	0.0275473	ACTN4/AKT1/BIRC3/CCDC3/CCL7/CD27/CHI3L1/CHUK/CIB1/CLIP3/COL1A1/COMMD7/CPNE1/CX3CL1/CXCL8/GBP1/GBP2/GBP3/GPS2/HAMP/HAS2/HIPK1/INPP5K/JAK2/LTA/MADD/MAP3K14/MIR34A/MYOG/NFKBIA/NKX3-1/OCLN/PELI3/PRPF8/PSMA1/PSMA2/PSMA5/PSMA7/PSMB1/PSMB10/PSMB3/PSMB4/PSMB6/PSMB7/PSMC1/PSMC2/PSMC5/PSMD1/PSMD11/PSMD14/PSMD4/PSMD6/PSMD7/PSMD8/RBCK1/RFFL/RIPK1/RNF31/RORA/RPS3/SFRP1/SGMS1/SHARPIN/SPATA2/ST18/TNFRSF14/TNFRS…	80
BP	GO:0019318	hexose metabolic process	70/3717	254/18866	0.00144954	0.0327709	0.0277562	ACACB/ADIPOR1/ADPGK/AKR1A1/AKT1/ALDOA/ALDOC/APOD/ATF4/B4GALT1/BPGM/BRAT1/CLK2/COX11/CRTC2/DCXR/DDB1/DGAT2/DUSP12/ENO1/ENO2/ENO3/EP300/FBP1/FUCA1/FUT2/GAA/GAPDH/GCGR/GOT2/GPI/HK1/IGFBP3/IGFBP4/INPP5K/LCMT1/MAN2B2/MDH1/MDH2/MIDN/MPI/MTOR/NISCH/NKX1-1/NLN/PDHA2/PDK3/PDK4/PFKFB3/PFKM/PFKP/PGAM1/PGAM2/PGK1/PMAIP1/PPARD/PPP1CA/PPP1R3A/PPP1R3F/RORA/SERP1/SIRT7/SLC25A11/SLC25A13/SOGA1/SORBS1/TFF3/TP53/WD…	70
BP	GO:1903844	regulation of cellular response to transforming growth factor beta stimulus	40/3717	129/18866	0.0014621	0.0329384	0.027898	ADAMTSL2/BCL9L/CAV1/CAV2/CD109/CFLAR/CITED1/EID2/EMILIN1/EP300/GIPC1/HIPK2/HTRA3/ING2/LEMD3/LOX/LRG1/LTBP1/MTMR4/NKX2-1/PIN1/RPS27A/SKI/SKIL/SLC2A10/SMAD6/SMAD7/SMURF2/SPRY2/STK11/STRAP/STUB1/TGFB1I1/TGFBR3/TP53/UBB/UBC/VASN/ZBTB7A/ZNF703	40
BP	GO:0098751	bone cell development	15/3717	35/18866	0.00147993	0.0332232	0.0281392	ATP6AP1/EP300/FLI1/FOXP1/KIT/LILRB1/MED1/PIP4K2A/PTPN11/SH2B3/TAL1/TNFSF11/TYROBP/WASF2/ZNF385A	15
BP	GO:0006977	DNA damage response, signal transduction by p53 class mediator resulting in cell cycle arrest	21/3717	56/18866	0.00149955	0.0335459	0.0284126	ARID3A/ATM/CCNB1/CNOT10/CNOT3/CNOT6/CRADD/EP300/GTSE1/MDM2/MUC1/PCNA/PIDD1/PLK2/PRMT1/RBL2/SFN/TNKS1BP1/TP53/TRIAP1/ZNF385A	21
BP	GO:0019080	viral gene expression	56/3717	195/18866	0.00151009	0.033664	0.0285126	AAAS/CCNT1/CTDP1/EIF2AK4/EIF2D/EIF3B/EIF3D/EIF3G/EP300/FURIN/GTF2B/INPP5K/JUN/LEF1/NELFCD/NUCKS1/NUP107/NUP155/NUP160/NUP205/NUP37/NUP54/NUP85/NUP93/POLR2G/POLR2H/POLR2I/POLR2L/POM121/POM121C/PTBP1/RPL10A/RPL14/RPL15/RPL18/RPL29/RPL3/RPL32/RPL35/RPL37/RPL37A/RPL8/RPLP0/RPS14/RPS15/RPS27A/RPS3/RPS4Y1/SEH1L/SMARCA4/SSB/TRIM14/TRIM27/TRIM8/USF2/ZFP36	56
BP	GO:0007178	transmembrane receptor protein serine/threonine kinase signaling pathway	94/3717	359/18866	0.00155199	0.0344779	0.0292019	ACVR1/ACVRL1/ADAMTSL2/AFP/AKAP4/APPL2/BCL9L/BMP4/BMP6/BTBD11/CAV1/CAV2/CD109/CDH5/CGN/CITED1/CSNK2B/DUSP15/EGR1/EID2/EMILIN1/EP300/F11R/FBXL15/FGF10/FGF9/FNTA/FOXD1/FURIN/GDF5/GIPC1/HES1/HIPK2/HTRA3/ING2/JAK2/JUN/KIAA0319/LEF1/LEMD2/LEMD3/LOX/LRG1/LTBP1/LTBP2/MAP3K7/MTMR4/NEO1/NKX2-1/NODAL/NOTCH1/NUMA1/NUP93/PARP1/PCSK6/PIN1/PRKCZ/PTPRK/PXN/RBPMS/RBPMS2/RPS27A/SFRP1/SKI/SKIL/SLC2A10/SMAD5/SMAD6/S…	94
BP	GO:0071349	cellular response to interleukin-12	19/3717	49/18866	0.00156859	0.0347261	0.0294122	AIP/BOLA2/CAPZA1/CNN2/GSTO1/HNRNPA2B1/IFNG/JAK1/JAK2/LCP1/MIF/PAK2/PITPNA/PPIA/RPLP0/SIRPA/SOD1/STAT4/TALDO1	19
BP	GO:0072595	maintenance of protein localization in organelle	17/3717	42/18866	0.0015741	0.0347279	0.0294137	AKT1/CDK5/CHCHD10/GJA1/HK1/INSIG2/KDELR1/NR5A1/OS9/PARK7/PDIA2/RANGAP1/SP100/SYNE1/TAF3/TAF8/TOPORS	17
BP	GO:0018209	peptidyl-serine modification	88/3717	333/18866	0.00160371	0.0352596	0.029864	AKT1/APP/ATM/ATP2B4/ATR/BAK1/BDNF/BGN/CAMK1D/CAMK1G/CAMK4/CAMKV/CAPRIN2/CAV1/CCNB1/CD44/CDK5/CHUK/CLK1/CSNK1D/CSNK1G2/DCN/DDIT4/DMPK/DOCK7/DYRK1B/DYRK4/EGFLAM/EGFR/FNIP1/HAX1/HDAC6/HIPK1/HIPK2/HIPK4/IFNA14/IFNA16/IFNA21/IFNA4/IFNG/INPP5F/INPP5K/MAP2K2/MAPK12/MARK3/MAST3/MIF/MLXIPL/MTOR/NDNF/NSD1/NTMT1/PAK1/PAK2/PAQR3/PARK7/PARP1/PARP2/PDCD10/PDK3/PLCL2/PLK2/PNCK/PRKCZ/PRKD1/RAF1/RIPK1/ROCK2/RPS6K…	88
BP	GO:0010771	negative regulation of cell morphogenesis involved in differentiation	32/3717	98/18866	0.00165865	0.0362217	0.0306789	ACTN4/AP1AR/ARHGAP4/CDK5/DCC/EFNB3/FGF13/GBP1/GDI1/KIAA0319/MCF2/MT3/NLGN1/NRP1/NTN1/PTPRO/PTPRS/RAPGEF2/RCC2/RTN4R/SEMA3B/SEMA3F/SEMA4C/SEMA4F/SEMA5A/SEMA5B/SEMA6A/SEMA6B/SPP1/THY1/TRPC5/WNT5A	32
BP	GO:0006858	extracellular transport	14/3717	32/18866	0.00166445	0.0362217	0.0306789	AQP4/CABYR/DPCD/LRRC6/NME5/NPHP3/OFD1/RFX3/SLC9A3R1/STK36/TSG101/TTC25/TTLL1/WWP2	14
BP	GO:0046320	regulation of fatty acid oxidation	14/3717	32/18866	0.00166445	0.0362217	0.0306789	ABCD2/ACACB/ACADVL/AKT1/APPL2/CNR1/DGAT2/MTOR/NR4A3/PDK4/PLIN5/PPARG/SOX9/TWIST1	14
BP	GO:0030099	myeloid cell differentiation	110/3717	431/18866	0.00170324	0.0367389	0.0311169	ALAS1/APP/ARNT/ASH2L/ATP6AP1/BMP4/BPGM/C1QC/CAMK4/CARTPT/CCR1/CD109/CD74/CIB1/CSF1R/CTNNB1/CTNNBIP1/CTR9/CUL4A/DHRS7B/EIF2AK1/EP300/EPB42/ERCC2/FAXDC2/FLI1/FOXP1/GLO1/GNAS/GPR171/GPR183/HAX1/HIPK2/HOXB8/ID2/IFNG/IL31RA/IL34/IL4/IRF4/ISG15/ITPKB/JAGN1/JAK2/JUN/JUNB/KIT/KMT2B/KMT2D/KMT2E/L3MBTL3/LDB1/LEF1/LILRB1/LILRB3/LOX/LRRC17/MED1/MEIS2/MOV10/MTOR/MYH9/MYL9/NCOA6/NDFIP1/NF1/NFKBIA/NKAP/NME1/NR4…	110
BP	GO:0071156	regulation of cell cycle arrest	34/3717	106/18866	0.00170388	0.0367389	0.0311169	ARID3A/ATM/BIN1/CCNB1/CDK5/CNOT10/CNOT3/CNOT6/CRADD/CRLF3/EP300/FGF10/FOXO4/FZD9/GTSE1/ID2/MDM2/MIF/MIR34A/MLXIPL/MUC1/MYOG/PCNA/PIDD1/PLK2/PRMT1/RBL2/SFN/TNKS1BP1/TP53/TRIAP1/UHRF2/ZBTB17/ZNF385A	34
BP	GO:0043280	positive regulation of cysteine-type endopeptidase activity involved in apoptotic process	41/3717	134/18866	0.00170545	0.0367389	0.0311169	AIFM1/ALOX12/ANP32B/APAF1/BAK1/BCAP31/BOK/CCK/CFLAR/CLEC7A/CRADD/DAPK1/F3/FAM162A/FIS1/GRAMD4/GSN/HIP1/HTRA2/JAK2/KHDC1/MTCH1/NDUFA13/NKX3-1/NLRP2/NODAL/PDCD6/PIDD1/PMAIP1/PPARG/RIPK1/RPS27L/RPS3/ST18/ST20/TNFRSF10A/TNFRSF10B/TNFSF10/TNFSF15/UACA/VCP	41
BP	GO:0051403	stress-activated MAPK cascade	77/3717	286/18866	0.00176288	0.0378282	0.0320395	AKT1/ANKRD6/APP/BIRC7/CD27/CHUK/COPS5/CRYAB/DLG1/DUSP1/DUSP15/DVL2/EGFR/EIF2AK2/EPHA4/ERN2/EZR/FGD2/FKTN/FLT4/FZD7/GPS1/GPS2/HAND2/HDAC3/HIPK2/HMGCR/HRAS/ITCH/MAP2K1/MAP2K2/MAP2K7/MAP3K6/MAP3K7/MAP3K9/MAP4K4/MAP4K5/MAPK10/MID1/MINK1/PAK1/PDCD10/PHLPP1/PJA2/PRDX1/PRMT1/RB1CC1/RIPK1/RPS27A/RPS3/SEMA4C/SFRP1/SH2D3A/SH3RF3/SIRPA/SLAMF1/SPAG9/STK25/TAB1/TAB2/TAOK3/TIAM1/TLR4/TLR6/TLR9/TNFSF11/TRAF1/TR…	77
BP	GO:0044783	G1 DNA damage checkpoint	23/3717	64/18866	0.00177586	0.0378282	0.0320395	ARID3A/ATM/CCNB1/CNOT10/CNOT3/CNOT6/CRADD/EP300/GTSE1/MDM2/MUC1/PCNA/PIDD1/PLK2/PRMT1/RBL2/RPA2/RPS27L/SFN/TNKS1BP1/TP53/TRIAP1/ZNF385A	23
BP	GO:0044819	mitotic G1/S transition checkpoint	23/3717	64/18866	0.00177586	0.0378282	0.0320395	ARID3A/ATM/CCNB1/CNOT10/CNOT3/CNOT6/CRADD/EP300/GTSE1/MDM2/MUC1/PCNA/PIDD1/PLK2/PRMT1/RBL2/RPA2/RPS27L/SFN/TNKS1BP1/TP53/TRIAP1/ZNF385A	23
BP	GO:0031630	regulation of synaptic vesicle fusion to presynaptic active zone membrane	7/3717	11/18866	0.00178557	0.0378282	0.0320395	CPLX1/CPLX3/PRRT2/RAB3A/STXBP1/SYT1/VAMP1	7
BP	GO:0046501	protoporphyrinogen IX metabolic process	7/3717	11/18866	0.00178557	0.0378282	0.0320395	ALAS1/CPOX/EIF2AK1/FECH/PPOX/UROD/UROS	7
BP	GO:0002683	negative regulation of immune system process	117/3717	463/18866	0.00179967	0.038001	0.0321859	ADTRP/AKT1/APOD/ATM/BMP4/BTK/C1QC/CARTPT/CCR2/CD200/CD200R1/CD22/CD300LF/CD55/CD74/CIB1/CNR1/CTNNB1/CTR9/CUEDC2/CUL4A/CX3CL1/CXCR2/DGKZ/DLG1/DPF2/DTX1/DUSP1/EMILIN1/EZR/FCRL3/FCRLB/FGR/FOXF1/FOXJ1/GBP1/GPAM/GPNMB/GPR171/GPS2/HAVCR2/HES1/HLA-DOA/HLA-E/HOXB8/ID2/IDO1/IL13RA2/IL27RA/IL2RA/IL31RA/IL33/IL4/ITCH/ITPKB/LAG3/LDB1/LDLR/LILRB1/LILRB3/LRRC17/MEIS2/MIA3/MIF/MIR34A/NDFIP1/NF1/NFKBIA/NLRC5/NME…	117
BP	GO:0030866	cortical actin cytoskeleton organization	16/3717	39/18866	0.00181338	0.0380395	0.0322185	ANLN/ARF6/CDK5/DLG1/EPB41L2/EZR/FHOD3/LLGL1/LLGL2/NCKAP1/PDCD6IP/RAB13/RHOQ/ROCK2/STRIP1/TLN1	16
BP	GO:0033683	nucleotide-excision repair, DNA incision	16/3717	39/18866	0.00181338	0.0380395	0.0322185	CUL4A/DDB1/ERCC2/ERCC3/GTF2H4/PARP1/PCNA/RBX1/RFC1/RFC4/RPA1/RPA2/RPA3/RPS27A/UBB/UBC	16
BP	GO:0060291	long-term synaptic potentiation	29/3717	87/18866	0.00188192	0.0393482	0.0333269	ADCY8/APP/CRH/CRTC1/EIF2AK4/EPHA4/GIP/GRIN2B/LGMN/LRRTM1/NF1/NLGN1/NPTN/NRGN/NSG1/PLK2/PRKCZ/PTN/SERPINE2/SHANK1/SHANK2/SHISA7/SLC24A1/SLC8A3/STX3/TSHZ3/TYROBP/YTHDF1/ZDHHC2	29
BP	GO:0045862	positive regulation of proteolysis	96/3717	370/18866	0.00189033	0.0393952	0.0333667	AIFM1/AKT1/ALOX12/ANP32B/APAF1/APP/ATXN3/BAG6/BAK1/BCAP31/BOK/CAPN3/CAV1/CCBE1/CCDC22/CCK/CDC20B/CFLAR/CHFR/CIDEB/CLDN4/CLEC7A/CRADD/CSNK1D/CYFIP2/DAPK1/DET1/DVL1/EDEM1/ENO1/EPHA4/F3/FAM122A/FAM162A/FIS1/FURIN/GRAMD4/GRIN2B/GSN/HIP1/HTRA2/IFNG/IL33/JAK2/KEAP1/KHDC1/LGMN/MAPK12/MDM2/MEFV/MTCH1/MYH9/NDUFA13/NKX3-1/NLRP2/NODAL/NUB1/OSBPL7/PDCD6/PIDD1/PLK2/PMAIP1/PPARG/PRICKLE1/PSENEN/PSMC1/PSMC2/PSM…	96
BP	GO:0046148	pigment biosynthetic process	21/3717	57/18866	0.00193954	0.039901	0.0337952	ALAS1/CITED1/CPOX/FECH/GIPC1/GPR143/HPRT1/IBA57/MFSD12/PPAT/PPOX/PRPS1/RAPGEF2/SLC11A2/SLC25A38/SLC25A39/SRRD/UROD/UROS/WNT5A/ZEB2	21
BP	GO:0072431	signal transduction involved in mitotic G1 DNA damage checkpoint	21/3717	57/18866	0.00193954	0.039901	0.0337952	ARID3A/ATM/CCNB1/CNOT10/CNOT3/CNOT6/CRADD/EP300/GTSE1/MDM2/MUC1/PCNA/PIDD1/PLK2/PRMT1/RBL2/SFN/TNKS1BP1/TP53/TRIAP1/ZNF385A	21
BP	GO:0075733	intracellular transport of virus	21/3717	57/18866	0.00193954	0.039901	0.0337952	AAAS/DYNLT1/KPNA3/MVB12A/MVB12B/NUP107/NUP155/NUP160/NUP205/NUP37/NUP54/NUP85/NUP93/POM121/POM121C/RPS27A/SEH1L/TSG101/UBB/UBC/VPS28	21
BP	GO:1902400	intracellular signal transduction involved in G1 DNA damage checkpoint	21/3717	57/18866	0.00193954	0.039901	0.0337952	ARID3A/ATM/CCNB1/CNOT10/CNOT3/CNOT6/CRADD/EP300/GTSE1/MDM2/MUC1/PCNA/PIDD1/PLK2/PRMT1/RBL2/SFN/TNKS1BP1/TP53/TRIAP1/ZNF385A	21
BP	GO:0051259	protein complex oligomerization	64/3717	231/18866	0.00195859	0.0401637	0.0340177	ACACB/ACOT13/ADCY8/ALDOA/ALS2/APPL2/AQP4/ATL1/ATL3/BOK/CD74/CHMP2A/CPSF7/CRTC1/CRTC2/CTH/CUTC/EHD3/EHD4/FARSB/GBP5/GRIN2B/HPRT1/HSD17B10/ITLN1/KCNA1/KCNA2/KCNC3/KCND2/KCND3/KCNG2/KCNJ2/KCNS3/KCTD11/KCTD13/KCTD2/KCTD4/KCTD6/KCTD9/KIF25/LRRC8A/MCU/MICU1/MIF/OPA1/OSBPL2/OXA1L/PDCD6IP/PFKM/PFKP/PNPT1/PRMT1/SAMHD1/STOML2/SYT1/TMEM120B/TP53/TRIM72/TRMT61B/TRPM1/TRPM2/TRPM7/UGDH/VPS35	64
BP	GO:0045638	negative regulation of myeloid cell differentiation	31/3717	95/18866	0.00196584	0.0401836	0.0340345	C1QC/CARTPT/CIB1/CTNNB1/CTR9/CUL4A/GPR171/HOXB8/IL4/ITPKB/LDB1/LILRB1/LILRB3/LRRC17/MEIS2/NF1/NFKBIA/NME1/PRMT1/RARA/RBM15/SFRP1/TAL1/TLR4/TOB2/TRIB1/UBASH3B/WDR61/ZBTB46/ZFP36/ZFP36L1	31
BP	GO:0006401	RNA catabolic process	106/3717	415/18866	0.00198639	0.0404138	0.0342295	AGO2/AKT1/ATM/CIRBP/CNOT10/CNOT3/CNOT6/DHX34/DND1/ELAVL4/ERN2/ETF1/EXOSC2/EXOSC5/EXOSC7/EXOSC8/FASTK/FASTKD3/FASTKD5/GSPT1/GTPBP1/HBS1L/HSPB1/KHSRP/LARP1/LIN28B/LRPPRC/LSM3/LSM7/MLH1/MOV10/MRTO4/MTOR/PAN2/PARN/PATL1/PDE12/PNLDC1/PNPT1/POLR2G/PPP2R1A/PSMA1/PSMA2/PSMA5/PSMA7/PSMB1/PSMB10/PSMB3/PSMB4/PSMB6/PSMB7/PSMC1/PSMC2/PSMC5/PSMD1/PSMD11/PSMD14/PSMD4/PSMD6/PSMD7/PSMD8/RBM10/RBM8A/RNASEL/ROCK2/R…	106
BP	GO:0070498	interleukin-1-mediated signaling pathway	33/3717	103/18866	0.00201738	0.0404138	0.0342295	CHUK/EGR1/IL1R1/MAP3K7/NFKBIA/PELI3/PSMA1/PSMA2/PSMA5/PSMA7/PSMB1/PSMB10/PSMB3/PSMB4/PSMB6/PSMB7/PSMC1/PSMC2/PSMC5/PSMD1/PSMD11/PSMD14/PSMD4/PSMD6/PSMD7/PSMD8/RBX1/RPS27A/ST18/TAB1/TAB2/UBB/UBC	33
BP	GO:0016579	protein deubiquitination	76/3717	283/18866	0.00202243	0.0404138	0.0342295	ATXN3/BABAM1/BAP1/BIRC3/CCNA1/COPS5/DDX58/EP300/FOXO4/HCFC1/IL33/INO80C/INO80D/INO80E/ITCH/JOSD1/JOSD2/KDM1B/KEAP1/MAP3K7/MBD5/MBD6/MDM2/NFKBIA/OTUD3/OTUD7B/PARK7/POLB/PSMA1/PSMA2/PSMA5/PSMA7/PSMB1/PSMB10/PSMB3/PSMB4/PSMB6/PSMB7/PSMC1/PSMC2/PSMC5/PSMD1/PSMD11/PSMD14/PSMD4/PSMD6/PSMD7/PSMD8/RIPK1/RNF128/RPS27A/RUVBL1/SIAH2/SMAD7/SMURF2/SNX3/SPATA2/STAM2/SUPT3H/TAB1/TFPT/TOMM20/TP53/TRAF3/TRRAP/UBB…	76
BP	GO:0006109	regulation of carbohydrate metabolic process	59/3717	210/18866	0.0020233	0.0404138	0.0342295	AAAS/ACACB/ADIPOR1/AKT1/AP2A1/APP/ARNT/CLK2/CLTC/COX11/DDB1/DDIT4/DGAT2/DUSP12/EP300/FBP1/GCGR/HAS2/HTR2A/IFNG/IGFBP3/IGFBP4/INPP5K/LCMT1/MIDN/MLXIPL/MTOR/MYOG/NKX1-1/NLN/NUP107/NUP155/NUP160/NUP205/NUP37/NUP54/NUP85/NUP93/PDK3/PDK4/PFKFB3/PGAM1/PMAIP1/POM121/POM121C/PPP1CA/PPP1R3A/PPP1R3F/PTH1R/RORA/SEH1L/SIRT6/SIRT7/SOGA1/SORBS1/TFF3/TP53/WDR5/ZBTB7A	59
BP	GO:0017015	regulation of transforming growth factor beta receptor signaling pathway	39/3717	127/18866	0.00202423	0.0404138	0.0342295	ADAMTSL2/BCL9L/CAV1/CAV2/CD109/CITED1/EID2/EMILIN1/EP300/GIPC1/HIPK2/HTRA3/ING2/LEMD3/LOX/LRG1/LTBP1/MTMR4/NKX2-1/PIN1/RPS27A/SKI/SKIL/SLC2A10/SMAD6/SMAD7/SMURF2/SPRY2/STK11/STRAP/STUB1/TGFB1I1/TGFBR3/TP53/UBB/UBC/VASN/ZBTB7A/ZNF703	39
BP	GO:0019079	viral genome replication	39/3717	127/18866	0.00202423	0.0404138	0.0342295	ADARB1/APOBEC3F/ATG5/BTBD17/CCNK/CXCL8/DDB1/DEK/EIF2AK2/EIF2AK4/FAM111A/IFIT5/INPP5K/ISG15/LAMTOR5/LARP1/MORC2/NFIA/NOTCH1/NUCKS1/PARP10/PCBP1/PDE12/PHB/PI4KA/PPIA/PPIB/PPIH/PROX1/RAB5A/RNASEL/ROCK2/SETDB1/STOM/TOP2B/TRIM38/TRIM6/VAPB/VCP	39
BP	GO:0050926	regulation of positive chemotaxis	12/3717	26/18866	0.00203395	0.0404138	0.0342295	ANGPT2/ARTN/CCR4/CDH13/CXCL8/F3/F7/FGF10/KDR/PGF/SCG2/VEGFA	12
BP	GO:0060765	regulation of androgen receptor signaling pathway	12/3717	26/18866	0.00203395	0.0404138	0.0342295	EP300/FOXP1/HDAC6/KDM5D/NODAL/PARK7/PHB/SAFB2/SFRP1/SMARCA4/TRIM68/ZBTB7A	12
BP	GO:0070911	global genome nucleotide-excision repair	12/3717	26/18866	0.00203395	0.0404138	0.0342295	CETN2/CUL4A/DDB1/ERCC2/ERCC3/GTF2H4/PARP1/RBX1/RPS27A/UBB/UBC/XPC	12
BP	GO:0010822	positive regulation of mitochondrion organization	37/3717	119/18866	0.00204223	0.0404526	0.0342623	ATG13/BAK1/BAP1/BOK/CAMKK2/CDC37/CHCHD10/CIDEB/DCN/DDHD2/FAM162A/FIS1/GZMB/HDAC6/HRK/HTRA2/HTT/KDR/MCU/MLLT11/MOAP1/OPA1/OPTN/PARK7/PMAIP1/RNF31/SFN/TNFSF10/TP53/TP53BP2/UBL4B/UBL5/VPS13C/VPS35/YWHAG/YWHAQ/ZNF205	37
BP	GO:0051653	spindle localization	19/3717	50/18866	0.00206884	0.0407275	0.0344952	BCCIP/CLASP1/DYNC1H1/DYNLT1/FGF10/FMN2/GJA1/HTT/ITGB1/KIF25/LLGL1/LLGL2/MYH9/NUMA1/SPDL1/SPIRE2/SPRY2/WASL/ZW10	19
BP	GO:0070671	response to interleukin-12	19/3717	50/18866	0.00206884	0.0407275	0.0344952	AIP/BOLA2/CAPZA1/CNN2/GSTO1/HNRNPA2B1/IFNG/JAK1/JAK2/LCP1/MIF/PAK2/PITPNA/PPIA/RPLP0/SIRPA/SOD1/STAT4/TALDO1	19
BP	GO:0030517	negative regulation of axon extension	17/3717	43/18866	0.00213132	0.0418289	0.035428	ARHGAP4/CDK5/KIAA0319/MT3/NRP1/NTN1/PTPRS/RTN4R/SEMA3B/SEMA3F/SEMA4C/SEMA4F/SEMA5A/SEMA5B/SEMA6A/SEMA6B/WNT5A	17
BP	GO:0010950	positive regulation of endopeptidase activity	52/3717	181/18866	0.00215438	0.041966	0.0355442	AIFM1/ALOX12/ANP32B/APAF1/BAK1/BCAP31/BOK/CCK/CFLAR/CIDEB/CLEC7A/CRADD/CYFIP2/DAPK1/EPHA4/F3/FAM162A/FIS1/GRAMD4/GRIN2B/GSN/HIP1/HTRA2/JAK2/KHDC1/LGMN/MEFV/MTCH1/NDUFA13/NKX3-1/NLRP2/NODAL/PDCD6/PIDD1/PMAIP1/PPARG/PSENEN/PSMD14/RIPK1/ROCK2/RPS27L/RPS3/SEMG1/ST18/ST20/TNFRSF10A/TNFRSF10B/TNFSF10/TNFSF15/TTBK1/UACA/VCP	52
BP	GO:0032802	low-density lipoprotein particle receptor catabolic process	8/3717	14/18866	0.00215799	0.041966	0.0355442	AP2A1/AP2A2/AP2M1/AP2S1/CLTC/FURIN/PCSK9/VLDLR	8
BP	GO:0048681	negative regulation of axon regeneration	8/3717	14/18866	0.00215799	0.041966	0.0355442	CERS2/EPHA4/INPP5F/KIAA0319/PTPRS/RTN4R/RTN4RL1/SPP1	8
BP	GO:0006783	heme biosynthetic process	11/3717	23/18866	0.00219021	0.0424635	0.0359655	ALAS1/CPOX/FECH/IBA57/PPOX/SLC11A2/SLC25A38/SLC25A39/SRRD/UROD/UROS	11
BP	GO:1902305	regulation of sodium ion transmembrane transport	23/3717	65/18866	0.00224354	0.043366	0.0367299	ACTN4/ATP2B4/DLG1/FGF13/FXYD4/FXYD5/FXYD6/GLRX/KLHL24/NEDD4L/NETO1/NETO2/PCSK9/PTPN3/RANGRF/SCN2B/SCN3B/SCN4B/SLC9A3R1/SNTA1/STOM/UTRN/WNK1	23
BP	GO:1903209	positive regulation of oxidative stress-induced cell death	9/3717	17/18866	0.00230275	0.0443764	0.0375857	ENDOG/HDAC6/MIR34A/PARK7/RIPK1/SFPQ/SOD1/TLR4/TLR6	9
BP	GO:0090092	regulation of transmembrane receptor protein serine/threonine kinase signaling pathway	69/3717	254/18866	0.0023186	0.0445208	0.037708	ACVR1/ACVRL1/ADAMTSL2/BCL9L/BMP4/BMP6/CAV1/CAV2/CD109/CDH5/CITED1/CSNK2B/EID2/EMILIN1/EP300/FBXL15/FGF10/FGF9/FOXD1/GDF5/GIPC1/HES1/HIPK2/HTRA3/ING2/JAK2/KIAA0319/LEMD2/LEMD3/LOX/LRG1/LTBP1/MTMR4/NEO1/NKX2-1/NODAL/NOTCH1/NUMA1/NUP93/PARP1/PCSK6/PIN1/RBPMS/RBPMS2/RPS27A/SFRP1/SKI/SKIL/SLC2A10/SMAD6/SMAD7/SMURF2/SORL1/SPRY2/STK11/STRAP/STUB1/SULF1/TGFB1I1/TGFBR3/TP53/UBB/UBC/VASN/WNT5A/WWTR1/XIAP/Z…	69
BP	GO:0099111	microtubule-based transport	54/3717	190/18866	0.00232416	0.0445208	0.037708	ACTR10/AP3B2/AP3M2/APP/AQP4/ARL8B/BBS12/BICD2/CABYR/CEP131/DPCD/DYNC1H1/DYNC1I1/DYNC2H1/DYNLL1/DYNLL2/DYNLRB2/HSPB1/HTT/IFT172/IFT20/IFT43/IFT46/IFT52/KIF13A/KIF1C/KIF3A/KIF3B/KIF3C/KIFAP3/LCA5/LRPPRC/LRRC6/NME5/NPHP3/OFD1/OPA1/PRKCZ/RAB1A/RAB27B/RAB6A/RFX3/SFPQ/SLC9A3R1/SOD1/STK11/STK36/SYBU/TNPO1/TTC25/TTLL1/TUB/UBB/UCHL1	54
BP	GO:0010464	regulation of mesenchymal cell proliferation	14/3717	33/18866	0.00237234	0.0453082	0.0383749	BMP4/CTNNB1/CTNNBIP1/FGF9/FOXF1/PDGFA/PHF14/PRRX1/PTN/SOX9/TBX1/VEGFA/WNT2/WNT5A	14
BP	GO:0051101	regulation of DNA binding	38/3717	124/18866	0.0023869	0.0454505	0.0384955	CPNE1/CSNK2B/CTNNB1/CTNNBIP1/DDIT3/DOT1L/EDF1/EP300/ERCC2/FOXC1/GTF2B/HAND2/HES1/HEY2/HIPK2/ID2/IFNG/IRF4/JAK2/JUN/KDM1A/LAMTOR5/LEF1/NEK2/NFKBIA/NME1/NSD1/PARK7/PARP1/PPARG/SKI/SP100/SUMO3/TAF1/TRIM6/TWIST1/ZBTB7A/ZNF593	38
BP	GO:0035722	interleukin-12-mediated signaling pathway	18/3717	47/18866	0.00242711	0.046079	0.0390278	AIP/BOLA2/CAPZA1/CNN2/GSTO1/HNRNPA2B1/IFNG/JAK1/JAK2/LCP1/MIF/PAK2/PITPNA/PPIA/RPLP0/SOD1/STAT4/TALDO1	18
BP	GO:0048713	regulation of oligodendrocyte differentiation	16/3717	40/18866	0.00247635	0.0466462	0.0395082	CTNNB1/CXCR4/DAAM2/HES1/ID2/ID4/IL34/MTOR/NF1/NOTCH1/OLIG2/PPARG/PTN/TNFRSF1B/TNFRSF21/ZNF488	16
BP	GO:0072401	signal transduction involved in DNA integrity checkpoint	25/3717	73/18866	0.00247885	0.0466462	0.0395082	ARID3A/ATM/BABAM1/CCNB1/CDC5L/CNOT10/CNOT3/CNOT6/CRADD/EP300/GTSE1/MDM2/MUC1/PCNA/PIDD1/PLK2/PRMT1/PRPF19/RBL2/RINT1/SFN/TNKS1BP1/TP53/TRIAP1/ZNF385A	25
BP	GO:0072422	signal transduction involved in DNA damage checkpoint	25/3717	73/18866	0.00247885	0.0466462	0.0395082	ARID3A/ATM/BABAM1/CCNB1/CDC5L/CNOT10/CNOT3/CNOT6/CRADD/EP300/GTSE1/MDM2/MUC1/PCNA/PIDD1/PLK2/PRMT1/PRPF19/RBL2/RINT1/SFN/TNKS1BP1/TP53/TRIAP1/ZNF385A	25
BP	GO:0006941	striated muscle contraction	51/3717	178/18866	0.00251182	0.0471279	0.0399162	ACE2/ADRA1B/ALDOA/ANK2/ATP1A1/ATP8A2/BIN1/C12orf57/CASQ2/CAV1/CHUK/CTNNA3/CXCR4/DLG1/DMPK/DTNA/EHD3/FGF13/FKBP1B/FLNA/GAA/GJA1/GJC1/GSTM2/GSTO1/KCND3/KCNE3/KCNJ2/KCNQ1/KLHL41/MTOR/MYLK2/NEDD4L/NUP155/P2RX4/PGAM2/RANGRF/RGS2/SCN2B/SCN3B/SCN4B/SGCD/SLC8A3/SMAD5/SMAD7/SNTA1/STC1/TMEM38A/TNNI3K/TNNT1/TTN	51
BP	GO:0022604	regulation of cell morphogenesis	124/3717	499/18866	0.00253303	0.0473869	0.0401355	ACTN4/ALDOA/AP1AR/ARHGAP33/ARHGAP4/ARPIN/BCL9L/BDNF/BRWD3/CAMK2B/CAMSAP1/CAPRIN2/CCL7/CD44/CDC42EP4/CDC42SE1/CDC42SE2/CDK5/CHN1/CIB1/CLDN4/COCH/CORO1A/CPNE5/CPNE9/CSF1R/CSPG5/CUX1/CXCR4/DCC/DLG1/DVL1/DVL2/EFNB3/EPB42/EPHA4/ERMN/EZR/F11R/FEZF2/FGD2/FGD4/FGF13/FGG/FGR/FLNA/GBP1/GDI1/HAS2/HEXB/IL1RAPL1/ITGA7/KDR/KIAA0319/KIT/LIMD1/LPAR1/MAP2K1/MCF2/MOV10/MT3/MYH9/MYL12B/NEDD4L/NEUROG3/NLGN1/NRP1/NTN…	124
BP	GO:0043087	regulation of GTPase activity	120/3717	481/18866	0.00254924	0.0475142	0.0402433	ACAP2/ADPRH/AGAP1/AGAP2/AGAP4/AGAP6/AGAP9/ALS2/ARFGAP1/ARFGAP2/ARHGAP19/ARHGAP22/ARHGAP29/ARHGAP30/ARHGAP31/ARHGAP33/ARHGAP39/ARHGAP4/ARHGAP42/ARHGAP5/ARHGAP9/ARHGDIB/ARHGDIG/ARHGEF1/ARHGEF12/CAV2/CCDC125/CCL7/CDC42SE1/CHM/CHN1/CHN2/CX3CL1/DENND1B/DEPDC5/DOCK11/DOCK7/DVL2/DYNLT1/EPHA4/ERRFI1/F11R/FAM13B/FGD2/FGD4/FOXJ1/GARNL3/GDI1/GIT1/GIT2/GPS1/GPS2/GPSM1/HRAS/IQGAP1/IQSEC1/ITGA6/ITGB1/JUN/LLGL1…	120
BP	GO:0072521	purine-containing compound metabolic process	118/3717	472/18866	0.00255468	0.0475142	0.0402433	AAAS/AASS/ACACB/ACOT13/ACOT7/ACOT8/ACOT9/ACSF3/ACSL4/ADCY7/ADCY8/ADPGK/ADSL/AHCY/ALDOA/ALDOC/APP/ARNT/BPGM/COX5B/CYC1/DDIT4/DGAT2/DLD/DLG1/DNPH1/ELOVL4/ELOVL7/ENO1/ENO2/ENO3/EP300/FBP1/FHIT/GAPDH/GMPR2/GPAM/GPI/GTPBP1/GUCY2D/HINT1/HK1/HMGCR/HPCA/HPRT1/HTR2A/IFNG/IL4/IMPDH2/ITPA/KDM1A/LACC1/LDHA/MLXIPL/MPP1/MTHFD1/MYOG/NME1/NME3/NME5/NME6/NME9/NPR1/NUDT18/NUDT2/NUDT9/NUP107/NUP155/NUP160/NUP205/NU…	118
BP	GO:0033135	regulation of peptidyl-serine phosphorylation	43/3717	145/18866	0.00260497	0.0483089	0.0409165	AKT1/APP/ATP2B4/BAK1/BDNF/CAPRIN2/CAV1/CD44/DDIT4/DOCK7/EGFR/FNIP1/HAX1/HDAC6/IFNA14/IFNA16/IFNA21/IFNA4/IFNG/INPP5F/INPP5K/MIF/MLXIPL/NSD1/PAK1/PAQR3/PARK7/PDCD10/PLCL2/PRKD1/RAF1/SH2D3A/SMAD7/SMYD3/SPRY2/STK4/TBK1/TCL1B/TERF2IP/TNKS1BP1/TRIM6/VEGFA/WNT5A	43
BP	GO:0048863	stem cell differentiation	71/3717	264/18866	0.00266916	0.0492408	0.0417057	ACVR1/ANXA6/BMP4/CDK12/CDK13/EFNB1/EIF2AK2/EPCAM/ERCC2/FBXL17/FOXC1/FOXO4/HAND2/HES1/ITCH/KDM3A/KIT/KLHL12/LDB1/LRP6/MSI2/NOLC1/NOTCH1/NRP1/OCIAD1/PDCD6/PHF5A/PRICKLE1/PSMA1/PSMA2/PSMA5/PSMA7/PSMB1/PSMB10/PSMB3/PSMB4/PSMB6/PSMB7/PSMC1/PSMC2/PSMC5/PSMD1/PSMD11/PSMD14/PSMD4/PSMD6/PSMD7/PSMD8/PTN/SEMA3B/SEMA3F/SEMA4C/SEMA4F/SEMA5A/SEMA5B/SEMA6A/SEMA6B/SFRP1/SOX10/SOX9/TAL1/TBX1/TBX2/TCF3/TEAD2/TP53/…	71
BP	GO:0051125	regulation of actin nucleation	13/3717	30/18866	0.002686	0.0492408	0.0417057	AP1AR/ARFIP2/ARPIN/CORO1A/CTNNA2/GSN/MAGEL2/NCKAP1/SCIN/TRIM27/WAS/WASF2/WASL	13
BP	GO:0071480	cellular response to gamma radiation	13/3717	30/18866	0.002686	0.0492408	0.0417057	ATM/ATR/BCL2L1/CRYAB/EGR1/HRAS/KDM1A/MDM2/NOX4/TP53/TSPYL5/XRCC6/YAP1	13
BP	GO:1990126	retrograde transport, endosome to plasma membrane	13/3717	30/18866	0.002686	0.0492408	0.0417057	ANKRD50/CCDC22/NSG1/RAB11A/RAB11B/SCRIB/SNX17/SNX31/VPS26A/VPS29/VPS35/VPS39/ZDHHC2	13
BP	GO:0016358	dendrite development	67/3717	247/18866	0.00276001	0.0501086	0.0424407	ACSL4/ACTL6B/APP/ARF6/ARHGAP33/ARID1B/BDNF/BTBD3/CAMK1D/CAMK2B/CAPRIN2/CDK5/CRTC1/CTNNA2/CUX1/DCC/DVL1/DYNLT1/EPHA4/FEZF2/FLRT1/FOXO6/HDAC6/HPRT1/IL1RAPL1/IQGAP1/IQSEC1/ITGB1/KIAA0319/KLF7/LPAR1/MAPK6/MCF2/MINK1/MTOR/NEDD4L/NEUROG3/NLGN1/NRP1/NTN1/OPA1/PAK2/PAK4/PDLIM5/PLK2/PQBP1/PTN/PTPRS/RAPGEF2/RTN4IP1/SHANK1/SHANK2/SIPA1L1/SLC11A2/SLC25A46/SLC9A6/SRGAP2/SRGAP2C/SS18L1/STK11/STRN/TIAM1/TMEM106…	67
BP	GO:2001236	regulation of extrinsic apoptotic signaling pathway	47/3717	162/18866	0.00276273	0.0501086	0.0424407	ACVR1/AKT1/BCL2L1/BMP4/CAV1/CFLAR/CX3CL1/FGF10/FGG/HTRA2/HTT/IFI6/IL4/ITGA6/ITM2C/ITPRIP/MADD/NF1/NRP1/PAK2/PARK7/PELI3/PMAIP1/PPP1CA/PPP2R1A/PPP2R1B/RAF1/RB1CC1/RBCK1/RFFL/RIPK1/RNF34/SCG2/SERPINE1/SFRP1/SIAH2/SKIL/SP100/STK4/TCF7L2/TIMP3/TMC8/TNFRSF10A/TNFRSF10B/TNFSF10/TRAF1/YAP1	47
BP	GO:0007611	learning or memory	70/3717	260/18866	0.00276403	0.0501086	0.0424407	AAAS/ADCY8/AFF2/AMFR/APP/ATP8A1/BDNF/C1QL1/CAMK4/CCK/CDK5/CNR1/CRH/CRTC1/DDHD2/DEAF1/EGFR/EIF2AK4/EIF4EBP2/EP300/FGF13/FOXO6/FZD9/GIP/GPR88/GRIA1/GRIN2B/HMGCR/HTR2A/HTT/IFT20/ITGA5/ITGB1/JUN/KIT/KMT2B/LDLR/LGMN/MEIS2/MTOR/NETO1/NEUROD2/NF1/NPTN/NPTX2/NQO2/NRGN/NRXN3/PAK6/PDE1B/PJA2/PLK2/PPP1R1B/PPP3CB/PPT1/PRKCZ/PTN/SHANK1/SHANK2/SHISA7/SLC11A2/SLC6A1/SLC8A3/SORCS3/SYNJ1/TAC1/TTBK1/VLDLR/YTHDF1/Z…	70
BP	GO:0008625	extrinsic apoptotic signaling pathway via death domain receptors	29/3717	89/18866	0.00276466	0.0501086	0.0424407	BCL2L1/CFLAR/CRADD/DAPK1/FGG/GABARAP/ITPRIP/MADD/MOAP1/NF1/PARK7/PIDD1/PMAIP1/RAF1/RFFL/RIPK1/RNF34/SERPINE1/SFRP1/SKIL/SP100/STK4/TIMP3/TMC8/TNFRSF10A/TNFRSF10B/TNFRSF10C/TNFSF10/ZDHHC3	29
BP	GO:0007051	spindle organization	52/3717	183/18866	0.0027779	0.0501982	0.0425167	AAAS/BCCIP/CCNB1/CENPJ/CENPW/CEP97/CHMP2A/CHMP4B/CLASP1/CLTC/CSNK1D/DCTN2/DLG1/DYNC1H1/EML1/EZR/FLNA/GNAI1/HAUS2/HAUS6/HAUS7/HDAC3/KIF3B/LIMK2/MAPK15/MAPRE2/MLH1/MSTO1/MYH9/NEK2/NTMT1/NUMA1/PLK2/PPP2R1A/PSRC1/RAB11A/RNF4/RPS3/SMC1A/SMC3/STAG1/STAG2/STARD9/TPX2/TRIM36/TUBB/TUBG1/TUBG2/TUBGCP3/VCP/WDR62/XIAP	52
BP	GO:1904951	positive regulation of establishment of protein localization	95/3717	370/18866	0.0027853	0.0501982	0.0425167	ACSL4/ADCY8/ANP32B/APBB1/ARF6/ATG13/BAP1/BCAP31/BMP6/CADM1/CCT4/CCT5/CCT6A/CCT7/CCT8/CD2AP/CDK5/CENPJ/CEP131/CEP135/CHRM1/CIB1/CRH/DMAP1/EDEM1/EFCAB7/EGFR/EXOC1/EZR/FGG/FGR/FIS1/FLNA/GAPDH/GIP/GJA1/GLUL/GOLPH3L/GPI/GTSE1/GZMB/HDAC3/HLA-E/HPCA/HRAS/HTRA2/ICE1/IFNG/IL33/JAK2/MCU/MDM2/MIF/MTCL1/MYO1C/NNAT/NR1H2/OXCT1/PAK1/PANX1/PDCD10/PHPT1/PMAIP1/PPARD/PPIA/PPP3CB/PRKCZ/PTP4A3/RNF31/SCAMP5/SEC16A/S…	95
BP	GO:0006904	vesicle docking involved in exocytosis	17/3717	44/18866	0.00284432	0.0511178	0.0432955	EXOC4/RAB12/RAB13/RAB3A/RAB3C/RAB3D/RABEPK/SCFD2/SNPH/STX1A/STX3/STXBP1/UNC13B/UNC13C/VPS45/VTI1B/YKT6	17
BP	GO:0033138	positive regulation of peptidyl-serine phosphorylation	34/3717	109/18866	0.00285635	0.0511902	0.0433568	AKT1/APP/ATP2B4/BDNF/CAPRIN2/CAV1/CD44/DOCK7/EGFR/FNIP1/HAX1/HDAC6/IFNA14/IFNA16/IFNA21/IFNA4/IFNG/MIF/PAK1/PARK7/PDCD10/PRKD1/RAF1/SH2D3A/SMYD3/SPRY2/STK4/TBK1/TCL1B/TERF2IP/TNKS1BP1/TRIM6/VEGFA/WNT5A	34
BP	GO:2000649	regulation of sodium ion transmembrane transporter activity	20/3717	55/18866	0.00293868	0.0525186	0.044482	ACTN4/FGF13/FXYD4/FXYD5/FXYD6/GLRX/KLHL24/NEDD4L/NETO1/NETO2/PCSK9/PTPN3/RANGRF/SCN2B/SCN3B/SCN4B/SLC9A3R1/STOM/UTRN/WNK1	20
BP	GO:0006413	translational initiation	54/3717	192/18866	0.00297141	0.0529556	0.0448521	AGO2/ALKBH1/ATF4/CDC123/COPS5/DDX1/DHX29/DHX33/EIF1/EIF1AY/EIF2A/EIF2AK1/EIF2AK2/EIF2AK4/EIF2B1/EIF2B2/EIF2B3/EIF2B4/EIF2D/EIF2S2/EIF2S3/EIF3B/EIF3D/EIF3G/EIF3H/EIF3I/EIF3K/EIF4EBP2/EIF4G2/EIF5B/HSPB1/LARP1/MTOR/POLR2G/PPP1CA/RBM4/RPL10A/RPL14/RPL15/RPL18/RPL29/RPL3/RPL32/RPL35/RPL37/RPL37A/RPL8/RPLP0/RPS14/RPS15/RPS27A/RPS3/RPS4Y1/YTHDF1	54
BP	GO:0072395	signal transduction involved in cell cycle checkpoint	25/3717	74/18866	0.00305457	0.0542865	0.0459793	ARID3A/ATM/BABAM1/CCNB1/CDC5L/CNOT10/CNOT3/CNOT6/CRADD/EP300/GTSE1/MDM2/MUC1/PCNA/PIDD1/PLK2/PRMT1/PRPF19/RBL2/RINT1/SFN/TNKS1BP1/TP53/TRIAP1/ZNF385A	25
BP	GO:0005996	monosaccharide metabolic process	78/3717	296/18866	0.00308209	0.0546239	0.0462651	ABHD10/ACACB/ADIPOR1/ADPGK/AKR1A1/AKT1/ALDOA/ALDOC/APOD/ATF4/B4GALT1/BPGM/BRAT1/CLK2/COX11/CRTC2/CRYL1/DCXR/DDB1/DGAT2/DUSP12/ENO1/ENO2/ENO3/EP300/FBP1/FUCA1/FUT2/GAA/GAPDH/GCGR/GOT2/GPI/GSTO1/HK1/IGFBP3/IGFBP4/INPP5K/LCMT1/MAN2B2/MDH1/MDH2/MIDN/MPI/MTOR/NISCH/NKX1-1/NLN/PDHA2/PDK3/PDK4/PFKFB3/PFKM/PFKP/PGAM1/PGAM2/PGD/PGK1/PMAIP1/PPARD/PPP1CA/PPP1R3A/PPP1R3F/RORA/SERP1/SIRT7/SLC25A11/SLC25A13/SL…	78
BP	GO:0072332	intrinsic apoptotic signaling pathway by p53 class mediator	26/3717	78/18866	0.00314707	0.0556024	0.0470938	BAG6/BOK/CD44/CD74/DDIT4/EP300/FHIT/HINT1/HIPK1/HIPK2/ING2/KDM1A/MDM2/MIF/MUC1/PMAIP1/RPS27L/RRN3/STK11/TOPORS/TP53/TP53BP2/TRIAP1/UBB/USP28/ZNF385A	26
BP	GO:0010952	positive regulation of peptidase activity	56/3717	201/18866	0.00315468	0.0556024	0.0470938	AIFM1/ALOX12/ANP32B/APAF1/APP/BAK1/BCAP31/BOK/CAV1/CCK/CFLAR/CIDEB/CLDN4/CLEC7A/CRADD/CYFIP2/DAPK1/EPHA4/F3/FAM162A/FIS1/GRAMD4/GRIN2B/GSN/HIP1/HTRA2/JAK2/KHDC1/LGMN/MAPK12/MEFV/MTCH1/NDUFA13/NKX3-1/NLRP2/NODAL/PDCD6/PIDD1/PMAIP1/PPARG/PSENEN/PSMD14/RIPK1/ROCK2/RPS27L/RPS3/SEMG1/ST18/ST20/TNFRSF10A/TNFRSF10B/TNFSF10/TNFSF15/TTBK1/UACA/VCP	56
BP	GO:0031334	positive regulation of protein-containing complex assembly	69/3717	257/18866	0.00317308	0.055773	0.0472383	AP1AR/ARF6/ARFIP2/ARPC1A/ARPC3/ARPC4/ARPIN/ATM/ATR/BAK1/BIN1/CCK/CDC42EP4/CDH5/CLASP1/CLEC7A/CORO1A/CTNNA2/CUL4A/DDB1/DHX33/DLG1/ERCC2/ERCC3/FNIP1/FSCN1/GBP5/GSN/GTF2H4/HRK/ICE1/IFNG/LCP1/MAGEL2/MTOR/MYO1C/NAV3/NCKAP1/NR1H2/NUMA1/OCLN/PAK1/PARK7/PARP1/PIH1D1/PSMC2/PSMC5/PSRC1/RBX1/RPA1/RPA2/RPA3/RPS3/SCIN/SPIRE2/STUB1/TAL1/TLR4/TLR6/TP53/TRIM27/TTBK1/UNC13B/VCP/VEGFA/WAS/WASF2/WASL/WNT10B	69
BP	GO:0071902	positive regulation of protein serine/threonine kinase activity	89/3717	345/18866	0.00321429	0.0563232	0.0477044	AKT1/ALS2/ATP2B4/BIRC7/BMP4/CARTPT/CCNB1/CCNK/CCNT1/CCNYL2/CD74/CIB1/CSF1R/CSPG4/CXCL17/CXCR4/DAZAP2/DUSP5/DVL2/EGFR/EIF2AK2/EPHA4/ERN2/ERP29/ETAA1/FGD2/FGF10/FLT1/GNG3/GRM1/HRAS/HTR2A/IFNG/IL34/IQGAP1/JAK2/KIT/LAMTOR2/LAMTOR3/LPAR1/MADD/MAGED1/MAP2K1/MAP2K2/MAP2K7/MAP3K1/MAP3K14/MAP3K6/MAP3K7/MAP3K9/MAP4K5/MAPK10/MIF/NOX4/PAK1/PDCD10/PDGFA/PDGFRB/PIH1D1/PROK2/PROX1/PSRC1/PTPN11/RAF1/RAPGEF2/RIPK…	89
BP	GO:0016925	protein sumoylation	27/3717	82/18866	0.00322199	0.0563232	0.0477044	AAAS/ARNT/CAPN3/CTNNB1/EGR1/HMG20A/MDM2/NSMCE2/NUP107/NUP155/NUP160/NUP205/NUP37/NUP54/NUP85/NUP93/PARK7/POM121/POM121C/RANGAP1/RNF212B/RNF4/SEH1L/STX1A/SUMO3/TOPORS/ZBED1	27
BP	GO:0006470	protein dephosphorylation	84/3717	323/18866	0.00325377	0.0567238	0.0480437	BOD1/BOD1L2/CDH5/CRY2/CTDP1/CTDSP1/DAPP1/DLG1/DMPK/DNAJC6/DUSP1/DUSP12/DUSP15/DUSP4/DUSP5/EIF2AK2/FAM122A/FAM220A/FCRL3/FKBP1B/HSP90B1/HTT/IGFBP3/ILKAP/JAK2/LRRC39/MGAT5/MINPP1/MTMR4/MTMR6/MTOR/PALD1/PDGFRB/PDP1/PDP2/PHLPP1/PHLPP2/PHPT1/PIN1/PPA2/PPM1E/PPM1G/PPP1CA/PPP1CC/PPP1R14C/PPP1R17/PPP1R1B/PPP1R7/PPP2CB/PPP2R1A/PPP2R1B/PPP2R2B/PPP2R5A/PPP3CB/PPP4C/PPP4R4/PPP6R1/PTBP1/PTN/PTP4A2/PTP4A3/PTPN…	84
BP	GO:0042752	regulation of circadian rhythm	37/3717	122/18866	0.00328725	0.0571517	0.048406	ATOH7/CCAR2/CRH/CRTC1/CRY2/CSNK1D/DDB1/FBXL17/HCRTR2/HDAC3/ID2/KCNA2/MAGED1/MAGEL2/MAPK10/MTOR/NKX2-1/NLGN1/NPY2R/NR1D2/NR1H3/OPN4/PHLPP1/PPARG/PPP1CA/PPP1CC/PROX1/RBM4/RBM4B/ROCK2/RORA/SFPQ/SIAH2/SPSB4/SRRD/TP53/ZFHX3	37
BP	GO:0035633	maintenance of blood-brain barrier	14/3717	34/18866	0.0033107	0.0574035	0.0486193	CDH5/ESAM/F11R/GJA1/GJB6/ITGB1/LSR/OCLN/PECAM1/SH3GL2/SLC12A2/SLC1A1/TJP3/VEGFA	14
BP	GO:0042692	muscle cell differentiation	99/3717	390/18866	0.00333523	0.0575577	0.04875	ACVR1/AKT1/ANK2/ATG5/BARX2/BDNF/BIN1/BIN3/BMP4/CACNA2D2/CAPN2/CAPN3/CASQ2/CAV2/CCNB1/CDH15/CFLAR/CHUK/CTDP1/CTH/CTNNA2/CTNNB1/CXADR/DMPK/DYRK1B/DYSF/ERVW-1/FGF10/FGF9/FHOD3/FOXF1/FOXO4/FZD7/HAMP/HES1/HEY2/ID2/IFT20/IGFBP5/IL4/ITGB1/KCNH1/KDM1A/KDM6B/KIT/KLHL41/LDB3/LOX/MAPK12/MDM2/MED28/MIR34A/MTOR/MYH11/MYH9/MYLK3/MYOG/MYPN/NLN/NOTCH1/NOX4/NRAP/OLFM2/PAK1/PARP2/PDGFRB/PDLIM5/PIN1/PLD3/PLEKHO1/PO…	99
BP	GO:0070059	intrinsic apoptotic signaling pathway in response to endoplasmic reticulum stress	22/3717	63/18866	0.00333759	0.0575577	0.04875	AIFM1/APAF1/ATF4/BAG6/BAK1/BCL2L1/BOK/CREB3/CREB3L1/DDIT3/ERN2/ERP29/HYOU1/OPA1/PARK7/PMAIP1/RNF183/TMEM117/TNFRSF10B/TP53/TRIB3/XBP1	22
BP	GO:2001243	negative regulation of intrinsic apoptotic signaling pathway	31/3717	98/18866	0.00337306	0.0577764	0.0489352	AKT1/BCL2L1/CCAR2/CD44/CD74/CDKN2D/CREB3/CREB3L1/DDIAS/ENO1/FIGNL1/HSPB1/HTRA2/HYOU1/ING2/IVNS1ABP/KDM1A/MDM2/MIF/MUC1/NDUFA13/NDUFS3/NME5/OPA1/PARK7/RRN3/TRIAP1/VDAC2/XBP1/YBX3/ZNF385A	31
BP	GO:0000077	DNA damage checkpoint	44/3717	151/18866	0.00337691	0.0577764	0.0489352	ARID3A/ATM/ATR/BABAM1/BRIP1/CCAR2/CCNB1/CDC5L/CNOT10/CNOT3/CNOT6/CRADD/CUL4A/DOT1L/EIF2AK4/EP300/ETAA1/FBXO4/FBXO6/FOXO4/GTSE1/HINFP/MDM2/MUC1/PCNA/PIDD1/PLK2/PRMT1/PRPF19/PTPN11/RBL2/RINT1/RPA2/RPS27L/SFN/TAOK3/THOC1/TIPRL/TNKS1BP1/TP53/TRIAP1/USP28/XPC/ZNF385A	44
BP	GO:0019395	fatty acid oxidation	33/3717	106/18866	0.00337736	0.0577764	0.0489352	ABCD2/ACACB/ACADVL/ACAT2/ACOT8/ADH4/ADIPOR1/AKT1/ALOX12/AMACR/APPL2/AUH/CNR1/CPT1C/DECR1/DGAT2/ECH1/ECHS1/ETFB/ETFDH/MCAT/MECR/MTOR/NR4A3/PDK4/PECR/PEX2/PLIN5/POR/PPARD/PPARG/SOX9/TWIST1	33
BP	GO:0006352	DNA-templated transcription, initiation	67/3717	249/18866	0.00340412	0.058051	0.0491677	ATF7IP/BRF2/CCNB1/CDK7/CRCP/CTNNB1/CTNNBIP1/ERCC2/ERCC3/GTF2B/GTF2E1/GTF2E2/GTF2H4/GTF3C1/HEY2/JUN/MAZ/MED1/MED10/MED15/MED16/MED24/MED27/MED8/NCOA6/NOTCH1/NR1D2/NR1H2/NR1H3/NR2C1/NR2F1/NR3C2/NR4A3/NR5A1/NRBF2/PIH1D1/POLR1B/POLR2G/POLR2H/POLR2I/POLR2L/PPARD/PPARG/PSMC2/PSMC5/RARA/RORA/RRN3/RRN3P1/SETX/SMARCA4/SOX9/TAF1/TAF15/TAF3/TAF7/TAF8/TBP/TEAD2/TEAD4/TFAM/TFB2M/TP53/TWIST1/WNT10B/WWTR1/YAP1	67
BP	GO:0002244	hematopoietic progenitor cell differentiation	49/3717	172/18866	0.00341156	0.058051	0.0491677	ANLN/BMP4/C12orf29/CEBPD/CSF1R/DPF2/EIF2AK2/EML1/ERCC2/FLT1/FLT4/FNIP1/FOXC1/HES1/ITCH/KDR/KIT/LDB1/NOTCH1/PSMA1/PSMA2/PSMA5/PSMA7/PSMB1/PSMB10/PSMB3/PSMB4/PSMB6/PSMB7/PSMC1/PSMC2/PSMC5/PSMD1/PSMD11/PSMD14/PSMD4/PSMD6/PSMD7/PSMD8/SERPINB12/SFRP1/SIPA1L3/SLC8A3/SPI1/TAL1/TCF3/TP53/WDR7/YAP1	49
BP	GO:0071383	cellular response to steroid hormone stimulus	57/3717	206/18866	0.0034341	0.0582795	0.0493613	ADTRP/AIFM1/ATP1A1/BMP4/CALCOCO1/CFLAR/CRH/CRY2/DDIT4/EGFR/EP300/ERRFI1/FBXO32/FECH/FOXP1/GPAM/HDAC6/JAK2/KCTD6/KDM3A/KDM5D/KLF9/KMT2D/LEF1/LMO3/MED1/NKX3-1/NODAL/NR2C1/NR3C2/NR4A3/PADI2/PAK1/PAQR7/PARK7/PARP1/PGRMC2/PHB/PHB2/PPARD/RHOXF1/SAFB2/SFRP1/SMARCA4/SMYD3/SOX10/STC1/TAF7/TRIM68/UBR5/UFM1/WBP2/YAP1/ZBTB7A/ZFP36/ZFP36L1/ZFP36L2	57
BP	GO:0006367	transcription initiation from RNA polymerase II promoter	53/3717	189/18866	0.00345019	0.0583977	0.0494614	ATF7IP/BRF2/CCNB1/CDK7/CTNNBIP1/ERCC2/ERCC3/GTF2B/GTF2E1/GTF2E2/GTF2H4/HEY2/MAZ/MED1/MED10/MED15/MED16/MED24/MED27/MED8/NOTCH1/NR1D2/NR1H2/NR1H3/NR2C1/NR2F1/NR3C2/NR4A3/NR5A1/NRBF2/POLR2G/POLR2H/POLR2I/POLR2L/PPARD/PPARG/PSMC2/PSMC5/RARA/RORA/SOX9/TAF1/TAF15/TAF3/TAF7/TAF8/TBP/TEAD2/TEAD4/TP53/WNT10B/WWTR1/YAP1	53
BP	GO:2000677	regulation of transcription regulatory region DNA binding	19/3717	52/18866	0.00347666	0.0586905	0.0497094	CTNNB1/DDIT3/DOT1L/EP300/FOXC1/GTF2B/HAND2/HEY2/ID2/IFNG/LAMTOR5/NSD1/PARK7/PARP1/TAF1/TRIM6/TWIST1/ZBTB7A/ZNF593	19
BP	GO:0019216	regulation of lipid metabolic process	108/3717	431/18866	0.00349379	0.0587113	0.049727	ABCD2/ABHD6/ACACB/ACADVL/ADIPOR1/AGAP2/AKT1/ALAS1/APOC1/APOD/APPL2/ARV1/ATP1A1/AVIL/BMP6/CAPN2/CAV1/CCDC3/CD74/CLCN2/CNR1/CYP27B1/CYP4A11/DAGLB/DGAT2/DGKZ/EDF1/EEF1A2/EGR1/FGFR3/FGR/FLT1/FMO5/GIP/GPAM/GPS2/GRHL1/HDAC3/HMGCR/HTR2A/HTR2C/ID2/IFNG/IGFBP7/INSIG2/KIT/LAMTOR1/LDLR/LDLRAP1/LPCAT1/LSR/MBTPS1/MBTPS2/MED1/MID1IP1/MLXIPL/MTMR4/MTOR/NCOA6/NPC2/NR1D2/NR1H2/NR1H3/NR4A3/NR5A1/NRBF2/OPA3/ORMDL2/…	108
BP	GO:0036498	IRE1-mediated unfolded protein response	23/3717	67/18866	0.00349625	0.0587113	0.049727	ACADVL/ARFGAP1/ATP6V0D1/BAK1/COPS5/EDEM1/ERN2/EXTL1/GOSR2/HDGF/HYOU1/KLHDC3/PDIA6/PREB/SERP1/SRPRB/SSR1/TATDN2/TLN1/TPP1/VAPB/XBP1/ZBTB17	23
BP	GO:0051549	positive regulation of keratinocyte migration	7/3717	12/18866	0.00355784	0.0595892	0.0504706	ARF6/FGF10/HAS2/IQSEC1/MAP4K4/MAPRE2/MTOR	7
BP	GO:0050890	cognition	79/3717	302/18866	0.00358415	0.059873	0.0507109	AAAS/ADCY8/AFF2/AMFR/APP/ATP8A1/BDNF/C12orf57/C1QL1/CAMK4/CCK/CDK5/CHRM1/CNR1/CRH/CRTC1/DDHD2/DEAF1/DGCR2/EGFR/EIF2AK4/EIF4EBP2/EP300/FGF13/FOXO6/FZD9/GIP/GPR88/GRIA1/GRIN2B/HLA-DRA/HMGCR/HTR2A/HTT/IFT20/ITGA5/ITGB1/JAKMIP1/JUN/KIT/KMT2B/LDLR/LGMN/MEIS2/METTL23/MTOR/NETO1/NEUROD2/NF1/NPTN/NPTX2/NQO2/NRGN/NRXN3/PAK6/PDE1B/PJA2/PLK2/PPP1R1B/PPP3CB/PPT1/PRKCZ/PTN/SHANK1/SHANK2/SHISA7/SHROOM4/SLC11A2…	79
BP	GO:0006293	nucleotide-excision repair, preincision complex stabilization	10/3717	21/18866	0.00361222	0.059873	0.0507109	CUL4A/DDB1/ERCC2/ERCC3/GTF2H4/PARP1/RBX1/RPA1/RPA2/RPA3	10
BP	GO:0006295	nucleotide-excision repair, DNA incision, 3'-to lesion	10/3717	21/18866	0.00361222	0.059873	0.0507109	CUL4A/DDB1/ERCC2/ERCC3/GTF2H4/PARP1/RBX1/RPA1/RPA2/RPA3	10
BP	GO:0009067	aspartate family amino acid biosynthetic process	10/3717	21/18866	0.00361222	0.059873	0.0507109	AASS/ASNS/ASNSD1/BHMT/ENOPH1/GOT1L1/GOT2/MTHFD1/MTHFR/PLOD2	10
BP	GO:0003158	endothelium development	40/3717	135/18866	0.00365237	0.060382	0.0511421	ACVR1/ACVRL1/ALOX12/APOLD1/BMP4/BMP6/CDH5/CLIC4/CSNK2B/CTNNB1/CXCR4/EDF1/EZR/F11R/FOXP1/GJA1/GJA4/HAPLN2/HEY2/KDM6B/KDR/MARVELD2/MIR34A/NOTCH1/NR2F2/NRP1/PDE2A/PECAM1/PROC/PROX1/PTN/PTPRS/RAPGEF2/RHOB/ROBO4/ROCK2/STC1/TJP3/VEGFA/VEZF1	40
BP	GO:0010508	positive regulation of autophagy	39/3717	131/18866	0.00371434	0.0612483	0.0518758	ATG5/CAMKK2/CDC37/DAPK1/DCN/EIF2AK4/EPM2A/GPSM1/HDAC6/HTT/IFNG/IL4/KDR/LARP1/MAP3K7/MEFV/NPRL2/OPTN/PARK7/PHB2/PIP4K2A/PLK2/PRKD1/RAB12/SCOC/STK11/TBK1/TFEB/TRIM14/TRIM27/TRIM38/TRIM5/TRIM6/TRIM65/TRIM68/TRIM8/TRIML1/TSC2/VPS13C	39
BP	GO:0050679	positive regulation of epithelial cell proliferation	58/3717	211/18866	0.00372468	0.061261	0.0518865	ACVRL1/AGGF1/AKT1/ARNT/B4GALT1/BMP4/BMP6/CAV2/CDH13/CFLAR/CTNNB1/DYSF/EGFR/F3/FGF10/FGF9/FLT4/FZD7/GLUL/HAS2/HRAS/JUN/KDR/LAMB1/LRG1/MED1/MTOR/NF1/NME1/NODAL/NOTCH1/NR4A3/NRARP/NRP1/PDCD6/PGF/PRKD1/PROX1/PTN/SCG2/SEMA5A/SFRP1/SIRT6/SOX9/SRSF6/STAT5A/TBX1/TCF7L2/TGFA/TLR4/TWIST1/VASH2/VEGFA/WNT2/WNT5A/XBP1/YAP1/ZNF703	58
BP	GO:0044273	sulfur compound catabolic process	20/3717	56/18866	0.00373819	0.0612716	0.0518955	ACOT7/AHCY/BGN/BLMH/CBS/CHAC2/CSPG4/CSPG5/CTH/DCN/GGT7/GGTLC2/HEXB/IDS/KERA/NCAN/OGN/OMD/PCYOX1L/PRELP	20
BP	GO:0042771	intrinsic apoptotic signaling pathway in response to DNA damage by p53 class mediator	17/3717	45/18866	0.00374448	0.0612716	0.0518955	BAG6/CD44/CD74/DDIT4/EP300/HIPK1/HIPK2/ING2/KDM1A/MIF/MUC1/RPS27L/TOPORS/TP53/TRIAP1/USP28/ZNF385A	17
BP	GO:0032872	regulation of stress-activated MAPK cascade	64/3717	237/18866	0.00377964	0.0615322	0.0521162	AKT1/ANKRD6/APP/BIRC7/CD27/COPS5/DLG1/DUSP1/DUSP15/DVL2/EGFR/EIF2AK2/EPHA4/ERN2/EZR/FGD2/FKTN/FLT4/FZD7/GPS2/HAND2/HDAC3/HIPK2/HMGCR/HRAS/ITCH/MAP2K1/MAP2K2/MAP2K7/MAP3K6/MAP3K7/MAP3K9/MAP4K4/MAP4K5/MID1/MINK1/PAK1/PDCD10/PHLPP1/PJA2/PRDX1/PRMT1/RB1CC1/RIPK1/RPS3/SEMA4C/SFRP1/SH3RF3/SIRPA/SLAMF1/SPAG9/STK25/TAOK3/TIAM1/TLR4/TLR6/TLR9/TNFSF11/TRAF1/TRAF3/TRAF5/VEGFA/WNT5A/ZEB2	64
BP	GO:0046777	protein autophosphorylation	64/3717	237/18866	0.00377964	0.0615322	0.0521162	AKT1/ATM/ATR/BTK/CAMK2B/CAMK4/CAMKK2/CAV1/CDK12/CDK5/CLK1/CLK2/CSF1R/CSNK1G2/DAPK1/DYRK1B/EGFR/EIF2AK1/EIF2AK2/EIF2AK4/EPHA4/EPHB4/ERRFI1/FGFR3/FGR/FLT1/FLT4/GPNMB/GRK1/HIPK4/IQGAP1/JAK2/JUN/KDR/KIT/MAP2K2/MAP3K9/MAPK15/MARK3/MINK1/MTOR/MYLK2/NEK2/PAK1/PAK2/PDGFA/PDGFRB/PIM1/PPP2R5A/PRKD1/RIPK1/SLK/STK11/STK25/STK4/TAF1/TAOK3/THY1/TNK2/TNKS1BP1/TRPM7/TSSK4/VEGFA/YES1	64
BP	GO:0006221	pyrimidine nucleotide biosynthetic process	13/3717	31/18866	0.00380163	0.0615613	0.0521409	CTPS1/DCTD/DHODH/NME1/NME3/NME5/NME6/NME9/PRPS1/UCKL1/UMPS/UPP2/UPRT	13
BP	GO:0048710	regulation of astrocyte differentiation	13/3717	31/18866	0.00380163	0.0615613	0.0521409	BIN1/EPHA4/GPR37L1/HES1/ID2/ID4/LDLR/MIR142/NF1/NOTCH1/PRPF19/SERPINE2/TTBK1	13
BP	GO:0002761	regulation of myeloid leukocyte differentiation	37/3717	123/18866	0.00382585	0.0615613	0.0521409	ATP6AP1/C1QC/CAMK4/CARTPT/CCR1/CD74/CTNNB1/CTNNBIP1/CUL4A/FOXP1/GNAS/HAX1/ID2/IFNG/IL34/IL4/JUN/LEF1/LILRB1/LILRB3/LRRC17/MTOR/NDFIP1/NF1/NME1/RARA/RIPK1/SFRP1/TAL1/TLR4/TNFSF11/TOB2/TRIB1/TYROBP/UBASH3B/ZBTB46/ZFP36L1	37
BP	GO:0045346	regulation of MHC class II biosynthetic process	8/3717	15/18866	0.00382954	0.0615613	0.0521409	IFNG/IL4/JAK2/SPI1/TAF7/TLR4/TMEM106A/XBP1	8
BP	GO:0060391	positive regulation of SMAD protein signal transduction	8/3717	15/18866	0.00382954	0.0615613	0.0521409	BMP4/BMP6/JAK2/KIAA0319/NODAL/NUP93/PARP1/RBPMS	8
BP	GO:0001836	release of cytochrome c from mitochondria	21/3717	60/18866	0.00396397	0.0635627	0.053836	AKT1/BAK1/BCL2L1/BOK/CCK/CIDEB/FAM162A/FIS1/FZD9/GGCT/HRK/IFI6/JUN/MLLT11/MOAP1/OPA1/PMAIP1/SFN/TNFSF10/TP53/TRIAP1	21
BP	GO:0048709	oligodendrocyte differentiation	32/3717	103/18866	0.00399437	0.0638899	0.0541132	BOK/CDK5/CNTNAP1/CTNNB1/CXCR4/DAAM2/EIF2B1/EIF2B2/EIF2B3/EIF2B4/ERCC2/GSN/HES1/ID2/ID4/IL34/KCNJ10/LPAR1/MTOR/NF1/NKX2-1/NOTCH1/OLIG2/PLP1/PPARG/PTN/SLC8A3/SOX10/SOX9/TNFRSF1B/TNFRSF21/ZNF488	32
BP	GO:1901214	regulation of neuron death	83/3717	321/18866	0.00404291	0.0645051	0.0546342	AGAP2/AIFM1/AKT1/ALKBH1/ATF4/ATM/BARHL1/BCL2L1/BDNF/BOK/BTBD10/CAPN2/CD200/CD200R1/CDK5/CHMP4B/CITED1/CNTFR/CORO1A/CPEB4/CTNNB1/CTSZ/CX3CL1/DCC/DDIT3/DDIT4/DHCR24/DNAJC5/EGR1/ERBB3/FGF8/FIS1/FOXQ1/FZD9/GDF5/GPNMB/GPR75/GRIN2B/HIPK2/HRAS/HTRA2/HYOU1/IFNG/JAK2/JUN/KIF14/LANCL1/LGMN/MT3/MTOR/NAE1/NAIP/NCOA7/NDNF/NENF/NF1/NQO2/NR4A3/NRP1/PARK7/PARP1/PARP2/PCSK9/PIN1/PPT1/PSMC1/SET/SNCB/SOD1/SORL1/STX…	83
BP	GO:0042176	regulation of protein catabolic process	100/3717	397/18866	0.00408334	0.0649881	0.0550433	AGAP2/AKT1/ASB5/ATG4B/ATRAID/ATXN3/AZIN1/BAG6/BCAP31/CAV1/CCAR2/CCDC22/CDC20B/CHFR/CSNK1D/CTSA/DDB1/DERL2/DET1/DVL1/DYSF/EDEM1/EEF1A2/EGFR/EPHA4/ERLEC1/EZR/FAM122A/FHIT/FLNA/FMN2/FURIN/GIPC1/GJA1/HIPK2/HMGCR/IFNG/IL33/ITCH/KEAP1/LDLR/LPCAT1/MDM2/NDFIP1/NDUFA13/NEDD4L/NSF/NUB1/OPHN1/OS9/OSBPL7/PARK7/PCSK9/PHB/PIN1/PLK2/PRICKLE1/PSMC1/PSMC2/PSMD1/PSMD14/PTPN3/QRICH2/RBX1/RNF128/RNF139/RNF180/SCO1/S…	100
BP	GO:0060048	cardiac muscle contraction	41/3717	140/18866	0.00412546	0.0654955	0.0554731	ACE2/ADRA1B/ANK2/ATP1A1/BIN1/CASQ2/CAV1/CTNNA3/CXCR4/DLG1/EHD3/FGF13/FKBP1B/FLNA/GAA/GJA1/GJC1/GSTM2/GSTO1/KCND3/KCNE3/KCNJ2/KCNQ1/MTOR/MYLK2/NEDD4L/NUP155/P2RX4/RANGRF/RGS2/SCN2B/SCN3B/SCN4B/SGCD/SMAD5/SMAD7/SNTA1/STC1/TMEM38A/TNNI3K/TTN	41
BP	GO:1900449	regulation of glutamate receptor signaling pathway	22/3717	64/18866	0.00415564	0.0658114	0.0557406	APP/CACNG8/CCR2/CRH/CX3CL1/DAPK1/DLG1/GRIA1/GRIA2/GRIN2B/IFNG/KLHL24/LRRC7/MINK1/NETO1/NETO2/NLGN1/SHANK1/SHANK2/SHISA6/SHISA7/SHISA9	22
BP	GO:0031570	DNA integrity checkpoint	46/3717	161/18866	0.00419087	0.066061	0.055952	ARID3A/ATM/ATR/BABAM1/BRIP1/CCAR2/CCNB1/CDC5L/CNOT10/CNOT3/CNOT6/CRADD/CUL4A/DOT1L/EIF2AK4/EP300/ETAA1/FBXO4/FBXO6/FOXO4/GTSE1/HINFP/MDM2/MUC1/NAE1/PCNA/PIDD1/PLK2/PRMT1/PRPF19/PTPN11/RBL2/RINT1/RPA2/RPS27L/SFN/TAOK3/THOC1/TIPRL/TNKS1BP1/TOP2B/TP53/TRIAP1/USP28/XPC/ZNF385A	46
BP	GO:0045732	positive regulation of protein catabolic process	61/3717	225/18866	0.00419205	0.066061	0.055952	AKT1/ASB5/ATG4B/ATXN3/BAG6/BCAP31/CAV1/CCDC22/CDC20B/CHFR/CSNK1D/DDB1/DET1/DVL1/EDEM1/EZR/FAM122A/FURIN/GJA1/IFNG/IL33/ITCH/KEAP1/LDLR/LPCAT1/MDM2/NDFIP1/NDUFA13/NEDD4L/NSF/NUB1/OSBPL7/PCSK9/PLK2/PRICKLE1/PSMC1/PSMC2/RBX1/RNF128/RNF139/RNF180/SIRT6/SMAD7/SMURF2/SNF8/SORL1/SOX9/STUB1/TAF1/TNFRSF1B/TRIB1/TRIB2/TRIB3/UBQLN2/UQCC2/VCP/VPS28/VPS35/WNT5A/WWP2/ZFAND2A	61
BP	GO:1903900	regulation of viral life cycle	45/3717	157/18866	0.00429983	0.0675929	0.0572495	ADARB1/APOBEC3F/BTBD17/CAV2/CCNK/CD74/CHMP2A/CHMP4B/CXCL8/DDB1/EIF2AK2/EIF2AK4/FAM111A/FCN3/GSN/IFIT5/INPP5K/ISG15/LARP1/MORC2/NOTCH1/NUCKS1/PARP10/PDE12/PHB/PPIA/PPIB/PPIH/PROX1/RNASEL/SETDB1/SNF8/SNX3/STOM/TOP2B/TRIM14/TRIM27/TRIM38/TRIM5/TRIM6/TRIM68/TRIM8/TRIML1/TSG101/VAPB	45
BP	GO:0071479	cellular response to ionizing radiation	23/3717	68/18866	0.00431532	0.0676647	0.0573103	ATM/ATR/BCL2L1/CRYAB/EEF1D/EGR1/FBXO4/FIGNL1/HAMP/HRAS/KDM1A/MDM2/NET1/NOX4/NUCKS1/RHOB/SFRP1/SWI5/TNKS1BP1/TP53/TSPYL5/XRCC6/YAP1	23
BP	GO:0000469	cleavage involved in rRNA processing	12/3717	28/18866	0.00433613	0.0676647	0.0573103	ABT1/BMS1/ERI2/EXOSC2/EXOSC7/EXOSC8/FCF1/KRI1/NHP2/RPP40/RRP36/TSR1	12
BP	GO:0034067	protein localization to Golgi apparatus	12/3717	28/18866	0.00433613	0.0676647	0.0573103	ARL1/BICD2/CSNK1D/GBP5/IFT20/NUMA1/OPTN/PACS1/PAQR3/RAB6A/SORL1/VPS13C	12
BP	GO:0010469	regulation of signaling receptor activity	49/3717	174/18866	0.00437332	0.068079	0.0576612	ADRA2C/APP/BTC/CACNG8/CCR2/CDK5/CNRIP1/CRH/DAPK1/DLG1/DLGAP2/DLGAP4/ERRFI1/FNTA/GPRC5A/GRIA1/GRIA2/GRIN2B/IFNG/IL18BP/ITGB1/KLHL24/LDOC1/LRRC7/LY6E/LYPD1/MED1/MINK1/MUC4/NCOA3/NETO1/NETO2/NLGN1/NPTX1/NPTX2/NRP1/PCSK9/SERPINE1/SHANK1/SHANK2/SHISA6/SHISA7/SHISA9/SLURP1/TAL1/TGFA/TSG101/VPS25/ZGPAT	49
BP	GO:0008333	endosome to lysosome transport	19/3717	53/18866	0.00443489	0.0685814	0.0580868	AKTIP/BIN1/FAM160A2/GPRASP1/HOOK1/HOOK2/HOOK3/KIF13A/MVB12A/RAB12/RHOB/RNF157/SNX16/STX8/TGFBRAP1/TSG101/VCP/VPS16/VPS39	19
BP	GO:0061515	myeloid cell development	24/3717	72/18866	0.00444537	0.0685814	0.0580868	ALAS1/APP/ATP6AP1/BPGM/EP300/EPB42/ERCC2/FLI1/FOXP1/KIT/L3MBTL3/LILRB1/MED1/PIP4K2A/PTBP3/PTPN11/SH2B3/SLC11A2/TAL1/TNFSF11/TYROBP/WASF2/ZBTB7A/ZNF385A	24
BP	GO:0060562	epithelial tube morphogenesis	85/3717	331/18866	0.00445919	0.0685814	0.0580868	ACVR1/ACVRL1/ADAMTS16/ALOX12/APAF1/ARL13B/BBS5/BMP4/CITED1/CLIC4/CSF1R/CSNK2B/CTNNB1/CTNNBIP1/CTSZ/CXCR2/CXCR4/DCHS1/DEAF1/DLG1/DVL1/DVL2/EPHA4/FGF10/FGF8/FOXD1/FOXF1/FOXP1/GZF1/HAND2/HES1/IFT172/IFT52/IRX1/IRX3/KDR/LAMA1/LEF1/LRP6/MAGED1/MED1/MIB1/MKKS/MTHFD1/MTHFR/NKX2-1/NKX3-1/NODAL/NOTCH1/NPHP3/NRARP/NRP1/NTN1/PAK1/PBX1/PGF/PHB2/PPP1CA/PRICKLE1/PROX1/RARA/RBM15/RHOB/SALL4/SCRIB/SEC24B/SEMA4C/…	85
BP	GO:0071214	cellular response to abiotic stimulus	85/3717	331/18866	0.00445919	0.0685814	0.0580868	AKT1/ATF4/ATM/ATP1A1/ATR/BAK1/BCL2L1/BMP6/C9orf116/CAPN3/CNN2/COL1A1/CRADD/CRY2/CRYAB/DDB1/DYSF/EEF1D/EFHD1/EGFR/EGR1/EIF2AK4/EP300/ERRFI1/F11R/FBXO4/FIGNL1/FNTA/GJA1/GPR88/GRK1/GRM1/GUCY2D/HAMP/HPCA/HRAS/KCNJ2/KDM1A/MAP3K1/MAP3K14/MAPK10/MDM2/MFAP4/MICU1/MYLK/MYOG/NET1/NEUROD2/NOX4/NUCKS1/OPN4/PALM/PARP1/PCNA/PDE2A/POLH/PTN/PTPN11/PTPRK/RAB11B/RHOB/RUVBL2/SERPINB6/SFRP1/SLC2A1/SLC38A2/SOX9/ST20/…	85
BP	GO:0104004	cellular response to environmental stimulus	85/3717	331/18866	0.00445919	0.0685814	0.0580868	AKT1/ATF4/ATM/ATP1A1/ATR/BAK1/BCL2L1/BMP6/C9orf116/CAPN3/CNN2/COL1A1/CRADD/CRY2/CRYAB/DDB1/DYSF/EEF1D/EFHD1/EGFR/EGR1/EIF2AK4/EP300/ERRFI1/F11R/FBXO4/FIGNL1/FNTA/GJA1/GPR88/GRK1/GRM1/GUCY2D/HAMP/HPCA/HRAS/KCNJ2/KDM1A/MAP3K1/MAP3K14/MAPK10/MDM2/MFAP4/MICU1/MYLK/MYOG/NET1/NEUROD2/NOX4/NUCKS1/OPN4/PALM/PARP1/PCNA/PDE2A/POLH/PTN/PTPN11/PTPRK/RAB11B/RHOB/RUVBL2/SERPINB6/SFRP1/SLC2A1/SLC38A2/SOX9/ST20/…	85
BP	GO:0006369	termination of RNA polymerase II transcription	14/3717	35/18866	0.00453122	0.0695221	0.0588835	CPSF2/CPSF7/CSTF1/FIP1L1/LSM10/LSM11/MAZ/PABPN1/PCF11/SETX/SLBP/SNRPB/SNRPD3/SYMPK	14
BP	GO:0008306	associative learning	25/3717	76/18866	0.00454825	0.0696166	0.0589635	APP/CCK/CDK5/CRH/DDHD2/DEAF1/HMGCR/IFT20/ITGB1/KIT/LGMN/MEIS2/MTOR/NETO1/NEUROD2/NF1/NPTN/NPTX2/NRGN/PDE1B/PPP1R1B/PPT1/SHANK1/SLC6A1/TAC1	25
BP	GO:0051098	regulation of binding	93/3717	367/18866	0.00456979	0.0697793	0.0591014	AKT1/AKTIP/AMFR/APP/BDNF/BMP4/CAPRIN2/CAV1/CCPG1/CDK5/CPNE1/CRMP1/CSNK2B/CTNNB1/CTNNBIP1/CTSZ/DDIT3/DOT1L/DPH3/DVL1/EDF1/EIF3D/EP300/EPHA4/ERCC2/FOXC1/GMNN/GPSM1/GTF2B/HAND2/HES1/HEY2/HIPK2/ID2/IFNG/IRF4/JAK2/JUN/KDM1A/LAMTOR5/LDLRAP1/LDOC1/LEF1/LOX/LRRC6/MARK3/MFNG/NEK2/NFKBIA/NKX3-1/NME1/NRP1/NSD1/NUCKS1/NVL/PARK7/PARP1/PCSK9/PEX19/PIN1/PLCL2/PLK2/PPARG/PPP1CA/PPP2CB/PRMT7/PYGO2/RAPGEF2/RARA/RF…	93
BP	GO:0007612	learning	42/3717	145/18866	0.0046249	0.0704414	0.0596621	AAAS/APP/ATP8A1/C1QL1/CCK/CDK5/CRH/DDHD2/DEAF1/EIF2AK4/FGF13/GPR88/HMGCR/HTT/IFT20/ITGB1/JUN/KIT/LGMN/MEIS2/MTOR/NETO1/NEUROD2/NF1/NPTN/NPTX2/NRGN/NRXN3/PAK6/PDE1B/PPP1R1B/PPP3CB/PPT1/PTN/SHANK1/SHANK2/SLC6A1/SLC8A3/SORCS3/SYNJ1/TAC1/YTHDF1	42
BP	GO:0007254	JNK cascade	58/3717	213/18866	0.00464354	0.0704414	0.0596621	AKT1/ANKRD6/APP/BIRC7/CD27/COPS5/DUSP15/DVL2/EGFR/EPHA4/ERN2/FGD2/FKTN/FLT4/FZD7/GPS1/GPS2/HDAC3/HIPK2/HRAS/ITCH/MAP2K7/MAP3K6/MAP3K7/MAP3K9/MAP4K4/MAP4K5/MAPK10/MINK1/PAK1/PHLPP1/PJA2/RB1CC1/RIPK1/RPS27A/RPS3/SFRP1/SH2D3A/SH3RF3/SIRPA/SLAMF1/SPAG9/TAB1/TAB2/TAOK3/TIAM1/TLR4/TLR6/TLR9/TNFSF11/TRAF1/TRAF3/TRAF5/TRIB1/UBB/UBC/WNT5A/ZEB2	58
BP	GO:2001235	positive regulation of apoptotic signaling pathway	51/3717	183/18866	0.00464618	0.0704414	0.0596621	APAF1/BAK1/BCAP31/BCL2L1/BOK/CAV1/CHCHD10/CIDEB/CRADD/DDIT3/FAM162A/FIS1/GSN/GZMB/HRK/HTRA2/ITM2C/JAK2/MAGED1/MLLT11/MOAP1/NF1/NKX3-1/PAK2/PARK7/PMAIP1/PPP1CA/PPP2R1A/PPP2R1B/RBCK1/RIPK1/RNF183/RPS3/SFN/SFPQ/SFRP1/SKIL/SLC9A3R1/SOD1/ST18/STK4/STYXL1/TIMP3/TNFSF10/TP53/TP53BP2/TRAF7/UBB/YWHAG/YWHAQ/ZNF205	51
BP	GO:0050673	epithelial cell proliferation	112/3717	453/18866	0.00468425	0.0708507	0.0600088	ACVRL1/AGGF1/AKT1/ARNT/B4GALT1/BMP4/BMP6/BTBD10/CAV1/CAV2/CD109/CDH13/CFLAR/COL8A1/CTNNB1/DEAF1/DLG1/DYSF/EGFR/ERRFI1/F3/FGF10/FGF9/FLT1/FLT4/FUT2/FZD7/GDF5/GJA1/GLUL/HAS2/HES1/HRAS/ID2/IFT172/IFT52/IGFBP3/IGFBP4/IGFBP5/JUN/KDR/KIT/KLF9/KRT2/LAMB1/LRG1/MAGED1/MAP2K1/MED1/MIR34A/MTOR/NF1/NKX3-1/NME1/NODAL/NOTCH1/NR2F2/NR4A3/NRARP/NRP1/PDCD10/PDCD6/PEX2/PGF/PHB2/PPARD/PPARG/PRKD1/PROK2/PROX1/PTN/PT…	112
BP	GO:0002367	cytokine production involved in immune response	32/3717	104/18866	0.00470046	0.0708585	0.0600154	BTK/CCR2/CD226/CD55/CD74/CUEDC2/DDX1/DDX58/DENND1B/DLG1/GPRC5B/HLA-E/IL18R1/IL1R1/IL31RA/IL4/KDELR1/KIT/LACC1/LILRB1/MAP3K7/MIF/NR4A3/PRKCZ/SMAD7/STARD7/TLR4/TNFRSF14/TNFRSF1B/TRIL/TRIM6/WNT5A	32
BP	GO:0097120	receptor localization to synapse	20/3717	57/18866	0.00471044	0.0708585	0.0600154	CACNG8/CPLX1/DLG1/GPHN/HRAS/LGI1/LRRC7/MAPK10/NETO1/NLGN1/NPTN/NSG1/PRKCZ/RAB11A/SCRIB/SHISA6/STX3/TYROBP/VPS35/ZDHHC3	20
BP	GO:0002028	regulation of sodium ion transport	28/3717	88/18866	0.004718	0.0708585	0.0600154	ACTN4/AKT1/ATP1A1/ATP2B4/DLG1/DMPK/FGF13/FXYD4/FXYD5/FXYD6/GLRX/KLHL24/NEDD4L/NETO1/NETO2/P2RX4/PCSK9/PTPN3/RANGRF/SCN2B/SCN3B/SCN4B/SERPINE2/SLC9A3R1/SNTA1/STOM/UTRN/WNK1	28
BP	GO:0035249	synaptic transmission, glutamatergic	30/3717	96/18866	0.00473762	0.0709866	0.0601239	ALS2/CACNG8/CCR2/CDK5/CNR1/DGKZ/EGFR/GLUL/GRIA2/GRIK1/GRIK3/GRM1/GRM3/HTR2A/MIR142/NAPA/NAPB/NF1/NLGN1/NPY2R/OPHN1/SERPINE2/SHANK1/SHANK2/STXBP1/SYT1/TPRG1L/TSHZ3/UNC13B/UNC13C	30
BP	GO:0030183	B cell differentiation	40/3717	137/18866	0.00483562	0.0722857	0.0612242	ATM/BAK1/BTK/CD27/CD79A/CR2/DCLRE1C/DOCK11/EP300/FCRL3/FNIP1/FZD9/GPR183/GPS2/ID2/IFNA14/IFNA16/IFNA21/IFNA4/IKZF3/IL4/IRF2BP2/ITFG2/ITGB1/ITM2A/KIT/LRRC8A/MFNG/PLCL2/POU2F2/SFRP1/SLAMF8/SP3/TCF3/TLR9/TP53/XBP1/ZBTB7A/ZFP36L1/ZFP36L2	40
BP	GO:0000959	mitochondrial RNA metabolic process	17/3717	46/18866	0.00486669	0.0725411	0.0614405	CHCHD10/FASTKD5/HSD17B10/LRPPRC/METTL4/MTERF2/PDE12/PNPT1/PUS1/SLIRP/SUPV3L1/TBRG4/TEFM/TFAM/TFB2M/TRMT10C/TRMT61B	17
BP	GO:0036010	protein localization to endosome	11/3717	25/18866	0.00490028	0.0725411	0.0614405	ABHD17A/ABHD17B/ANKRD13A/ARF6/EZR/NRP1/PACSIN2/ROCK2/SCRIB/SORL1/VPS35	11
BP	GO:0050927	positive regulation of positive chemotaxis	11/3717	25/18866	0.00490028	0.0725411	0.0614405	ARTN/CCR4/CDH13/CXCL8/F3/F7/FGF10/KDR/PGF/SCG2/VEGFA	11
BP	GO:2000679	positive regulation of transcription regulatory region DNA binding	11/3717	25/18866	0.00490028	0.0725411	0.0614405	CTNNB1/EP300/FOXC1/GTF2B/HAND2/IFNG/LAMTOR5/PARK7/PARP1/TRIM6/TWIST1	11
BP	GO:0001667	ameboidal-type cell migration	118/3717	481/18866	0.00493112	0.0725411	0.0614405	AAMP/ACVR1/ACVRL1/ADIPOR1/ADTRP/AGO2/AKT1/ALOX12/AMOTL2/ANGPT2/ANGPT4/ANLN/ANXA3/ANXA6/APPL2/ARF6/ARHGAP4/ARHGDIB/ATP2B4/BMP4/CCBE1/CDH13/CDH5/CIB1/CLASP1/CSNK2B/CYP1B1/DCN/DNAJA4/EFNB1/EPHB4/FGF10/FGF8/FLT4/FOXP1/GIPC1/GJA1/GLUL/GPI/HAND2/HAS2/HDAC6/HDAC7/HSPB1/IFNG/IL4/IQGAP1/IQSEC1/ITGB1/JUN/KDR/KIT/KRT2/LAMTOR2/LGMN/MAP4K4/MAPRE2/MIA3/MTOR/MYH9/NF1/NODAL/NOTCH1/NR2F2/NRP1/P2RX4/PAK1/PDCD10/PD…	118
BP	GO:0051310	metaphase plate congression	21/3717	61/18866	0.00494244	0.0725411	0.0614405	BOD1/CCNB1/CDC23/CDCA8/CHAMP1/CHMP2A/CHMP4B/DCTN2/DYNC1H1/KIF14/KIF22/KIF2B/MIS12/MLH1/NUMA1/PSRC1/RAB11A/SEH1L/SPDL1/TRAPPC12/ZW10	21
BP	GO:1902041	regulation of extrinsic apoptotic signaling pathway via death domain receptors	21/3717	61/18866	0.00494244	0.0725411	0.0614405	BCL2L1/CFLAR/FGG/ITPRIP/MADD/PARK7/PMAIP1/RAF1/RFFL/RIPK1/RNF34/SERPINE1/SFRP1/SKIL/SP100/STK4/TIMP3/TMC8/TNFRSF10A/TNFRSF10B/TNFSF10	21
BP	GO:0018105	peptidyl-serine phosphorylation	80/3717	310/18866	0.00495475	0.0725411	0.0614405	AKT1/APP/ATM/ATP2B4/ATR/BAK1/BDNF/CAMK1D/CAMK1G/CAMK4/CAMKV/CAPRIN2/CAV1/CCNB1/CD44/CDK5/CHUK/CLK1/CSNK1D/CSNK1G2/DDIT4/DMPK/DOCK7/DYRK1B/DYRK4/EGFR/FNIP1/HAX1/HDAC6/HIPK1/HIPK2/HIPK4/IFNA14/IFNA16/IFNA21/IFNA4/IFNG/INPP5F/INPP5K/MAP2K2/MAPK12/MARK3/MAST3/MIF/MLXIPL/MTOR/NSD1/PAK1/PAK2/PAQR3/PARK7/PDCD10/PDK3/PLCL2/PLK2/PNCK/PRKCZ/PRKD1/RAF1/RIPK1/ROCK2/RPS6KA3/SH2D3A/SMAD7/SMYD3/SPRY2/STK32C/STK…	80
BP	GO:0042254	ribosome biogenesis	80/3717	310/18866	0.00495475	0.0725411	0.0614405	AATF/ABT1/BMS1/CUL4A/DCAF13/DDX10/DDX51/DHX29/DIMT1/EIF2A/EMG1/ERCC2/ERI2/ESF1/EXOSC2/EXOSC5/EXOSC7/EXOSC8/FCF1/FDXACB1/GAR1/GLUL/GTF3A/KRI1/LAS1L/MALSU1/MRPL1/MRPS11/MRPS2/MRPS7/MRTO4/MTERF3/NAT10/NHP2/NOL11/NOL8/NOLC1/NOP10/NOP16/NVL/PA2G4/PELP1/PES1/PIH1D1/POP4/POP5/POP7/PWP2/RIOK1/RNASEL/RPF1/RPL10A/RPL14/RPL26L1/RPL3/RPL35/RPLP0/RPP40/RPS14/RPS15/RPS27L/RPUSD2/RPUSD4/RRN3/RRP36/SDAD1/SIRT7/T…	80
BP	GO:0061351	neural precursor cell proliferation	44/3717	154/18866	0.00501836	0.0733047	0.0620873	AKNA/APPL2/ARTN/BDNF/CTNNB1/CTSZ/CX3CL1/DAGLB/DMRTA2/DOCK7/EML1/FGF13/FGF8/FLNA/FZD9/GPR37L1/HOOK3/ID2/ID4/IFT20/KCNA1/KDM1A/KIF14/LEF1/NF1/NOTCH1/NUMB/NUMBL/ORC3/POU3F2/POU3F3/PROX1/PSMG1/PTBP2/PTN/RORA/SLC16A2/SOX10/SPINT2/TP53/VEGFA/WNT2/WNT5A/ZEB2	44
BP	GO:0045604	regulation of epidermal cell differentiation	22/3717	65/18866	0.00513393	0.0746357	0.0632146	BMP4/CD109/CYP27B1/ERRFI1/ETV4/FOXC1/GRHL1/HES1/HEY2/KEAP1/KLF7/KRT36/MAFF/MED1/NCOA3/NOTCH1/NUMA1/ROCK2/SFN/SRSF6/ZFP36/ZFP36L1	22
BP	GO:0048278	vesicle docking	22/3717	65/18866	0.00513393	0.0746357	0.0632146	CAV2/EXOC4/NSF/RAB12/RAB13/RAB3A/RAB3C/RAB3D/RABEPK/SCFD2/SNPH/STX1A/STX3/STX8/STXBP1/SYT1/UNC13B/UNC13C/USO1/VPS45/VTI1B/YKT6	22
BP	GO:0070302	regulation of stress-activated protein kinase signaling cascade	64/3717	240/18866	0.00514448	0.0746357	0.0632146	AKT1/ANKRD6/APP/BIRC7/CD27/COPS5/DLG1/DUSP1/DUSP15/DVL2/EGFR/EIF2AK2/EPHA4/ERN2/EZR/FGD2/FKTN/FLT4/FZD7/GPS2/HAND2/HDAC3/HIPK2/HMGCR/HRAS/ITCH/MAP2K1/MAP2K2/MAP2K7/MAP3K6/MAP3K7/MAP3K9/MAP4K4/MAP4K5/MID1/MINK1/PAK1/PDCD10/PHLPP1/PJA2/PRDX1/PRMT1/RB1CC1/RIPK1/RPS3/SEMA4C/SFRP1/SH3RF3/SIRPA/SLAMF1/SPAG9/STK25/TAOK3/TIAM1/TLR4/TLR6/TLR9/TNFSF11/TRAF1/TRAF3/TRAF5/VEGFA/WNT5A/ZEB2	64
BP	GO:0006364	rRNA processing	61/3717	227/18866	0.00517275	0.0748761	0.0634182	ABT1/BMS1/DCAF13/DDX10/DDX51/DIMT1/EMG1/ERCC2/ERI2/ESF1/EXOSC2/EXOSC5/EXOSC7/EXOSC8/FCF1/FDXACB1/GAR1/KRI1/LAS1L/MRPL1/MRPS11/MRTO4/NAT10/NHP2/NOL11/NOL8/NOLC1/NOP10/NVL/PA2G4/PELP1/PES1/PIH1D1/POP4/POP5/POP7/PWP2/RIOK1/RNASEL/RPF1/RPL10A/RPL14/RPL35/RPP40/RPS14/RPS15/RPUSD2/RPUSD4/RRP36/SIRT7/TFB2M/TRMT112/TRMT61B/TSR1/UTP14A/WDR18/WDR36/WDR46/XRN2/YBEY/ZNHIT3	61
BP	GO:0030204	chondroitin sulfate metabolic process	15/3717	39/18866	0.00518501	0.0748841	0.063425	BGN/CHPF2/CHST7/CHSY1/CSPG4/CSPG5/DCN/DSEL/EGFLAM/HEXB/IDS/NCAN/NDNF/SPOCK3/UGDH	15
BP	GO:0008038	neuron recognition	18/3717	50/18866	0.00526342	0.0751752	0.0636716	APP/BDNF/CNR1/CNTN6/CXCR4/EFNB3/EMB/EPHA4/FEZF2/MYPN/NPTN/NRP1/NTM/PALLD/ROBO3/ROBO4/SEMA5A/TNFRSF21	18
BP	GO:0032456	endocytic recycling	18/3717	50/18866	0.00526342	0.0751752	0.0636716	ACAP2/ARF6/CCDC22/DENND1B/EHD3/EHD4/INPP5F/RAB11B/RAB11FIP3/RAB13/RAB14/SNF8/SNX17/SNX3/SORL1/VPS29/VPS51/VPS53	18
BP	GO:0043616	keratinocyte proliferation	18/3717	50/18866	0.00526342	0.0751752	0.0636716	CD109/CDH13/FGF10/HAS2/KLF9/KRT2/MED1/PPARD/PRKD1/PTPRK/SDR16C5/SFN/SLURP1/SRSF6/TLR4/YAP1/ZFP36/ZFP36L1	18
BP	GO:0042168	heme metabolic process	13/3717	32/18866	0.00526391	0.0751752	0.0636716	ALAS1/BLVRA/BLVRB/CPOX/FECH/IBA57/PPOX/SLC11A2/SLC25A38/SLC25A39/SRRD/UROD/UROS	13
BP	GO:0070570	regulation of neuron projection regeneration	13/3717	32/18866	0.00526391	0.0751752	0.0636716	CERS2/EPHA4/FKBP1B/INPP5F/KIAA0319/MAP2K1/PRRX1/PTN/PTPRS/RTN4R/RTN4RL1/SPP1/THY1	13
BP	GO:0002089	lens morphogenesis in camera-type eye	10/3717	22/18866	0.00546569	0.0773661	0.0655271	ATF4/BMP4/CTNNB1/HIPK1/HIPK2/PROX1/SHROOM2/SKI/SOX1/TDRD7	10
BP	GO:0010499	proteasomal ubiquitin-independent protein catabolic process	10/3717	22/18866	0.00546569	0.0773661	0.0655271	PSMA1/PSMA2/PSMA5/PSMA7/PSMB1/PSMB10/PSMB3/PSMB4/PSMB6/PSMB7	10
BP	GO:0044342	type B pancreatic cell proliferation	10/3717	22/18866	0.00546569	0.0773661	0.0655271	BTBD10/ERRFI1/IGFBP3/IGFBP4/IGFBP5/NR4A3/SERPINB1/SFRP1/SGPP2/SIDT2	10
BP	GO:0051131	chaperone-mediated protein complex assembly	10/3717	22/18866	0.00546569	0.0773661	0.0655271	BBS12/HOPX/LONP1/MKKS/NDUFAF1/PSMG1/PSMG2/PSMG3/PTGES3/STUB1	10
BP	GO:0050852	T cell receptor signaling pathway	56/3717	206/18866	0.00553949	0.0781011	0.0661497	BTN2A1/BTN3A3/BTNL9/CD226/CD247/CHUK/DENND1B/DGKZ/EIF2B1/EIF2B2/EIF2B3/EIF2B4/EZR/GBP1/HHLA2/HLA-DPA1/HLA-DRA/HRAS/MAP3K7/MOG/PAG1/PAK1/PAK2/PHPT1/PSMA1/PSMA2/PSMA5/PSMA7/PSMB1/PSMB10/PSMB3/PSMB4/PSMB6/PSMB7/PSMC1/PSMC2/PSMC5/PSMD1/PSMD11/PSMD14/PSMD4/PSMD6/PSMD7/PSMD8/PVRIG/RBCK1/RFTN1/RNF31/RPS3/STK11/STOML2/TAB2/THY1/TNFRSF21/WAS/WNK1	56
BP	GO:0051092	positive regulation of NF-kappaB transcription factor activity	45/3717	159/18866	0.00554203	0.0781011	0.0661497	APP/BTK/CAPN3/CAV1/CFLAR/CHUK/CIB1/CTH/CX3CL1/DHX33/EIF2AK2/IL18R1/LAMTOR5/LRRFIP1/MAP3K7/PIDD1/PRDX3/PRKCZ/PRKD1/RBCK1/RIPK1/RNF31/RPS27A/RPS3/TAB1/TAB2/TERF2IP/TLR4/TLR6/TLR9/TNFSF11/TRAF1/TRAF5/TRIM14/TRIM27/TRIM38/TRIM5/TRIM6/TRIM68/TRIM8/TRIML1/UBB/UBC/WNT5A/ZBTB7A	45
BP	GO:0032092	positive regulation of protein binding	27/3717	85/18866	0.00559852	0.0787238	0.0666771	AKTIP/AMFR/APP/BDNF/BMP4/CAPRIN2/CAV1/CDK5/EP300/EPHA4/HIPK2/MARK3/MFNG/NRP1/NVL/PIN1/PLCL2/PLK2/PPP2CB/RAPGEF2/RFNG/STK4/TAF1/TCF7L2/TIAM1/TRIB3/WNT5A	27
BP	GO:0050806	positive regulation of synaptic transmission	48/3717	172/18866	0.00573129	0.0802441	0.0679648	ADCY8/APP/CACNG8/CCR2/CDK5/CNR1/CRH/CRTC1/DVL1/EGFR/EIF2AK4/EPHA4/GIP/GLUL/GRIN2B/IGSF9B/KCTD13/LGI1/LGMN/LRRTM1/NETO1/NF1/NLGN1/NPTN/NRGN/NSG1/PLK2/PRKCZ/PRRT2/PTN/RIMS1/SERPINE2/SHANK1/SHANK2/SHISA7/SLC24A1/SLC8A3/STX1A/STX3/STXBP1/SYT1/TAC1/TSHZ3/TYROBP/UNC13B/YTHDF1/ZDHHC2/ZDHHC3	48
BP	GO:0034341	response to interferon-gamma	55/3717	202/18866	0.00573172	0.0802441	0.0679648	AQP4/CAMK2B/CCL7/CD44/CDC37/CDC42EP4/CITED1/CX3CL1/CXCL16/CYP27B1/DAPK1/GAPDH/GBP1/GBP2/GBP3/GBP5/GSN/HLA-DPA1/HLA-DRA/HLA-E/IFNG/IFNGR2/IRF4/JAK1/JAK2/MED1/MEFV/MID1/MYO1C/NLRC5/NR1H2/NR1H3/NUB1/PARP14/PDE12/PPARG/RAB12/RAB43/SEC61A1/SIRPA/SOCS3/SP100/STX8/STXBP1/TLR4/TP53/TRIM38/TRIM5/TRIM68/TRIM8/VIM/VPS26B/WAS/WNT5A/ZYX	55
BP	GO:0043547	positive regulation of GTPase activity	101/3717	406/18866	0.00577425	0.0806631	0.0683196	ACAP2/ADPRH/AGAP1/AGAP2/AGAP4/AGAP6/AGAP9/ALS2/ARFGAP1/ARFGAP2/ARHGAP19/ARHGAP22/ARHGAP29/ARHGAP30/ARHGAP31/ARHGAP33/ARHGAP39/ARHGAP4/ARHGAP42/ARHGAP5/ARHGAP9/ARHGDIB/ARHGDIG/ARHGEF1/ARHGEF12/CAV2/CCDC125/CCL7/CHM/CHN1/CHN2/CX3CL1/DENND1B/DEPDC5/DOCK11/DOCK7/DVL2/ERRFI1/F11R/FAM13B/FOXJ1/GARNL3/GDI1/GIT1/GIT2/HRAS/IQGAP1/IQSEC1/ITGA6/ITGB1/JUN/LLGL1/LLGL2/MAP4K4/MAPRE2/NET1/NF1/NPRL2/NPRL3/NRP1/O…	101
BP	GO:0000338	protein deneddylation	6/3717	10/18866	0.00587858	0.0807106	0.0683599	COPS3/COPS4/COPS5/COPS6/COPS8/GPS1	6
BP	GO:0030388	fructose 1,6-bisphosphate metabolic process	6/3717	10/18866	0.00587858	0.0807106	0.0683599	ALDOA/ALDOC/FBP1/IFNG/PFKM/PFKP	6
BP	GO:0036500	ATF6-mediated unfolded protein response	6/3717	10/18866	0.00587858	0.0807106	0.0683599	ATF6B/DDIT3/HSP90B1/MBTPS1/MBTPS2/XBP1	6
BP	GO:0045348	positive regulation of MHC class II biosynthetic process	6/3717	10/18866	0.00587858	0.0807106	0.0683599	IFNG/IL4/JAK2/TLR4/TMEM106A/XBP1	6
BP	GO:0048251	elastic fiber assembly	6/3717	10/18866	0.00587858	0.0807106	0.0683599	EFEMP2/EMILIN1/LOX/MFAP4/MYH11/THSD4	6
BP	GO:0048739	cardiac muscle fiber development	6/3717	10/18866	0.00587858	0.0807106	0.0683599	BMP4/CXADR/MYH11/SGCD/TTN/VEGFA	6
BP	GO:0051901	positive regulation of mitochondrial depolarization	6/3717	10/18866	0.00587858	0.0807106	0.0683599	ALOX12/CCK/DCN/KDR/MLLT11/PARP1	6
BP	GO:0097494	regulation of vesicle size	6/3717	10/18866	0.00587858	0.0807106	0.0683599	ALS2/AP2M1/RAB11A/RAB22A/RAB5A/SNF8	6
BP	GO:0021537	telencephalon development	68/3717	259/18866	0.0059485	0.0810514	0.0686485	ANXA3/ARL13B/ATP2B4/BMP4/BTBD3/C12orf57/CCDC85C/CDK5/CSF1R/CTNNB1/CXCR4/DMRTA2/DPCD/EGFR/EIF2B3/FEZF2/FGF13/FGF8/FLNA/GNG12/HERC1/HES1/HPRT1/ID2/ID4/KCNA1/KDM1A/KDM6B/KIF14/KIRREL3/LAMB1/LEF1/LPAR1/LRP6/MBOAT7/MKKS/NEUROD6/NF1/NKX2-1/NME1/NR4A3/NRGN/NUMB/NUMBL/PHLPP2/POU3F2/POU3F3/PROX1/PTPRS/RARA/RFX4/RTN4R/RTN4RL1/SCT/SKI/SLC2A1/SLC38A2/SLC8A3/SRGAP2/SRGAP2C/UQCRQ/WDR62/WNT5A/XAB2/XRN2/ZDHHC16/…	68
BP	GO:0035089	establishment of apical/basal cell polarity	9/3717	19/18866	0.00597941	0.0810514	0.0686485	FOXF1/FOXJ1/FSCN1/IFT20/LAMA1/OPHN1/SCRIB/SLC9A3R1/WNT5A	9
BP	GO:0035269	protein O-linked mannosylation	9/3717	19/18866	0.00597941	0.0810514	0.0686485	DPM1/DPM2/FKRP/FKTN/POMGNT2/POMT1/SDF2/SDF2L1/TMTC2	9
BP	GO:0051546	keratinocyte migration	9/3717	19/18866	0.00597941	0.0810514	0.0686485	ARF6/FGF10/HAS2/IQSEC1/KRT2/MAP4K4/MAPRE2/MTOR/PPARD	9
BP	GO:0061081	positive regulation of myeloid leukocyte cytokine production involved in immune response	9/3717	19/18866	0.00597941	0.0810514	0.0686485	CD74/DDX1/DDX58/GPRC5B/LILRB1/MIF/NR4A3/TLR4/WNT5A	9
BP	GO:0150146	cell junction disassembly	9/3717	19/18866	0.00597941	0.0810514	0.0686485	ARF6/C1QB/C1QC/CDK5/CX3CL1/EPHA4/IQSEC1/MAP4K4/MAPRE2	9
BP	GO:0003351	epithelial cilium movement involved in extracellular fluid movement	12/3717	29/18866	0.00608908	0.0817001	0.0691979	AQP4/CABYR/DPCD/LRRC6/NME5/NPHP3/OFD1/RFX3/SLC9A3R1/STK36/TTC25/TTLL1	12
BP	GO:0050690	regulation of defense response to virus by virus	12/3717	29/18866	0.00608908	0.0817001	0.0691979	AP1M1/AP2A1/AP2A2/AP2M1/AP2S1/ATP6V1H/CD247/CD8B/EIF2AK2/PACS1/PAK2/SCRIB	12
BP	GO:0070979	protein K11-linked ubiquitination	12/3717	29/18866	0.00608908	0.0817001	0.0691979	ANAPC10/ANAPC13/ANAPC4/ANAPC5/CDC16/CDC23/RNF26/RNF4/UBE2A/UBE2E2/UBE2E3/UBE2H	12
BP	GO:0051294	establishment of spindle orientation	14/3717	36/18866	0.00609111	0.0817001	0.0691979	BCCIP/CLASP1/DYNLT1/FGF10/GJA1/HTT/ITGB1/KIF25/LLGL1/LLGL2/NUMA1/SPDL1/SPRY2/ZW10	14
BP	GO:0097484	dendrite extension	14/3717	36/18866	0.00609111	0.0817001	0.0691979	BDNF/CPNE5/CPNE9/CXCR4/CYFIP2/NEDD4L/RIMS1/RNF157/SH3GL2/SLC9A6/STK11/SYT1/SYT17/SYT3	14
BP	GO:0034504	protein localization to nucleus	72/3717	277/18866	0.00615597	0.0823972	0.0697884	AKT1/APOD/APPL2/BMP4/CCT4/CCT5/CCT6A/CCT7/CCT8/CD2AP/CDK5/CHCHD10/COL1A1/DMAP1/DVL1/EFCAB7/FAM53A/FBXO4/FGF9/FLNA/GBP2/GLUL/GTSE1/HDAC3/IFNG/JAK2/KPNA3/LAMTOR5/MAGED1/MBTPS1/MDM2/MED1/NF1/NFKBIA/NOL8/NOLC1/NR5A1/NUP107/NUP155/NUP54/NUP85/NUP93/NVL/NXT1/OTUD7B/PARK7/PARP1/PHB2/PIN1/PLRG1/POM121/POM121C/PRICKLE1/RANGAP1/SOX9/SP100/STK11/SUMO3/SYNE1/TAF3/TAF8/TNPO1/TOPORS/TOR1B/TP53/TRIM8/TSC2/TXNIP…	72
BP	GO:0072006	nephron development	41/3717	143/18866	0.00617125	0.0824293	0.0698156	ACTA2/ADAMTS16/ANGPT2/BMP4/CFLAR/CITED1/CTNNB1/CTNNBIP1/DCHS1/DLG1/EGR1/FGF8/FOXC1/FOXD1/FOXJ1/GPR4/GZF1/HES1/IQGAP1/IRX1/IRX3/KIRREL3/MAGED1/NID1/NOTCH1/NUP107/NUP160/NUP85/PBX1/PDGFRB/PECAM1/PGF/POU3F3/PTPRO/SEC61A1/SOX9/SULF1/SULF2/VEGFA/WWTR1/YAP1	41
BP	GO:0007140	male meiotic nuclear division	17/3717	47/18866	0.00624912	0.0828743	0.0701925	ATM/BRDT/CCNA1/FIGNL1/HSPA2/ING2/M1AP/MAEL/MLH1/MYBL1/REC8/SLC2A8/SPO11/SYCP3/TRIP13/UBB/UBR2	17
BP	GO:0120163	negative regulation of cold-induced thermogenesis	17/3717	47/18866	0.00624912	0.0828743	0.0701925	ABHD6/ACOT13/ARRDC3/ATF4/DDIT3/DOCK7/IL18R1/IP6K1/NOTCH1/NOVA2/NR1H2/NR1H3/PCTP/PLCL2/STK11/TLR4/WNT10B	17
BP	GO:0048638	regulation of developmental growth	89/3717	353/18866	0.00628017	0.0828743	0.0701925	ACACB/AKT1/APP/ARHGAP4/ATP8A2/BDNF/BMP4/CACNA2D2/CAPN3/CCNB1/CDK5/CPNE5/CPNE9/CTDP1/CXADR/CXCR4/DCC/EZR/FGF13/FGF8/FGF9/FGFR3/FOXC1/FOXS1/GDF5/GDI1/GJA1/GPAM/HAMP/HEY2/HTRA2/KIAA0319/LGMN/MAEL/MBD5/MKKS/MT3/MTOR/NEDD4L/NOTCH1/NRP1/NTN1/PAK1/PARP2/PIM1/PIN1/POR/POU3F2/PPARD/PPIB/PROX1/PTPRS/RAB11A/RGS2/RIMS1/RIPK1/RNF157/RTN4R/SAV1/SEMA3B/SEMA3F/SEMA4C/SEMA4F/SEMA5A/SEMA5B/SEMA6A/SEMA6B/SERP1/SFRP…	89
BP	GO:0043406	positive regulation of MAP kinase activity	69/3717	264/18866	0.00629306	0.0828743	0.0701925	BIRC7/BMP4/CARTPT/CD74/CSPG4/CXCL17/CXCR4/DUSP5/DVL2/EGFR/EIF2AK2/EPHA4/ERN2/ERP29/FGD2/FGF10/FLT1/GNG3/GRM1/HRAS/HTR2A/IL34/IQGAP1/JAK2/KIT/LAMTOR2/LAMTOR3/LPAR1/MADD/MAGED1/MAP2K1/MAP2K2/MAP2K7/MAP3K1/MAP3K14/MAP3K6/MAP3K7/MAP3K9/MAP4K5/MAPK10/MIF/NOX4/PAK1/PDCD10/PDGFA/PDGFRB/PROK2/PTPN11/RAF1/RIPK1/RPS27A/RPS3/SOD1/SPAG9/TAB1/TAB2/TAOK3/TGFA/TIAM1/TLR4/TLR6/TLR9/TNFSF11/TRAF7/UBB/UBC/VEGFA/WN…	69
BP	GO:1901607	alpha-amino acid biosynthetic process	22/3717	66/18866	0.0062951	0.0828743	0.0701925	AASS/ALDH18A1/ASL/ASNS/ASNSD1/ATP2B4/BCAT1/BHMT/CBS/CTH/ENOPH1/GLS2/GLUL/GOT1L1/GOT2/MTHFD1/MTHFR/PARK7/PLOD2/PSAT1/PSPH/SERINC5	22
BP	GO:0043401	steroid hormone mediated signaling pathway	40/3717	139/18866	0.00632897	0.0828743	0.0701925	BMP4/CALCOCO1/CRY2/EP300/FOXP1/GPAM/HDAC6/JAK2/KCTD6/KDM3A/KDM5D/KMT2D/LEF1/LMO3/MED1/NKX3-1/NODAL/NR2C1/NR3C2/NR4A3/PADI2/PAK1/PAQR7/PARK7/PARP1/PGRMC2/PHB/PHB2/PPARD/RHOXF1/SAFB2/SFRP1/SMARCA4/TAF7/TRIM68/UBR5/UFM1/WBP2/YAP1/ZBTB7A	40
BP	GO:1901800	positive regulation of proteasomal protein catabolic process	33/3717	110/18866	0.00634308	0.0828743	0.0701925	AKT1/ATXN3/BAG6/BCAP31/CAV1/CDC20B/CHFR/CSNK1D/DET1/DVL1/EDEM1/FAM122A/IL33/KEAP1/MDM2/NUB1/OSBPL7/PLK2/PRICKLE1/PSMC1/PSMC2/RBX1/RNF180/SIRT6/SMAD7/STUB1/TAF1/TRIB1/TRIB2/TRIB3/UBQLN2/VCP/ZFAND2A	33
BP	GO:0045342	MHC class II biosynthetic process	8/3717	16/18866	0.00634704	0.0828743	0.0701925	IFNG/IL4/JAK2/SPI1/TAF7/TLR4/TMEM106A/XBP1	8
BP	GO:0051014	actin filament severing	8/3717	16/18866	0.00634704	0.0828743	0.0701925	AVIL/DSTN/GSN/MYH9/SCIN/SRGAP2/SVIL/VILL	8
BP	GO:0051127	positive regulation of actin nucleation	8/3717	16/18866	0.00634704	0.0828743	0.0701925	GSN/MAGEL2/NCKAP1/SCIN/TRIM27/WAS/WASF2/WASL	8
BP	GO:1902166	negative regulation of intrinsic apoptotic signaling pathway in response to DNA damage by p53 class mediator	8/3717	16/18866	0.00634704	0.0828743	0.0701925	CD44/CD74/ING2/KDM1A/MIF/MUC1/TRIAP1/ZNF385A	8
BP	GO:0033145	positive regulation of intracellular steroid hormone receptor signaling pathway	7/3717	13/18866	0.0064049	0.0832172	0.0704829	KMT2D/LMO3/MED1/PAK1/PARP1/WBP2/YAP1	7
BP	GO:0048715	negative regulation of oligodendrocyte differentiation	7/3717	13/18866	0.0064049	0.0832172	0.0704829	CTNNB1/DAAM2/HES1/ID2/ID4/NF1/NOTCH1	7
BP	GO:1901991	negative regulation of mitotic cell cycle phase transition	66/3717	251/18866	0.00641233	0.0832172	0.0704829	ARID3A/ATM/AVEN/BRD7/CCNB1/CDKN2D/CNOT10/CNOT3/CNOT6/CRADD/CTDSP1/DUSP1/EP300/FHL1/FOXO4/GPNMB/GTSE1/IK/LCMT1/MDM2/MIIP/MUC1/NAE1/PCNA/PIDD1/PLK2/PRMT1/PSMA1/PSMA2/PSMA5/PSMA7/PSMB1/PSMB10/PSMB3/PSMB4/PSMB6/PSMB7/PSMC1/PSMC2/PSMC5/PSMD1/PSMD11/PSMD14/PSMD4/PSMD6/PSMD7/PSMD8/PSMG2/RBL2/RBX1/RINT1/RIPK1/RPA2/RPS27L/SFN/SPDL1/TAOK3/TNKS1BP1/TP53/TPRA1/TRIAP1/TRIP13/ZFP36L1/ZFP36L2/ZNF385A/ZW10	66
BP	GO:0009306	protein secretion	113/3717	462/18866	0.00642576	0.0832227	0.0704876	ABCC8/ACSL4/ADCY8/ADRA2C/ADTRP/APBB1/ARF6/BMP6/CACNA2D2/CADM1/CARTPT/CCDC186/CD200/CD22/CD2AP/CNR1/CPLX1/CPLX3/CRH/CTAGE1/DNAJC1/DPH3/DYSF/EGFR/ERP29/EXOC1/EZR/FAM3B/FGG/FGR/FKBP1B/GAPDH/GIP/GJA1/GLUL/GOLPH3L/GPAM/GPI/HLA-E/HMGCR/IFNG/IL33/ILDR2/ITPR2/JAGN1/JAK2/KCNG2/KCNS3/KLF7/LLGL1/LLGL2/LTBP2/MCU/MIA3/MIDN/MIF/MON1A/NNAT/NR1H2/NR1H3/OLFM2/OXCT1/PAM/PANX1/PARK7/PCLO/PHPT1/PORCN/POU2F2/PPARD/PP…	113
BP	GO:0032147	activation of protein kinase activity	84/3717	331/18866	0.00649547	0.0835673	0.0707794	ADCY7/ADCY8/ADRA2C/AGAP2/AKT1/ANGPT4/ATG13/BIRC7/BMP4/CARTPT/CD74/CHI3L1/COPS8/CSPG4/CXCL17/CXCR4/DLG1/DUSP5/EGFR/EIF2AK2/ERN2/ERP29/FGF10/FGF13/GNG3/GPRC5A/GPRC5B/GRM1/IL4/JAK2/KIF14/KIT/LAMTOR2/LAMTOR3/LPAR1/MADD/MAP2K1/MAP2K2/MAP2K7/MAP3K1/MAP3K14/MAP3K6/MAP3K7/MAP3K9/MAP4K4/MAP4K5/MAPK10/MINK1/MT3/MTOR/PAK1/PAK2/PAK4/PAK6/PARK7/PHB/PHB2/PRKCZ/PROK2/PTPN11/RAF1/RIPK1/RPS27A/SOD1/SPAG9/STK11/ST…	84
BP	GO:0031346	positive regulation of cell projection organization	98/3717	394/18866	0.00649649	0.0835673	0.0707794	ANLN/AP2A1/APBB1/ATP8A2/AVIL/BDNF/CAMK1D/CAMK2B/CAPRIN2/CDC42EP4/CENPJ/CEP135/CFLAR/CNR1/CPNE5/CPNE9/CRTC1/CUX1/CX3CL1/CXCR4/DEF8/DOCK11/DPYSL3/DVL1/DVL2/DYNLT1/EP300/EPHA4/FAM98A/FIG4/FKBP1B/FOXO6/FSCN1/GDI1/HRAS/HTT/IL1RAPL1/IQGAP1/ITGA6/KDM1A/KIT/LPAR1/LRRC7/MAP2K1/MAPK6/MTOR/NAV3/NCKAP1/NDNF/NEDD4L/NLGN1/NME1/NPTN/NRP1/NTN1/OCLN/OPA1/PAK1/PALM/PLXNB1/PRKD1/PTN/RAB11A/RAPGEF2/RGS2/RHOQ/RIMS1/R…	98
BP	GO:0060840	artery development	31/3717	102/18866	0.00650686	0.0835673	0.0707794	ACVRL1/BMP4/FGF8/FOXC1/FOXF1/HAND2/HES1/HEY2/LDLR/LOX/LTBP1/MYLK/NF1/NKX3-1/NOTCH1/NPRL3/NRP1/PDE2A/PDGFRB/PRICKLE1/PROX1/PRRX1/SEC24B/SLC2A10/SMAD6/SMAD7/SNX17/TAB1/TBX1/TBX2/VEGFA	31
BP	GO:0060996	dendritic spine development	31/3717	102/18866	0.00650686	0.0835673	0.0707794	ACSL4/ARF6/ARHGAP33/ARID1B/CAMK2B/CAPRIN2/CDK5/DVL1/EPHA4/FOXO6/HDAC6/IQSEC1/LPAR1/MAPK6/MTOR/NLGN1/OPA1/PAK2/PAK4/PDLIM5/PLK2/PTPRS/SHANK1/SHANK2/SIPA1L1/SLC9A6/SRGAP2/SRGAP2C/TIAM1/WASL/ZDHHC15	31
BP	GO:1990778	protein localization to cell periphery	86/3717	340/18866	0.00651768	0.0835673	0.0707794	AKT1/AMN/ANK2/AP2M1/ARF6/ARL13B/ATP2B4/BCL2L1/CACNG8/CAV1/CDK5/CIB1/CLIP3/CLTC/CPLX1/DCHS1/DLG1/DPP6/EFCAB7/EFR3B/EGFR/EHD3/EHD4/EPB41L2/EZR/F11R/FGF13/FLNA/GBP1/GNAI1/GOLPH3L/GPHN/GPR158/HRAS/IFNG/IFT20/INPP5K/ITGB1/KIF13A/LDLRAP1/LGI1/LIN7A/LRP6/LYPD1/MAP7/MAPK10/MPP5/NFASC/NSF/NSG1/NUMA1/NUMB/OPTN/PACS1/PALM/PDZD11/PPP2R5A/PRKCZ/RAB11A/RAB12/RAB13/RAB3A/RAB3C/RAB3D/RANGRF/RAPGEF2/RHOQ/ROCK2/SC…	86
BP	GO:0032386	regulation of intracellular transport	90/3717	358/18866	0.00653797	0.0836599	0.0708579	AAAS/ANP32B/APOD/ARV1/ATG13/BAP1/BCAP31/BMP4/CDK5/CEP131/CHRM1/CIB1/CRYAB/DERL2/DMAP1/DYNC1H1/EDEM1/EFCAB7/ERLEC1/EZR/FIS1/FLNA/GDI1/GTSE1/GZMB/HAX1/HDAC3/HPCA/HRAS/HTRA2/ICE1/IFNG/INPP5F/INPP5K/JAK2/LCP1/LDLRAP1/MAP2K1/MAP2K2/MAPK15/MDM2/MTCL1/MYLK2/MYO1C/NF1/NOLC1/NUMA1/NUP54/OS9/PAK1/PARK7/PCSK9/PDCD10/PMAIP1/PPP1CC/PREB/PTPN11/RAB11B/RANGAP1/RBM4/REEP1/RINT1/RNF139/RNF31/SEC16A/SEC24B/SFN/SH3…	90
BP	GO:0044106	cellular amine metabolic process	38/3717	131/18866	0.00664067	0.0848044	0.0718272	ATCAY/ATP2B4/AZIN1/BHMT/CHKA/DMGDH/GPR37/HPRT1/IDO1/PARK7/PDE1B/PSMA1/PSMA2/PSMA5/PSMA7/PSMB1/PSMB10/PSMB3/PSMB4/PSMB6/PSMB7/PSMC1/PSMC2/PSMC5/PSMD1/PSMD11/PSMD14/PSMD4/PSMD6/PSMD7/PSMD8/SAT2/SLC22A3/SLC44A1/SMOX/SRM/TRH/VPS35	38
BP	GO:0006919	activation of cysteine-type endopeptidase activity involved in apoptotic process	27/3717	86/18866	0.00665921	0.0848718	0.0718843	AIFM1/ANP32B/APAF1/BAK1/BOK/CCK/CFLAR/CRADD/F3/FAM162A/HIP1/JAK2/KHDC1/MTCH1/NKX3-1/PDCD6/PIDD1/PMAIP1/PPARG/RIPK1/RPS27L/ST20/TNFRSF10A/TNFRSF10B/TNFSF10/TNFSF15/VCP	27
BP	GO:0035735	intraciliary transport involved in cilium assembly	15/3717	40/18866	0.0068102	0.0866235	0.073368	CEP131/DYNC2H1/DYNLL1/DYNLL2/DYNLRB2/IFT172/IFT20/IFT43/IFT46/IFT52/KIF3A/KIF3B/KIF3C/KIFAP3/TNPO1	15
BP	GO:1902275	regulation of chromatin organization	53/3717	195/18866	0.00684233	0.0868595	0.0735679	ATF7IP/ATG5/ATM/BCOR/BRD4/BRD7/CCNB1/CTNNB1/CTR9/EID1/ING2/KDM1A/KDM3A/KDM5A/KMT2B/KMT2E/METTL4/MORC2/MTHFR/MUC1/NAA40/NSD1/PADI2/PARK7/PARP10/PHF1/PHF19/PHF2/PHF8/PIH1D1/PRDM12/PRKD1/PYGO2/RUVBL2/SDR16C5/SET/SETDB1/SIRT6/SKI/SPI1/SPTY2D1/TADA2A/TAF7/TAL1/TP53/TWIST1/UBR5/VEGFA/WBP2/WDR5/WDR61/WDR70/ZNHIT1	53
BP	GO:0035592	establishment of protein localization to extracellular region	113/3717	463/18866	0.00688489	0.0872268	0.073879	ABCC8/ACSL4/ADCY8/ADRA2C/ADTRP/APBB1/ARF6/BMP6/CACNA2D2/CADM1/CARTPT/CCDC186/CD200/CD22/CD2AP/CNR1/CPLX1/CPLX3/CRH/CTAGE1/DNAJC1/DPH3/DYSF/EGFR/ERP29/EXOC1/EZR/FAM3B/FGG/FGR/FKBP1B/GAPDH/GIP/GJA1/GLUL/GOLPH3L/GPAM/GPI/HLA-E/HMGCR/IFNG/IL33/ILDR2/ITPR2/JAGN1/JAK2/KCNG2/KCNS3/KLF7/LLGL1/LLGL2/LTBP2/MCU/MIA3/MIDN/MIF/MON1A/NNAT/NR1H2/NR1H3/OLFM2/OXCT1/PAM/PANX1/PARK7/PCLO/PHPT1/PORCN/POU2F2/PPARD/PP…	113
BP	GO:0006140	regulation of nucleotide metabolic process	36/3717	123/18866	0.00694189	0.0877752	0.0743434	AAAS/APP/ARNT/CDA/DDIT4/ENO1/EP300/FBP1/HPCA/HTR2A/IFNG/IL4/LACC1/MLXIPL/MYOG/NUP107/NUP155/NUP160/NUP205/NUP37/NUP54/NUP85/NUP93/PARP1/PDK3/PDK4/PDP1/PDP2/PFKFB3/PGAM1/POM121/POM121C/SEH1L/SIRT6/VCP/ZBTB7A	36
BP	GO:0001672	regulation of chromatin assembly or disassembly	11/3717	26/18866	0.00700225	0.0881897	0.0746945	ATF7IP/MORC2/NAA40/PADI2/PARP10/PHF2/PHF8/SETDB1/SIRT6/SPTY2D1/TAL1	11
BP	GO:0060390	regulation of SMAD protein signal transduction	11/3717	26/18866	0.00700225	0.0881897	0.0746945	BMP4/BMP6/GDF5/JAK2/KIAA0319/NODAL/NUP93/PARP1/RBPMS/SLC2A10/WWTR1	11
BP	GO:0016570	histone modification	114/3717	468/18866	0.00709018	0.0891218	0.0754839	ACTL6B/APBB1/ASH2L/ATG5/ATM/ATXN3/BAP1/BAZ1A/BCOR/BRD4/BRD7/CCNB1/CDK5/CDY1/COPRS/CRTC2/CTNNB1/CTR9/DDB1/DMAP1/DOT1L/DPF2/EHMT1/EID1/EP300/FEZF2/GTF2B/HCFC1/HDAC3/HDAC6/HDAC7/HIPK4/ING2/IRF4/JAK2/KANSL1/KANSL3/KDM1A/KDM1B/KDM3A/KDM4B/KDM5A/KDM5C/KDM5D/KDM6B/KMT2B/KMT2D/KMT2E/LDB1/LEF1/MAP3K7/MCM3AP/MIER2/MT3/MTA3/MTHFR/MUC1/N6AMT1/NAA40/NCOA3/NSD1/NTMT1/PADI1/PADI2/PARK7/PHB/PHF1/PHF14/PHF19/PHF2…	114
BP	GO:1901797	negative regulation of signal transduction by p53 class mediator	13/3717	33/18866	0.00714343	0.0896151	0.0759017	CD44/CD74/ING2/KDM1A/MDM2/MIF/MUC1/RFFL/RNF34/RRN3/TRIAP1/TWIST1/ZNF385A	13
BP	GO:0072001	renal system development	75/3717	292/18866	0.00716174	0.0896689	0.0759473	ACTA2/ADAMTS1/ADAMTS16/ANGPT2/APAF1/BAG6/BDNF/BMP4/BMP6/CFLAR/CITED1/CTNNB1/CTNNBIP1/CXCR2/CYP26A1/CYP4A11/DCHS1/DCN/DLG1/EGR1/EPCAM/EPHA4/FGF10/FGF8/FOXC1/FOXD1/FOXF1/FOXJ1/GPR4/GZF1/HAS2/HES1/ID2/IFT20/IQGAP1/IRX1/IRX3/KIRREL3/MAGED1/NDUFS6/NF1/NFIA/NID1/NKX3-1/NOTCH1/NPHP3/NRP1/NUP107/NUP160/NUP85/OVOL1/PBX1/PCSK9/PDGFA/PDGFRB/PECAM1/PGF/POU3F3/PPAT/PROX1/PTPRO/PYGO2/RARA/SEC61A1/SFRP1/SMAD5/S…	75
BP	GO:0007409	axonogenesis	117/3717	482/18866	0.00722038	0.0902265	0.0764196	ADARB1/ALS2/APBB1/APP/ARHGAP4/ARTN/ATL1/ATP8A2/BDNF/C12orf57/CCK/CDK5/CHN1/CNTN6/CRMP1/CSF1R/CTNNA2/CXCR4/DCC/DOCK7/DOK1/DOK5/DVL1/EFNB1/EFNB3/EMB/EPHA4/EPHB4/EZR/FEZF2/FGF13/FGF8/FOXD1/GAB1/GBX1/GDI1/GRB10/HDAC6/ITGB1/KIAA0319/KIF3A/KLF7/LAMA1/LGI1/LLGL1/LRTM1/MAP2K1/MCF2/MT3/MYOT/MYPN/NEO1/NFASC/NKX2-1/NOTCH1/NPTN/NPTX1/NR4A3/NRP1/NRXN3/NTN1/NUMB/NUMBL/OPHN1/OR10A4/PAK1/PAK2/PALLD/PITPNA/PLXNB1…	117
BP	GO:0090287	regulation of cellular response to growth factor stimulus	79/3717	310/18866	0.00726928	0.0906605	0.0767872	ACVRL1/ADAMTSL2/ARNT/ATP2B4/BCL9L/BMP4/CAV1/CAV2/CCBE1/CD109/CDH5/CFLAR/CITED1/CREB3L1/CTNNB1/CYFIP2/DCN/DOK5/DSTYK/EID2/EMILIN1/EP300/FBXL15/FGF10/FGF9/FOXD1/GDF5/GIPC1/GRB10/HES1/HIPK2/HTRA3/ING2/ITGA5/LEMD2/LEMD3/LOX/LRG1/LTBP1/MT3/MTMR4/MYO1C/NEO1/NKX2-1/NOTCH1/NPTN/NUMA1/PCSK6/PDCD6/PIN1/PTP4A3/RBPMS2/RPS27A/SEMA6A/SFRP1/SKI/SKIL/SLC2A10/SLC9A6/SMAD6/SMAD7/SMURF2/SORL1/SPRY2/STK11/STRAP/STUB…	79
BP	GO:0009416	response to light stimulus	81/3717	319/18866	0.00730607	0.0909421	0.0770257	AKT1/APP/ASNS/ATF4/ATOH7/ATP8A2/ATR/BAK1/BEST1/C9orf116/CCAR2/CCK/CDK5/CDKN2D/CIRBP/COPS3/CRTC1/CRY2/DDB1/DDHD2/DEAF1/DUSP1/EGFR/EIF2AK4/ELOVL4/EP300/ERCC2/ERCC3/EYS/FBXL17/FECH/FNTA/GPR88/GRK1/GUCY2D/HMGCR/ID2/IFT20/ITGB1/JUND/KDM1A/KIT/MAP2K7/MAPK10/MDM2/MEIS2/MFAP4/MTOR/NETO1/NF1/NPTN/OPN4/PARP1/PCNA/PDE1B/PLEKHB1/POLH/PPP1CA/PPP1CC/PPP1R1B/PRIMPOL/PTN/PTPRK/RBM4/RBM4B/RDH13/RGS9BP/RUVBL2/SCAR…	81
BP	GO:0048639	positive regulation of developmental growth	51/3717	187/18866	0.00732704	0.091026	0.0770968	ACACB/AKT1/ATP8A2/BDNF/CACNA2D2/CAPN3/CCNB1/CPNE5/CPNE9/CXCR4/EZR/FGF8/FGF9/FOXS1/GDI1/GPAM/HAMP/HEY2/MKKS/MTOR/NEDD4L/NOTCH1/NRP1/NTN1/PAK1/PARP2/PIM1/PIN1/POU3F2/PPARD/PPIB/PROX1/RAB11A/RIMS1/RNF157/SEMA5A/SERP1/SH3PXD2B/SMAD7/SOX15/SYT1/SYT17/SYT3/TBX2/TGFBR3/TRPC5/TRPV2/VEGFA/WNT2/YAP1/YBX3	51
BP	GO:0030705	cytoskeleton-dependent intracellular transport	54/3717	200/18866	0.00735632	0.0912126	0.0772548	ACTN4/ACTR10/AP3B2/AP3M2/APP/ARL8B/BBS12/BICD2/CCDC186/CEP131/DYNC1H1/DYNC1I1/DYNC2H1/DYNLL1/DYNLL2/DYNLRB2/HOOK1/HOOK2/HOOK3/HSPB1/HTT/IFT172/IFT20/IFT43/IFT46/IFT52/KIF13A/KIF1C/KIF3A/KIF3B/KIF3C/KIFAP3/LCA5/LRPPRC/MYO1C/MYO1G/OPA1/PRKCZ/RAB1A/RAB27B/RAB6A/SFPQ/SOD1/STK11/SYBU/TNPO1/TUB/TUBA1A/TUBA1B/TUBA1C/TUBB/UBB/UCHL1/WASL	54
BP	GO:0010463	mesenchymal cell proliferation	16/3717	44/18866	0.00742224	0.0913221	0.0773475	BMP4/CTNNB1/CTNNBIP1/DCHS1/FGF9/FOXF1/HAND2/PDGFA/PHF14/PRRX1/PTN/SOX9/TBX1/VEGFA/WNT2/WNT5A	16
BP	GO:0045687	positive regulation of glial cell differentiation	16/3717	44/18866	0.00742224	0.0913221	0.0773475	BIN1/CXCR4/HES1/ID2/IL34/MIR142/MTOR/NOTCH1/OLIG2/PPARG/PRPF19/PTN/SERPINE2/TNFRSF1B/TTBK1/ZNF488	16
BP	GO:0050654	chondroitin sulfate proteoglycan metabolic process	16/3717	44/18866	0.00742224	0.0913221	0.0773475	B3GAT1/BGN/CHPF2/CHST7/CHSY1/CSPG4/CSPG5/DCN/DSEL/EGFLAM/HEXB/IDS/NCAN/NDNF/SPOCK3/UGDH	16
BP	GO:1902667	regulation of axon guidance	16/3717	44/18866	0.00742224	0.0913221	0.0773475	FEZF2/NRP1/PTPRO/SEMA3B/SEMA3F/SEMA4C/SEMA4F/SEMA5A/SEMA5B/SEMA6A/SEMA6B/VEGFA/WNT5A/YTHDF1/ZSWIM4/ZSWIM6	16
BP	GO:0032874	positive regulation of stress-activated MAPK cascade	47/3717	170/18866	0.00747523	0.0916476	0.0776233	ANKRD6/APP/BIRC7/CD27/DUSP15/DVL2/EIF2AK2/EPHA4/ERN2/FGD2/FLT4/FZD7/HAND2/HIPK2/HMGCR/HRAS/MAP2K7/MAP3K6/MAP3K7/MAP3K9/MAP4K5/MID1/MINK1/PAK1/PDCD10/PJA2/PRMT1/RB1CC1/RIPK1/RPS3/SEMA4C/SH3RF3/SLAMF1/SPAG9/STK25/TAOK3/TIAM1/TLR4/TLR6/TLR9/TNFSF11/TRAF1/TRAF3/TRAF5/VEGFA/WNT5A/ZEB2	47
BP	GO:0030330	DNA damage response, signal transduction by p53 class mediator	32/3717	107/18866	0.00747735	0.0916476	0.0776233	ARID3A/ATM/ATR/CCNB1/CD44/CD74/CNOT10/CNOT3/CNOT6/CRADD/EP300/GTSE1/HIC1/HIPK2/KDM1A/MDM2/MIF/MUC1/PCNA/PIDD1/PLK2/PMAIP1/PRMT1/RBL2/RPS27L/SFN/SP100/TNKS1BP1/TP53/TRIAP1/TWIST1/ZNF385A	32
BP	GO:0018205	peptidyl-lysine modification	100/3717	405/18866	0.00749805	0.0917257	0.0776894	AAAS/ACTL6B/APBB1/ARNT/ASH2L/ATG5/BAG6/BAZ1A/BCOR/BRD4/BRD7/CAPN3/CDY1/CRTC2/CTH/CTNNB1/CTR9/DMAP1/DOT1L/DPF2/EGR1/EHMT1/EID1/EP300/GTF2B/HCFC1/HDAC6/HINT2/HMG20A/IRF4/KANSL1/KANSL3/KDM1A/KDM3A/KMT2B/KMT2D/KMT2E/LDB1/LEF1/LOX/MAP3K7/MCM3AP/MDM2/MUC1/N6AMT1/NAA40/NCOA3/NDUFAB1/NNAT/NSD1/NSMCE2/NUP107/NUP155/NUP160/NUP205/NUP37/NUP54/NUP85/NUP93/PARK7/PHF1/PHF14/PHF19/PIH1D1/PLOD2/POM121/POM121C/PO…	100
BP	GO:0060249	anatomical structure homeostasis	114/3717	469/18866	0.00758698	0.0926364	0.0784608	ALDOA/ATM/ATP2B3/ATP6AP1/ATR/AZGP1/BBS12/CAPN3/CARTPT/CCNE1/CCNE2/CCR2/CCT4/CCT5/CCT6A/CCT7/CCT8/CDH5/CDHR1/CDK5/CHMP4B/CNR1/CORO1A/CSF1R/CTNNB1/CX3CL1/CXADR/DCLRE1A/DCLRE1B/DCLRE1C/DEF8/EGFR/ESAM/F11R/FBXO4/FH/FOXC1/GAA/GAR1/GJA1/GJB6/GNAS/HNRNPA2B1/HSPB1/ILDR2/ITGB1/LCA5/LOX/LPCAT1/LSR/MAP2K7/MAPK15/MKKS/MUC4/MUC6/NABP2/NAT10/NEK2/NELL2/NF1/NHP2/NOP10/NOTCH1/NOX4/NPHP3/NSMCE2/OCLN/P2RX4/PARN/PA…	114
BP	GO:0009408	response to heat	46/3717	166/18866	0.00771867	0.0940649	0.0796706	AAAS/AKT1/ARPP21/ATM/ATR/ATXN3/CAMK2B/CCAR2/CRYAB/DNAJA2/DNAJA4/DNAJC2/EIF2B1/EIF2B2/EIF2B3/EIF2B4/EP300/HSBP1/HSPA2/HSPA6/HTRA2/IGFBP7/MAP2K7/MTOR/NF1/NUP107/NUP155/NUP160/NUP205/NUP37/NUP54/NUP85/NUP93/PDCD6/POM121/POM121C/PTGES3/RPA1/RPA2/RPA3/SEH1L/SOD1/STUB1/TGFB1I1/TRPV2/VCP	46
BP	GO:0007623	circadian rhythm	58/3717	218/18866	0.00782788	0.0940882	0.0796903	AHCY/ATF4/ATOH7/BDNF/CARTPT/CCAR2/CLDN4/CRH/CRTC1/CRY2/CSNK1D/DDB1/EGFR/EGR1/EP300/F7/FBXL17/GPR157/HCRTR2/HDAC3/ID2/ID4/IMPDH2/JUN/JUND/KCNA2/KCND2/KDM5A/KLF9/MAGED1/MAGEL2/MAPK10/MTOR/NDUFA9/NKX2-1/NLGN1/NPY2R/NR1D2/NR1H3/OPN4/PHLPP1/PPARG/PPP1CA/PPP1CC/PROK2/PROX1/RBM4/RBM4B/ROCK2/RORA/SERPINE1/SETX/SFPQ/SIAH2/SPSB4/SRRD/TP53/ZFHX3	58
BP	GO:0002479	antigen processing and presentation of exogenous peptide antigen via MHC class I, TAP-dependent	24/3717	75/18866	0.00785578	0.0940882	0.0796903	CHUK/HLA-E/PSMA1/PSMA2/PSMA5/PSMA7/PSMB1/PSMB10/PSMB3/PSMB4/PSMB6/PSMB7/PSMC1/PSMC2/PSMC5/PSMD1/PSMD11/PSMD14/PSMD4/PSMD6/PSMD7/PSMD8/SNAP23/TAP2	24
BP	GO:0006353	DNA-templated transcription, termination	24/3717	75/18866	0.00785578	0.0940882	0.0796903	CDK7/CPSF2/CPSF7/CSTF1/ERCC2/ERCC3/FIP1L1/GTF2H4/LSM10/LSM11/MAZ/MTERF2/PABPN1/PCF11/POLR1B/POLR2H/POLR2L/SETX/SLBP/SNRPB/SNRPD3/SYMPK/TBP/XRN2	24
BP	GO:0033143	regulation of intracellular steroid hormone receptor signaling pathway	24/3717	75/18866	0.00785578	0.0940882	0.0796903	CRY2/EP300/FOXP1/GPAM/HDAC6/KCTD6/KDM5D/KMT2D/LMO3/MED1/NODAL/PAK1/PARK7/PARP1/PHB/PHB2/SAFB2/SFRP1/SMARCA4/TRIM68/UFM1/WBP2/YAP1/ZBTB7A	24
BP	GO:0045685	regulation of glial cell differentiation	24/3717	75/18866	0.00785578	0.0940882	0.0796903	BIN1/CTNNB1/CXCR4/DAAM2/EPHA4/GPR37L1/HES1/ID2/ID4/IL34/LDLR/MIR142/MTOR/NF1/NOTCH1/OLIG2/PPARG/PRPF19/PTN/SERPINE2/TNFRSF1B/TNFRSF21/TTBK1/ZNF488	24
BP	GO:0086001	cardiac muscle cell action potential	24/3717	75/18866	0.00785578	0.0940882	0.0796903	ANK2/ATP1A1/BIN1/CAV1/CTNNA3/CXADR/DLG1/FGF13/FLNA/GJA1/GJC1/HCN2/KCND3/KCNE3/KCNJ2/KCNQ1/NEDD4L/NUP155/RANGRF/SCN2B/SCN3B/SCN4B/SLC4A3/SNTA1	24
BP	GO:0032436	positive regulation of proteasomal ubiquitin-dependent protein catabolic process	27/3717	87/18866	0.00788082	0.0940882	0.0796903	AKT1/BCAP31/CAV1/CDC20B/CHFR/CSNK1D/DET1/DVL1/FAM122A/IL33/KEAP1/MDM2/NUB1/PLK2/PRICKLE1/RBX1/RNF180/SIRT6/SMAD7/STUB1/TAF1/TRIB1/TRIB2/TRIB3/UBQLN2/VCP/ZFAND2A	27
BP	GO:0051262	protein tetramerization	27/3717	87/18866	0.00788082	0.0940882	0.0796903	ACACB/ACOT13/ALDOA/APPL2/AQP4/CPSF7/CRTC1/CRTC2/CTH/CUTC/FARSB/GBP5/GRIN2B/HPRT1/HSD17B10/KCNC3/KCNJ2/KIF25/OSBPL2/OXA1L/PFKM/PFKP/SAMHD1/TP53/TRPM1/TRPM2/TRPM7	27
BP	GO:0006446	regulation of translational initiation	25/3717	79/18866	0.00789465	0.0940882	0.0796903	AGO2/ALKBH1/ATF4/CDC123/DDX1/DHX29/EIF1/EIF2AK1/EIF2AK2/EIF2AK4/EIF2B1/EIF2B2/EIF3B/EIF3H/EIF3K/EIF4EBP2/EIF4G2/EIF5B/HSPB1/LARP1/MTOR/POLR2G/PPP1CA/RBM4/YTHDF1	25
BP	GO:1900034	regulation of cellular response to heat	25/3717	79/18866	0.00789465	0.0940882	0.0796903	AAAS/ATM/ATR/CAMK2B/CCAR2/CRYAB/DNAJC2/EP300/HSBP1/MTOR/NUP107/NUP155/NUP160/NUP205/NUP37/NUP54/NUP85/NUP93/POM121/POM121C/PTGES3/RPA1/RPA2/RPA3/SEH1L	25
BP	GO:0048708	astrocyte differentiation	26/3717	83/18866	0.00790161	0.0940882	0.0796903	APP/BIN1/EGFR/EPHA4/GPR37L1/HES1/ID2/ID4/IFNG/LAMC3/LDLR/MAP2K1/MIR142/MT3/NF1/NOTCH1/PLP1/POU3F2/PRPF19/PTPN11/SERPINE2/SOX9/TAL1/TLR4/TTBK1/VIM	26
BP	GO:0071277	cellular response to calcium ion	26/3717	83/18866	0.00790161	0.0940882	0.0796903	ADCY8/CAPN3/CLIC4/CPNE1/CPNE2/CPNE5/CPNE9/ENDOG/FOSB/HPCA/IQGAP1/ITPKB/JUN/JUNB/JUND/KCNH1/LGMN/NEUROD2/NLGN1/SYT1/SYT13/SYT15/SYT17/SYT3/TRPM2/WNT5A	26
BP	GO:1990928	response to amino acid starvation	17/3717	48/18866	0.00793298	0.0940882	0.0796903	ATF4/DAPL1/DEPDC5/EIF2A/EIF2AK2/EIF2AK4/ITFG2/LARP1/MTOR/NPRL2/NPRL3/PRKD1/RRAGA/RRAGB/SEH1L/SLC38A2/TFEB	17
BP	GO:0043467	regulation of generation of precursor metabolites and energy	45/3717	162/18866	0.00796748	0.0940882	0.0796903	AAAS/AKT1/APP/ARNT/CCNB1/COX7A1/DDIT4/EP300/FBP1/GCGR/HTR2A/IFNG/IL4/INPP5K/MLXIPL/MTOR/MYOG/NKX1-1/NUP107/NUP155/NUP160/NUP205/NUP37/NUP54/NUP85/NUP93/PARK7/PDE12/PFKFB3/PGAM1/PGK1/PHB2/PNPT1/POM121/POM121C/PPP1CA/PPP1R3A/PPP1R3F/SEH1L/SIRT6/SORBS1/TP53/UQCC2/VCP/ZBTB7A	45
BP	GO:0031629	synaptic vesicle fusion to presynaptic active zone membrane	10/3717	23/18866	0.00798529	0.0940882	0.0796903	CPLX1/CPLX3/PRRT2/RAB3A/SNAP23/STX1A/STX3/STXBP1/SYT1/VAMP1	10
BP	GO:0032799	low-density lipoprotein receptor particle metabolic process	10/3717	23/18866	0.00798529	0.0940882	0.0796903	AP2A1/AP2A2/AP2M1/AP2S1/CLTC/CNPY2/FURIN/PCSK9/PPARG/VLDLR	10
BP	GO:0051457	maintenance of protein location in nucleus	10/3717	23/18866	0.00798529	0.0940882	0.0796903	CDK5/CHCHD10/NR5A1/PARK7/RANGAP1/SP100/SYNE1/TAF3/TAF8/TOPORS	10
BP	GO:1902254	negative regulation of intrinsic apoptotic signaling pathway by p53 class mediator	10/3717	23/18866	0.00798529	0.0940882	0.0796903	CD44/CD74/ING2/KDM1A/MDM2/MIF/MUC1/RRN3/TRIAP1/ZNF385A	10
BP	GO:0051031	tRNA transport	14/3717	37/18866	0.00805254	0.0943593	0.07992	AAAS/NUP107/NUP155/NUP160/NUP205/NUP37/NUP54/NUP85/NUP93/POM121/POM121C/SEH1L/SSB/TOMM20	14
BP	GO:0097502	mannosylation	14/3717	37/18866	0.00805254	0.0943593	0.07992	ALG3/ALG8/ALG9/DPM1/DPM2/DPY19L3/FKRP/FKTN/PIGV/POMGNT2/POMT1/SDF2/SDF2L1/TMTC2	14
BP	GO:1904358	positive regulation of telomere maintenance via telomere lengthening	14/3717	37/18866	0.00805254	0.0943593	0.07992	ATM/ATR/CCT4/CCT5/CCT6A/CCT7/CCT8/CTNNB1/FBXO4/HNRNPA2B1/MAP2K7/MAPK15/NEK2/PARN	14
BP	GO:0071692	protein localization to extracellular region	114/3717	470/18866	0.00811329	0.0948973	0.0803756	ABCC8/ACSL4/ADCY8/ADRA2C/ADTRP/APBB1/ARF6/BMP6/CACNA2D2/CADM1/CARTPT/CCDC186/CD200/CD22/CD2AP/CNR1/CPLX1/CPLX3/CRH/CTAGE1/DNAJC1/DPH3/DYSF/EGFR/ERP29/EXOC1/EZR/FAM3B/FGG/FGR/FKBP1B/GAPDH/GIP/GJA1/GLUL/GOLPH3L/GPAM/GPI/HLA-E/HMGCR/IFNG/IL33/ILDR2/ITPR2/JAGN1/JAK2/KCNG2/KCNS3/KLF7/LLGL1/LLGL2/LTBP1/LTBP2/MCU/MIA3/MIDN/MIF/MON1A/NNAT/NR1H2/NR1H3/OLFM2/OXCT1/PAM/PANX1/PARK7/PCLO/PHPT1/PORCN/POU2F2/PP…	114
BP	GO:0031099	regeneration	54/3717	201/18866	0.00817199	0.0954094	0.0808094	ANGPT2/ANXA3/APOD/BAK1/BIN3/CAPN3/CCNB1/CERS2/CFLAR/CPQ/CSNK2B/DYSF/EGFR/ENO3/EPHA4/EYS/F7/FGF10/FKBP1B/FZD7/FZD9/GSN/HAMP/INPP5F/JAK2/JUN/KIAA0319/LCP1/MAP2K1/MED1/MYOG/NOTCH1/NR4A3/PCNA/PGF/PNPT1/PPARD/PPARG/PPAT/PRRX1/PTN/PTPN3/PTPRS/RTN4R/RTN4RL1/SGCA/SOX15/SOX2/SPP1/SULF2/TGFBR3/THY1/WNT10B/YAP1	54
BP	GO:1903828	negative regulation of cellular protein localization	34/3717	116/18866	0.00832674	0.096797	0.0819846	ABHD17A/ABHD17B/ANKRD13A/AP2M1/APOD/ARF6/ASTN2/BCL2L1/CDK5/CLTC/DERL2/ERLEC1/FBXO4/FZD9/GBP1/GDI1/INPP5K/LYPD1/MAGED1/NEDD4L/NF1/NUMB/OS9/OTUD7B/PARK7/PPP2R5A/RANGAP1/RHOQ/ROCK2/SP100/UBAC2/UBE2G2/UFM1/VPS35	34
BP	GO:0051402	neuron apoptotic process	64/3717	245/18866	0.00835635	0.096797	0.0819846	ADARB1/AGAP2/AIFM1/ALKBH1/APAF1/APP/ATF4/ATM/ATN1/BARHL1/BCL2L1/BDNF/BOK/CDK5/CITED1/CNTFR/CORO1A/CPEB4/CTNNB1/CTSZ/CX3CL1/DDIT3/DNAJC5/ERBB3/FAM162A/FGF8/FIS1/FOXQ1/FZD9/GAPDH/GDF5/HIPK2/HRAS/HYOU1/JAK2/JUN/KIF14/LANCL1/LGMN/MT3/NAE1/NAIP/NDNF/NF1/NQO2/NR4A3/NRP1/PARK7/PARP1/PCSK9/PIN1/POLB/PPT1/SET/SNCB/SOD1/STXBP1/TNFRSF21/TP53/TYROBP/UBE2M/USP53/XIAP/XRCC2	64
BP	GO:0036475	neuron death in response to oxidative stress	12/3717	30/18866	0.0083578	0.096797	0.0819846	ATF4/CTNNB1/ENDOG/LANCL1/NCOA7/NR4A3/PARK7/PARP1/SLC1A1/TBC1D24/TLR4/TLR6	12
BP	GO:0060055	angiogenesis involved in wound healing	12/3717	30/18866	0.0083578	0.096797	0.0819846	B4GALT1/CX3CL1/CXCR4/GPR4/KDR/MCAM/MIR34A/NDNF/SERPINE1/SLC12A2/VEGFA/XBP1	12
BP	GO:0007584	response to nutrient	47/3717	171/18866	0.00838161	0.096797	0.0819846	ABCG8/ACSL4/ADSL/AHCY/APAF1/BRIP1/C2/CDKN2D/CNR1/COL1A1/COX4I1/CYP26A1/CYP27B1/DAD1/EGFR/F7/FKBP1B/FOLR2/GCGR/GNPAT/GSN/HAMP/HMGCR/LDHA/LTA/MDM2/MED1/MTHFR/MTOR/OXCT1/PENK/PIM1/POR/PPARD/PPARG/PTN/RARA/SETDB1/SFRP1/SLC16A1/SLC27A4/SPP1/STC1/TBXA2R/TTPA/USF2/XBP1	47
BP	GO:0030856	regulation of epithelial cell differentiation	47/3717	171/18866	0.00838161	0.096797	0.0819846	ACVRL1/APOLD1/BMP4/BMP6/CAV1/CD109/CDH5/CITED1/CTNNB1/CYP27B1/DSPP/ERRFI1/ETV4/F11R/FOXC1/FOXJ1/GRHL1/HES1/HEY2/IFNG/KEAP1/KLF7/KRT36/MAFF/MED1/MIR34A/NCOA3/NODAL/NOTCH1/NUMA1/PROC/RFX3/ROCK2/SERPINE1/SFN/SOX9/SPRY2/SRSF6/TBX3/VEGFA/VEZF1/WNT10B/WWTR1/YAP1/ZEB2/ZFP36/ZFP36L1	47
BP	GO:0006611	protein export from nucleus	50/3717	184/18866	0.00845984	0.0975244	0.0826007	AAAS/ANP32B/CDC40/CDK5/CPSF2/DDX19B/DDX25/DDX39A/EIF5A/FIP1L1/GTSE1/HNRNPA2B1/MCM3AP/MDM2/NUP107/NUP155/NUP160/NUP205/NUP37/NUP54/NUP85/NUP93/NXF1/NXT1/PABPN1/PARK7/POM121/POM121C/PTPN11/RANGAP1/RBM8A/RPS15/SDAD1/SEH1L/SFN/SIRT7/SLBP/SP100/SRSF6/SSB/STYX/SYMPK/TCF7L2/THOC1/TP53/U2AF1L4/U2AF2/XPO5/XPO6/XPO7	50
BP	GO:0090101	negative regulation of transmembrane receptor protein serine/threonine kinase signaling pathway	38/3717	133/18866	0.00865289	0.099565	0.0843291	ACVR1/ADAMTSL2/BCL9L/CAV1/CAV2/CD109/EID2/EMILIN1/HIPK2/HTRA3/LEMD2/LEMD3/LTBP1/MTMR4/NKX2-1/NOTCH1/PIN1/RBPMS2/RPS27A/SFRP1/SKI/SKIL/SLC2A10/SMAD6/SMAD7/SMURF2/SORL1/SPRY2/STRAP/STUB1/TGFB1I1/TGFBR3/TP53/UBB/UBC/VASN/WNT5A/ZBTB7A	38
BP	GO:0043113	receptor clustering	19/3717	56/18866	0.00868354	0.099565	0.0843291	CDK5/DLG1/DVL1/FLNA/FNTA/FZD9/GLRB/GPHN/GSN/ITGAL/LRRC7/NLGN1/PTN/SAV1/SCRIB/SHISA6/SHISA7/THY1/ZDHHC2	19
BP	GO:0086002	cardiac muscle cell action potential involved in contraction	19/3717	56/18866	0.00868354	0.099565	0.0843291	ANK2/ATP1A1/BIN1/CAV1/CTNNA3/DLG1/FLNA/GJA1/GJC1/KCND3/KCNE3/KCNJ2/KCNQ1/NEDD4L/NUP155/SCN2B/SCN3B/SCN4B/SNTA1	19
BP	GO:0072528	pyrimidine-containing compound biosynthetic process	15/3717	41/18866	0.00881882	0.100935	0.0854897	CDA/CTPS1/DCTD/DHODH/MTOR/NME1/NME3/NME5/NME6/NME9/PRPS1/UCKL1/UMPS/UPP2/UPRT	15
BP	GO:0030865	cortical cytoskeleton organization	20/3717	60/18866	0.00894128	0.101602	0.086054	ANLN/ARF6/CDK5/DLG1/EPB41L2/EZR/FHOD3/LLGL1/LLGL2/NCKAP1/NLGN1/PDCD6IP/RAB13/RHOB/RHOH/RHOQ/RND3/ROCK2/STRIP1/TLN1	20
BP	GO:0035904	aorta development	20/3717	60/18866	0.00894128	0.101602	0.086054	ACVRL1/FGF8/HES1/HEY2/LOX/LTBP1/MYLK/NKX3-1/NOTCH1/NPRL3/PDE2A/PDGFRB/PRICKLE1/PROX1/SEC24B/SMAD6/SNX17/TAB1/TBX1/TBX2	20
BP	GO:0043388	positive regulation of DNA binding	20/3717	60/18866	0.00894128	0.101602	0.086054	CTNNB1/EDF1/EP300/ERCC2/FOXC1/GTF2B/HAND2/HES1/HIPK2/IFNG/IRF4/JAK2/LAMTOR5/NME1/PARK7/PARP1/PPARG/SKI/TRIM6/TWIST1	20
BP	GO:0045069	regulation of viral genome replication	30/3717	100/18866	0.00895644	0.101602	0.086054	ADARB1/APOBEC3F/BTBD17/CCNK/CXCL8/DDB1/EIF2AK2/EIF2AK4/FAM111A/IFIT5/INPP5K/ISG15/LARP1/MORC2/NOTCH1/NUCKS1/PARP10/PDE12/PHB/PPIA/PPIB/PPIH/PROX1/RNASEL/SETDB1/STOM/TOP2B/TRIM38/TRIM6/VAPB	30
BP	GO:0046364	monosaccharide biosynthetic process	30/3717	100/18866	0.00895644	0.101602	0.086054	AKR1A1/ALDOA/ALDOC/ATF4/CLK2/CRTC2/DDB1/DGAT2/ENO1/ENO2/ENO3/EP300/FBP1/GAPDH/GOT2/GPI/MDH1/MDH2/NLN/PGAM1/PGAM2/PGD/PGK1/SIRT7/SLC25A11/SLC25A13/SOGA1/TALDO1/TKT/WDR5	30
BP	GO:1900409	positive regulation of cellular response to oxidative stress	9/3717	20/18866	0.00899496	0.101858	0.0862712	ENDOG/HDAC6/MIR34A/PARK7/RIPK1/SFPQ/SOD1/TLR4/TLR6	9
BP	GO:0010972	negative regulation of G2/M transition of mitotic cell cycle	29/3717	96/18866	0.00908312	0.102675	0.0869628	ATM/AVEN/FHL1/FOXO4/MIIP/NAE1/PSMA1/PSMA2/PSMA5/PSMA7/PSMB1/PSMB10/PSMB3/PSMB4/PSMB6/PSMB7/PSMC1/PSMC2/PSMC5/PSMD1/PSMD11/PSMD14/PSMD4/PSMD6/PSMD7/PSMD8/RBX1/RINT1/TAOK3	29
BP	GO:1903578	regulation of ATP metabolic process	36/3717	125/18866	0.00911322	0.102833	0.0870971	AAAS/APP/ARNT/CCNB1/COX7A1/DDIT4/ENO1/EP300/FBP1/HTR2A/IFNG/IL4/MLXIPL/MYOG/NUP107/NUP155/NUP160/NUP205/NUP37/NUP54/NUP85/NUP93/PARK7/PARP1/PDE12/PFKFB3/PGAM1/PGK1/POM121/POM121C/SEH1L/SIRT6/TP53/UQCC2/VCP/ZBTB7A	36
BP	GO:0060135	maternal process involved in female pregnancy	21/3717	64/18866	0.00913231	0.102847	0.087109	AKT1/ANGPT2/CNR1/CYP27B1/GJA1/HAVCR2/JUNB/LDOC1/MED1/MTOR/NODAL/NR2F2/PAM/PPARD/PPAT/PRDX3/PTN/RGS2/SPP1/STC1/UBE2A	21
BP	GO:0016569	covalent chromatin modification	116/3717	481/18866	0.00914662	0.102847	0.087109	ACTL6B/APBB1/ASH2L/ATF7IP/ATG5/ATM/ATXN3/BAP1/BAZ1A/BCOR/BRD4/BRD7/CCNB1/CDK5/CDY1/COPRS/CRTC2/CTNNB1/CTR9/DDB1/DMAP1/DOT1L/DPF2/EHMT1/EID1/EP300/FEZF2/GTF2B/HCFC1/HDAC3/HDAC6/HDAC7/HIPK4/ING2/IRF4/JAK2/KANSL1/KANSL3/KDM1A/KDM1B/KDM3A/KDM4B/KDM5A/KDM5C/KDM5D/KDM6B/KMT2B/KMT2D/KMT2E/LDB1/LEF1/MAP3K7/MCM3AP/MIER2/MORC2/MT3/MTA3/MTHFR/MUC1/N6AMT1/NAA40/NCOA3/NSD1/NTMT1/PADI1/PADI2/PARK7/PHB/PHF1/PHF…	116
BP	GO:1905897	regulation of response to endoplasmic reticulum stress	28/3717	92/18866	0.00919231	0.10318	0.0873906	ATF6B/ATXN3/BAG6/BAK1/BCAP31/BCL2L1/BOK/CAV1/COPS5/CREB3/CREB3L1/DDIT3/DERL2/EDEM1/ERLEC1/ERP29/HYOU1/NR1H2/NR1H3/OPA1/OS9/PARK7/PMAIP1/RNF183/UBAC2/UBE2G2/UBQLN2/XBP1	28
BP	GO:0007613	memory	35/3717	121/18866	0.00934073	0.104011	0.0880951	ADCY8/BDNF/CAMK4/CCK/CNR1/CRTC1/EIF2AK4/EIF4EBP2/FGF13/FOXO6/GIP/GRIA1/HTR2A/ITGA5/KMT2B/LDLR/LGMN/MTOR/NETO1/NQO2/PAK6/PJA2/PLK2/PPP1R1B/PPP3CB/PRKCZ/PTN/SHANK1/SHISA7/SLC6A1/SLC8A3/SORCS3/TAC1/VLDLR/YTHDF1	35
BP	GO:1900542	regulation of purine nucleotide metabolic process	35/3717	121/18866	0.00934073	0.104011	0.0880951	AAAS/APP/ARNT/DDIT4/ENO1/EP300/FBP1/HPCA/HTR2A/IFNG/IL4/LACC1/MLXIPL/MYOG/NUP107/NUP155/NUP160/NUP205/NUP37/NUP54/NUP85/NUP93/PARP1/PDK3/PDK4/PDP1/PDP2/PFKFB3/PGAM1/POM121/POM121C/SEH1L/SIRT6/VCP/ZBTB7A	35
BP	GO:0014031	mesenchymal cell development	26/3717	84/18866	0.00934478	0.104011	0.0880951	ACVR1/ANXA6/BMP4/EFNB1/FOXC1/HAND2/HES1/HEY2/KLHL12/NOLC1/NOTCH1/NRP1/PDCD6/SEMA3B/SEMA3F/SEMA4C/SEMA4F/SEMA5A/SEMA5B/SEMA6A/SEMA6B/SOX10/SOX9/TBX1/TWIST1/ZEB2	26
BP	GO:0042440	pigment metabolic process	23/3717	72/18866	0.00934581	0.104011	0.0880951	ALAS1/BLVRA/BLVRB/CITED1/CPOX/FECH/GIPC1/GPR143/HPRT1/IBA57/MFSD12/PPAT/PPOX/PRPS1/RAPGEF2/SLC11A2/SLC25A38/SLC25A39/SRRD/UROD/UROS/WNT5A/ZEB2	23
BP	GO:0070304	positive regulation of stress-activated protein kinase signaling cascade	47/3717	172/18866	0.00937813	0.104011	0.0880951	ANKRD6/APP/BIRC7/CD27/DUSP15/DVL2/EIF2AK2/EPHA4/ERN2/FGD2/FLT4/FZD7/HAND2/HIPK2/HMGCR/HRAS/MAP2K7/MAP3K6/MAP3K7/MAP3K9/MAP4K5/MID1/MINK1/PAK1/PDCD10/PJA2/PRMT1/RB1CC1/RIPK1/RPS3/SEMA4C/SH3RF3/SLAMF1/SPAG9/STK25/TAOK3/TIAM1/TLR4/TLR6/TLR9/TNFSF11/TRAF1/TRAF3/TRAF5/VEGFA/WNT5A/ZEB2	47
BP	GO:0006110	regulation of glycolytic process	25/3717	80/18866	0.00938021	0.104011	0.0880951	AAAS/APP/ARNT/DDIT4/EP300/FBP1/HTR2A/IFNG/MLXIPL/MYOG/NUP107/NUP155/NUP160/NUP205/NUP37/NUP54/NUP85/NUP93/PFKFB3/PGAM1/POM121/POM121C/SEH1L/SIRT6/ZBTB7A	25
BP	GO:1901224	positive regulation of NIK/NF-kappaB signaling	25/3717	80/18866	0.00938021	0.104011	0.0880951	ACTN4/APP/C1QTNF4/CD27/CHI3L1/COPS8/EGFR/EIF2AK2/EP300/HAVCR2/IL18R1/MAP3K7/NR3C2/PHB/PHB2/PTP4A3/RBCK1/RPS3/TERF2IP/TLR4/TLR6/TLR9/TNFRSF10A/TNFRSF10B/TNFSF15	25
BP	GO:0033157	regulation of intracellular protein transport	68/3717	264/18866	0.00940596	0.104116	0.0881841	ANP32B/APOD/ATG13/BAP1/BCAP31/BMP4/CDK5/CEP131/CHRM1/CIB1/DERL2/DMAP1/EDEM1/EFCAB7/ERLEC1/FIS1/FLNA/GDI1/GTSE1/GZMB/HAX1/HDAC3/HPCA/HRAS/HTRA2/ICE1/IFNG/INPP5K/JAK2/LCP1/MDM2/MTCL1/MYO1C/NF1/NOLC1/NUMA1/NUP54/OS9/PAK1/PARK7/PDCD10/PMAIP1/PTPN11/RANGAP1/RNF31/SEC16A/SFN/SH3TC2/SIRT7/SNX3/SORL1/SP100/STOM/TCF7L2/TM9SF4/TP53/TP53BP2/UBAC2/UBE2G2/UBL4B/UBL5/UBR5/UFM1/XPO5/YWHAG/YWHAQ/ZDHHC2/ZIC1	68
BP	GO:0006409	tRNA export from nucleus	13/3717	34/18866	0.00951607	0.104791	0.0887558	AAAS/NUP107/NUP155/NUP160/NUP205/NUP37/NUP54/NUP85/NUP93/POM121/POM121C/SEH1L/SSB	13
BP	GO:0032212	positive regulation of telomere maintenance via telomerase	13/3717	34/18866	0.00951607	0.104791	0.0887558	ATM/ATR/CCT4/CCT5/CCT6A/CCT7/CCT8/CTNNB1/FBXO4/MAP2K7/MAPK15/NEK2/PARN	13
BP	GO:0071431	tRNA-containing ribonucleoprotein complex export from nucleus	13/3717	34/18866	0.00951607	0.104791	0.0887558	AAAS/NUP107/NUP155/NUP160/NUP205/NUP37/NUP54/NUP85/NUP93/POM121/POM121C/SEH1L/SSB	13
BP	GO:0031109	microtubule polymerization or depolymerization	34/3717	117/18866	0.00956479	0.104967	0.0889041	CAMSAP1/CDH5/CENPJ/CIB1/CLASP1/CLIP3/CRYAB/CSNK1D/FGF13/GAS2L1/GBA2/HDAC6/KIF2B/MAP7D3/MAPRE2/MID1/MID1IP1/NAV3/NCKAP5L/NUMA1/OCLN/PAK1/PSRC1/RANGRF/RPS3/SKA1/SKA2/STMN2/STMN4/TPX2/TUBB4A/TUBG1/TUBG2/TUBGCP3	34
BP	GO:0045446	endothelial cell differentiation	34/3717	117/18866	0.00956479	0.104967	0.0889041	ACVR1/ACVRL1/APOLD1/BMP4/BMP6/CDH5/CLIC4/CTNNB1/CXCR4/EDF1/EZR/F11R/HAPLN2/HEY2/KDM6B/KDR/MARVELD2/MIR34A/NOTCH1/NR2F2/NRP1/PDE2A/PECAM1/PROC/PROX1/PTN/PTPRS/RAPGEF2/ROBO4/ROCK2/STC1/TJP3/VEGFA/VEZF1	34
BP	GO:0050678	regulation of epithelial cell proliferation	97/3717	395/18866	0.00974611	0.106773	0.0904344	ACVRL1/AGGF1/AKT1/ARNT/B4GALT1/BMP4/BMP6/CAV1/CAV2/CD109/CDH13/CFLAR/CTNNB1/DEAF1/DLG1/DYSF/EGFR/ERRFI1/F3/FGF10/FGF9/FLT1/FLT4/FUT2/FZD7/GDF5/GJA1/GLUL/HAS2/HES1/HRAS/IFT172/IFT52/JUN/KDR/KLF9/LAMB1/LRG1/MAGED1/MED1/MIR34A/MTOR/NF1/NKX3-1/NME1/NODAL/NOTCH1/NR2F2/NR4A3/NRARP/NRP1/PDCD10/PDCD6/PEX2/PGF/PHB2/PPARD/PPARG/PRKD1/PROX1/PTN/PTPRK/PYGO2/SAV1/SCG2/SEMA5A/SERPINB5/SFN/SFRP1/SGPP2/SIRT6/SLU…	97
BP	GO:0016072	rRNA metabolic process	62/3717	238/18866	0.00990341	0.107847	0.0913441	ABT1/BMS1/DCAF13/DDX10/DDX51/DIMT1/EMG1/ERCC2/ERI2/ERN2/ESF1/EXOSC2/EXOSC5/EXOSC7/EXOSC8/FCF1/FDXACB1/GAR1/KRI1/LAS1L/MRPL1/MRPS11/MRTO4/NAT10/NHP2/NOL11/NOL8/NOLC1/NOP10/NVL/PA2G4/PELP1/PES1/PIH1D1/POP4/POP5/POP7/PWP2/RIOK1/RNASEL/RPF1/RPL10A/RPL14/RPL35/RPP40/RPS14/RPS15/RPUSD2/RPUSD4/RRP36/SIRT7/TFB2M/TRMT112/TRMT61B/TSR1/UTP14A/WDR18/WDR36/WDR46/XRN2/YBEY/ZNHIT3	62
BP	GO:0000963	mitochondrial RNA processing	8/3717	17/18866	0.00994198	0.107847	0.0913441	FASTKD5/HSD17B10/PNPT1/PUS1/SUPV3L1/TBRG4/TRMT10C/TRMT61B	8
BP	GO:0043923	positive regulation by host of viral transcription	8/3717	17/18866	0.00994198	0.107847	0.0913441	CCNT1/CTDP1/EP300/GTF2B/JUN/LEF1/NUCKS1/SMARCA4	8
BP	GO:0055070	copper ion homeostasis	8/3717	17/18866	0.00994198	0.107847	0.0913441	APP/ATOX1/ATP7B/CCDC22/CUTC/SCO1/SCO2/XIAP	8
BP	GO:0099558	maintenance of synapse structure	8/3717	17/18866	0.00994198	0.107847	0.0913441	ARF6/C1QL1/CHCHD10/DLG1/ERC2/OPHN1/PCLO/RAB3A	8
BP	GO:0018198	peptidyl-cysteine modification	17/3717	49/18866	0.00996215	0.107847	0.0913441	ATP2B4/CLIP3/GAPDH/GOLGA7B/NCOA7/PARK7/PRDX3/RAB3D/RAB6A/SNTA1/ZDHHC15/ZDHHC2/ZDHHC22/ZDHHC23/ZDHHC3/ZDHHC4/ZDHHC9	17
BP	GO:0032527	protein exit from endoplasmic reticulum	17/3717	49/18866	0.00996215	0.107847	0.0913441	BCAP31/DERL2/EDEM1/ERLEC1/FAF2/HSP90B1/NUMA1/OS9/PREB/RANGRF/SEC16A/SORL1/TM9SF4/TMEM129/UBAC2/UBE2G2/VCP	17
BP	GO:0098781	ncRNA transcription	32/3717	109/18866	0.00999638	0.10798	0.0914561	CCNK/CCNT1/CDK7/CELF3/GTF2B/GTF2E1/GTF2E2/GTF3A/GTF3C1/ICE1/INTS10/INTS12/INTS3/INTS4/MTOR/NABP2/NOL11/PHAX/PIH1D1/POLR1B/POLR2G/POLR2H/POLR2I/POLR2L/POU2F2/RPRD2/SIRT7/SMARCA4/SNAPC1/TAF8/TBP/TP53	32
BP	GO:0043312	neutrophil degranulation	117/3717	487/18866	0.0100081	0.10798	0.0914561	A1BG/ACTR10/ACTR1B/ALDOA/ALDOC/ANXA3/AP1M1/AP2A2/APAF1/ARHGAP9/ATAD3B/ATP11A/ATP6V1D/ATP8A1/B4GALT1/C3AR1/CCT8/CD44/CD55/CDA/CDK13/CFP/CHI3L1/CNN2/COMMD3/COMMD9/CPNE1/CREG1/CSNK2B/CTSA/CTSG/CTSS/CTSZ/CXCL1/CXCR1/CXCR2/DNAJC5/DOK3/DYNC1H1/DYNLL1/DYNLT1/FAF2/FGR/FUCA1/GAA/GCA/GGH/GPI/GSN/GYG1/HEXB/HSPA6/IMPDH2/IQGAP1/ITGAL/LAMTOR1/LAMTOR2/LAMTOR3/LILRB3/LPCAT1/LRG1/LRRC7/METTL7A/MIF/NEU1/NFASC/NIT2…	117
BP	GO:0051236	establishment of RNA localization	54/3717	203/18866	0.0100325	0.108061	0.0915248	AAAS/ATM/ATR/BICD2/CDC40/CETN2/CETN3/CPSF2/DDX19B/DDX25/DDX39A/EIF5A/FIP1L1/HNRNPA2B1/KHSRP/LRPPRC/MCM3AP/MYO1C/NUP107/NUP155/NUP160/NUP205/NUP37/NUP54/NUP85/NUP93/NXF1/NXT1/PABPN1/PHAX/PNPT1/POM121/POM121C/QKI/RBFOX1/RBM8A/RFTN1/RFTN2/RPS15/SDAD1/SEH1L/SFPQ/SIDT2/SLBP/SRSF6/SSB/SYMPK/THOC1/TOMM20/U2AF1L4/U2AF2/XPO5/ZFP36/ZFP36L1	54
BP	GO:0007043	cell-cell junction assembly	41/3717	147/18866	0.0101713	0.109371	0.0926345	ACE2/ACTN4/ANK2/CAV1/CDH5/CLDN11/CLDN16/CLDN20/CLDN4/CNTNAP1/CTNNB1/DCHS1/DLG1/ESAM/F11R/FSCN1/GJA1/GJA4/GJB6/GJC1/GNPAT/HDAC7/HIPK1/LSR/MARVELD2/MPP5/MYO1C/NFASC/OCLN/PAK2/PDCD6IP/PECAM1/PTPRO/RAB13/ROCK2/SMAD7/STRN/TLN1/TLN2/UGT8/ZNF703	41
BP	GO:0062014	negative regulation of small molecule metabolic process	31/3717	105/18866	0.0102002	0.109498	0.0927419	ACACB/ACADVL/AKT1/AP2A1/APOC1/APPL2/ATCAY/ATP2B4/CDA/CLK2/CLTC/CNR1/CYP27B1/DDIT4/DGAT2/EP300/FBP1/HPCA/INSIG2/MYOG/PARP1/PLIN5/PROX1/SIRT6/SLC27A4/SOD1/SOGA1/SOX9/TP53/TRIB3/WDTC1	31
BP	GO:0045927	positive regulation of growth	70/3717	274/18866	0.01035	0.110886	0.0939177	ACACB/AKT1/ATP8A2/BDNF/BRAT1/CACNA2D2/CAPN3/CCNB1/CIB1/CPNE5/CPNE9/CXCL16/CXCR4/DERL2/DNPH1/EGFR/EIF4G2/EXOSC2/EZR/FAM122A/FGF8/FGF9/FOXS1/GDI1/GPAM/HAMP/HEY2/LEF1/LGI1/MKKS/MTOR/N6AMT1/NEDD4L/NOTCH1/NRP1/NTN1/PAK1/PARP2/PIM1/PIN1/POU3F2/PPARD/PPIB/PROX1/PRSS2/RAB11A/RFTN1/RIMS1/RNF157/RPS6KA1/RPS6KA3/SEMA5A/SERP1/SFN/SFRP1/SH3PXD2B/SMAD7/SOX15/SUPV3L1/SYT1/SYT17/SYT3/TBX2/TGFBR3/TRPC5/TRPV2/VEGF…	70
BP	GO:0042073	intraciliary transport	18/3717	53/18866	0.0103641	0.110886	0.0939177	BBS12/CEP131/DYNC2H1/DYNLL1/DYNLL2/DYNLRB2/IFT172/IFT20/IFT43/IFT46/IFT52/KIF3A/KIF3B/KIF3C/KIFAP3/LCA5/TNPO1/TUB	18
BP	GO:0019217	regulation of fatty acid metabolic process	30/3717	101/18866	0.010393	0.111009	0.0940219	ABCD2/ACACB/ACADVL/ADIPOR1/AKT1/APOC1/APPL2/CAV1/CD74/CNR1/DGAT2/GIP/INSIG2/MID1IP1/MLXIPL/MTOR/NR1H2/NR1H3/NR4A3/PDK3/PDK4/PDP1/PDP2/PLIN5/PPARD/PPARG/SOX9/TRIB3/TWIST1/WDTC1	30
BP	GO:0001822	kidney development	72/3717	283/18866	0.0104119	0.111026	0.0940362	ACTA2/ADAMTS1/ADAMTS16/ANGPT2/APAF1/BAG6/BDNF/BMP4/BMP6/CFLAR/CITED1/CTNNB1/CTNNBIP1/CXCR2/CYP26A1/CYP4A11/DCHS1/DCN/DLG1/EGR1/EPCAM/EPHA4/FGF10/FGF8/FOXC1/FOXD1/FOXJ1/GPR4/GZF1/HAS2/HES1/ID2/IFT20/IQGAP1/IRX1/IRX3/KIRREL3/MAGED1/NDUFS6/NF1/NID1/NKX3-1/NOTCH1/NPHP3/NRP1/NUP107/NUP160/NUP85/OVOL1/PBX1/PCSK9/PDGFA/PDGFRB/PECAM1/PGF/POU3F3/PPAT/PROX1/PTPRO/PYGO2/RARA/SEC61A1/SFRP1/SMAD5/SMAD6/SMAD7/…	72
BP	GO:0097064	ncRNA export from nucleus	14/3717	38/18866	0.0104817	0.111584	0.094509	AAAS/NUP107/NUP155/NUP160/NUP205/NUP37/NUP54/NUP85/NUP93/PHAX/POM121/POM121C/SEH1L/SSB	14
BP	GO:0120162	positive regulation of cold-induced thermogenesis	29/3717	97/18866	0.0105722	0.111941	0.0948109	ADIPOR1/ALMS1/APPL2/CAV1/CCR2/CMKLR1/CNOT3/CXCR4/DECR1/DIO2/DYNC1H1/EHMT1/FH/GJA1/GNAS/GRB10/HDAC3/IL4/IRF4/JAK2/KDM1A/KDM3A/KDM6B/PRKAB1/PTH2R/SIRT6/TRPV2/UCP2/VEGFA	29
BP	GO:0006241	CTP biosynthetic process	7/3717	14/18866	0.0106518	0.111941	0.0948109	CTPS1/NME1/NME3/NME5/NME6/NME9/UCKL1	7
BP	GO:0030207	chondroitin sulfate catabolic process	7/3717	14/18866	0.0106518	0.111941	0.0948109	BGN/CSPG4/CSPG5/DCN/HEXB/IDS/NCAN	7
BP	GO:0046036	CTP metabolic process	7/3717	14/18866	0.0106518	0.111941	0.0948109	CTPS1/NME1/NME3/NME5/NME6/NME9/UCKL1	7
BP	GO:0051547	regulation of keratinocyte migration	7/3717	14/18866	0.0106518	0.111941	0.0948109	ARF6/FGF10/HAS2/IQSEC1/MAP4K4/MAPRE2/MTOR	7
BP	GO:1901070	guanosine-containing compound biosynthetic process	7/3717	14/18866	0.0106518	0.111941	0.0948109	HPRT1/IMPDH2/NME1/NME3/NME5/NME6/NME9	7
BP	GO:1904152	regulation of retrograde protein transport, ER to cytosol	7/3717	14/18866	0.0106518	0.111941	0.0948109	BCAP31/DERL2/EDEM1/ERLEC1/OS9/UBAC2/UBE2G2	7
BP	GO:0070534	protein K63-linked ubiquitination	19/3717	57/18866	0.0106701	0.111941	0.0948109	GPS2/ITCH/MAGEL2/PARP10/PELI3/PRPF19/RNF4/RNF8/STUB1/TRAF1/TRAF3/TRAF5/TRIM27/TRIM5/TRIM56/UBE2E2/UBE2E3/UBR5/WWP2	19
BP	GO:0021782	glial cell development	35/3717	122/18866	0.0106727	0.111941	0.0948109	AKT1/APP/CDK5/CNTNAP1/CSPG5/EGFR/EIF2B1/EIF2B2/EIF2B3/EIF2B4/ERCC2/GSN/ID2/ID4/IFNG/KCNJ10/LAMC3/LDLR/LPAR1/MIR142/MPP5/MT3/MXRA8/NF1/PLP1/POU3F2/SH3TC2/SKI/SLC25A46/SOD1/SOX10/TLR4/TTBK1/VIM/ZNF488	35
BP	GO:0006183	GTP biosynthetic process	6/3717	11/18866	0.0107902	0.112253	0.0950756	IMPDH2/NME1/NME3/NME5/NME6/NME9	6
BP	GO:0033148	positive regulation of intracellular estrogen receptor signaling pathway	6/3717	11/18866	0.0107902	0.112253	0.0950756	KMT2D/MED1/PAK1/PARP1/WBP2/YAP1	6
BP	GO:0051561	positive regulation of mitochondrial calcium ion concentration	6/3717	11/18866	0.0107902	0.112253	0.0950756	BCAP31/FIS1/MCU/MICU1/MICU2/RAP1GDS1	6
BP	GO:1903800	positive regulation of production of miRNAs involved in gene silencing by miRNA	6/3717	11/18866	0.0107902	0.112253	0.0950756	BMP4/EGFR/MAP2K1/MAP2K2/RIPK1/TP53	6
BP	GO:1990440	positive regulation of transcription from RNA polymerase II promoter in response to endoplasmic reticulum stress	6/3717	11/18866	0.0107902	0.112253	0.0950756	ATF4/ATF6B/CREB3L1/DDIT3/MBTPS2/TP53	6
BP	GO:0071346	cellular response to interferon-gamma	49/3717	182/18866	0.0108615	0.112792	0.0955324	AQP4/CAMK2B/CCL7/CD44/CDC37/CDC42EP4/CX3CL1/DAPK1/GAPDH/GBP1/GBP2/GBP3/GBP5/GSN/HLA-DPA1/HLA-DRA/HLA-E/IFNG/IFNGR2/IRF4/JAK1/JAK2/MED1/MID1/MYO1C/NLRC5/NR1H2/NR1H3/PARP14/PDE12/PPARG/RAB12/RAB43/SIRPA/SOCS3/SP100/STX8/STXBP1/TLR4/TP53/TRIM38/TRIM5/TRIM68/TRIM8/VIM/VPS26B/WAS/WNT5A/ZYX	49
BP	GO:0014033	neural crest cell differentiation	27/3717	89/18866	0.0108773	0.112792	0.0955324	ACVR1/ANXA6/BMP4/EFNB1/FBXL17/FOXC1/HAND2/HES1/KLHL12/LRP6/NOLC1/NRP1/PDCD6/SEMA3B/SEMA3F/SEMA4C/SEMA4F/SEMA5A/SEMA5B/SEMA6A/SEMA6B/SFRP1/SOX10/SOX9/TBX1/TWIST1/ZEB2	27
BP	GO:0003015	heart process	75/3717	297/18866	0.01091	0.112948	0.0956645	ACE2/ADRA1B/ANK2/ATG5/ATP1A1/ATP2B3/ATP2B4/BIN1/CACNA1B/CACNA2D2/CACNA2D3/CACNG8/CASQ2/CAV1/CTNNA3/CXADR/CXCR4/DLG1/DMPK/EHD3/FGF13/FKBP1B/FLNA/FXYD4/FXYD6/GAA/GJA1/GJC1/GNAO1/GSTM2/GSTO1/HEY2/ITPR2/JAK2/KCND2/KCND3/KCNE3/KCNG2/KCNJ2/KCNK6/KCNQ1/MDM2/MTOR/MYLK2/NEDD4L/NOX4/NPR1/NUP155/P2RX4/POPDC2/RANGRF/RGS2/S100A1/SCN2B/SCN3B/SCN4B/SGCD/SGCG/SLC1A1/SLC4A3/SLC8A3/SMAD5/SMAD7/SNTA1/SOD1/SPX/STC1/…	75
BP	GO:0034502	protein localization to chromosome	26/3717	85/18866	0.0109957	0.11347	0.0961064	ATM/ATR/BOD1/CCT4/CCT5/CCT6A/CCT7/CCT8/CENPT/CHAMP1/IK/LEMD2/MCM8/MIS12/NABP2/PIH1D1/RCC2/RPA1/RPA2/RUVBL2/SPDL1/SPO11/TERF2IP/TPP1/TRAPPC12/ZW10	26
BP	GO:0043543	protein acylation	64/3717	248/18866	0.0109959	0.11347	0.0961064	ABHD17A/ABHD17B/ACTL6B/APBB1/ATG5/BAG6/BAZ1A/BRD7/CDY1/CLIP3/CRTC2/DLD/DMAP1/DPF2/EID1/EP300/GLUL/GOLGA7B/GTF2B/HCFC1/HHATL/HINT2/IRF4/KANSL1/KANSL3/LDB1/LEF1/MAP3K7/MCM3AP/MIR34A/MUC1/NAA20/NAA40/NCOA3/PARK7/PHF14/PIH1D1/POR/PORCN/PYGO2/RUVBL1/RUVBL2/SDR16C5/SET/SPI1/SRCAP/SUPT3H/TADA2A/TAF1/TAF7/TERF2IP/TRRAP/TWIST1/WBP2/WDR5/ZDHHC15/ZDHHC16/ZDHHC17/ZDHHC2/ZDHHC22/ZDHHC23/ZDHHC3/ZDHHC4/ZDHHC9	64
BP	GO:0010833	telomere maintenance via telomere lengthening	25/3717	81/18866	0.0110854	0.114026	0.0965771	ATM/ATR/CCT4/CCT5/CCT6A/CCT7/CCT8/CTNNB1/DCLRE1B/FBXO4/GAR1/HNRNPA2B1/MAP2K7/MAPK15/NAT10/NEK2/NHP2/NOP10/PARN/PARP1/PTGES3/RFC1/RPA1/TERF2IP/TNKS1BP1	25
BP	GO:0021766	hippocampus development	25/3717	81/18866	0.0110854	0.114026	0.0965771	ANXA3/ATP2B4/CDK5/EIF2B3/FEZF2/FGF13/ID4/KCNA1/KDM6B/KIF14/KIRREL3/LEF1/MKKS/NEUROD6/NKX2-1/NME1/NR4A3/PHLPP2/PROX1/PTPRS/RARA/SCT/UQCRQ/XRN2/ZEB2	25
BP	GO:0007004	telomere maintenance via telomerase	22/3717	69/18866	0.011126	0.114261	0.096776	ATM/ATR/CCT4/CCT5/CCT6A/CCT7/CCT8/CTNNB1/FBXO4/GAR1/MAP2K7/MAPK15/NAT10/NEK2/NHP2/NOP10/PARN/PTGES3/RFC1/RPA1/TERF2IP/TNKS1BP1	22
BP	GO:0051966	regulation of synaptic transmission, glutamatergic	23/3717	73/18866	0.0111569	0.114318	0.0968245	CACNG8/CCR2/CDK5/CNR1/DGKZ/EGFR/GLUL/GRIK1/GRIK3/GRM1/GRM3/HTR2A/MIR142/NLGN1/NPY2R/OPHN1/SERPINE2/SHANK1/SHANK2/STXBP1/SYT1/TPRG1L/TSHZ3	23
BP	GO:0010821	regulation of mitochondrion organization	51/3717	191/18866	0.0112074	0.114318	0.0968245	AKT1/ATG13/BAK1/BAP1/BCL2L1/BOK/CAMKK2/CDC37/CHCHD10/CIDEB/DCN/DDHD2/DHODH/EP300/FAM162A/FIS1/FNIP1/FZD9/GZMB/HAX1/HDAC6/HRK/HTRA2/HTT/KDR/MCU/MLLT11/MOAP1/MPV17L/OPA1/OPTN/PARK7/PDE2A/PMAIP1/RNF31/SFN/SIRT7/SLC25A5/TMEM135/TNFSF10/TP53/TP53BP2/TRIAP1/TSC2/UBL4B/UBL5/VPS13C/VPS35/YWHAG/YWHAQ/ZNF205	51
BP	GO:0003279	cardiac septum development	33/3717	114/18866	0.0112252	0.114318	0.0968245	ACVR1/ANK2/BMP4/CRELD1/FGF8/FGFRL1/HES1/HEY2/ID2/LTBP1/MATR3/MDM2/NOTCH1/NPHP3/NPRL3/NRP1/PDE2A/PROX1/RARA/RBM15/SALL4/SAV1/SLIT3/SMAD6/SMAD7/SNX17/TAB1/TBX1/TBX2/TBX3/TGFBR3/TP53/WNT5A	33
BP	GO:1902230	negative regulation of intrinsic apoptotic signaling pathway in response to DNA damage	12/3717	31/18866	0.0112354	0.114318	0.0968245	BCL2L1/CCAR2/CD44/CD74/CDKN2D/DDIAS/ING2/KDM1A/MIF/MUC1/TRIAP1/ZNF385A	12
BP	GO:1902253	regulation of intrinsic apoptotic signaling pathway by p53 class mediator	12/3717	31/18866	0.0112354	0.114318	0.0968245	CD44/CD74/ING2/KDM1A/MDM2/MIF/MUC1/RRN3/TP53/TRIAP1/UBB/ZNF385A	12
BP	GO:0019083	viral transcription	48/3717	178/18866	0.0112584	0.114318	0.0968245	AAAS/CCNT1/CTDP1/EP300/GTF2B/INPP5K/JUN/LEF1/NELFCD/NUCKS1/NUP107/NUP155/NUP160/NUP205/NUP37/NUP54/NUP85/NUP93/POLR2G/POLR2H/POLR2I/POLR2L/POM121/POM121C/RPL10A/RPL14/RPL15/RPL18/RPL29/RPL3/RPL32/RPL35/RPL37/RPL37A/RPL8/RPLP0/RPS14/RPS15/RPS27A/RPS3/RPS4Y1/SEH1L/SMARCA4/TRIM14/TRIM27/TRIM8/USF2/ZFP36	48
BP	GO:0098927	vesicle-mediated transport between endosomal compartments	15/3717	42/18866	0.0112691	0.114318	0.0968245	AKTIP/CORO1A/EZR/FAM160A2/HOOK1/HOOK2/HOOK3/MAP2K1/MAP2K2/RAB5A/SNF8/SNX16/SNX3/SORL1/STX8	15
BP	GO:0035268	protein mannosylation	10/3717	24/18866	0.0113103	0.114318	0.0968245	DPM1/DPM2/DPY19L3/FKRP/FKTN/POMGNT2/POMT1/SDF2/SDF2L1/TMTC2	10
BP	GO:0036003	positive regulation of transcription from RNA polymerase II promoter in response to stress	10/3717	24/18866	0.0113103	0.114318	0.0968245	ATF4/ATF6B/CREB3L1/DDIT3/MBTPS2/MT3/MUC1/NOTCH1/TP53/VEGFA	10
BP	GO:0099500	vesicle fusion to plasma membrane	10/3717	24/18866	0.0113103	0.114318	0.0968245	CPLX1/CPLX3/PRRT2/RAB3A/SNAP23/STX1A/STX3/STXBP1/SYT1/VAMP1	10
BP	GO:0006900	vesicle budding from membrane	32/3717	110/18866	0.0114952	0.116003	0.0982519	AP2M1/ARFGAP2/CHMP4B/COL7A1/CSNK1D/CTSZ/F5/F8/GOLPH3L/GOSR2/GRIA1/KLHL12/MAPK15/MIA3/NAPA/NSF/PDCD6/PPP6R1/PREB/RAB1A/SEC16A/SEC24B/SNX3/TFG/TGFA/TRAPPC2/TRAPPC2L/TRAPPC5/TRAPPC6B/USO1/VAPB/WASL	32
BP	GO:2000142	regulation of DNA-templated transcription, initiation	16/3717	46/18866	0.0118965	0.119864	0.101522	ATF7IP/CTNNB1/CTNNBIP1/GTF2B/HEY2/JUN/MED1/MED16/MED24/PSMC2/PSMC5/RRN3/SETX/TP53/TWIST1/WNT10B	16
BP	GO:0002283	neutrophil activation involved in immune response	117/3717	490/18866	0.0120837	0.121559	0.102958	A1BG/ACTR10/ACTR1B/ALDOA/ALDOC/ANXA3/AP1M1/AP2A2/APAF1/ARHGAP9/ATAD3B/ATP11A/ATP6V1D/ATP8A1/B4GALT1/C3AR1/CCT8/CD44/CD55/CDA/CDK13/CFP/CHI3L1/CNN2/COMMD3/COMMD9/CPNE1/CREG1/CSNK2B/CTSA/CTSG/CTSS/CTSZ/CXCL1/CXCR1/CXCR2/DNAJC5/DOK3/DYNC1H1/DYNLL1/DYNLT1/FAF2/FGR/FUCA1/GAA/GCA/GGH/GPI/GSN/GYG1/HEXB/HSPA6/IMPDH2/IQGAP1/ITGAL/LAMTOR1/LAMTOR2/LAMTOR3/LILRB3/LPCAT1/LRG1/LRRC7/METTL7A/MIF/NEU1/NFASC/NIT2…	117
BP	GO:0002183	cytoplasmic translational initiation	13/3717	35/18866	0.0124617	0.124968	0.105845	DHX29/EIF2B3/EIF2D/EIF2S2/EIF2S3/EIF3B/EIF3D/EIF3G/EIF3H/EIF3I/EIF3K/MTOR/RBM4	13
BP	GO:0032801	receptor catabolic process	13/3717	35/18866	0.0124617	0.124968	0.105845	AP2A1/AP2A2/AP2M1/AP2S1/CDK5/CLTC/FURIN/GPRASP1/ITCH/LGMN/MVB12A/PCSK9/VLDLR	13
BP	GO:0098876	vesicle-mediated transport to the plasma membrane	28/3717	94/18866	0.0124812	0.124969	0.105845	AMN/ANKRD50/CCDC22/CPLX1/EXOC1/EXOC2/EXOC4/GOLPH3L/KIF13A/LLGL1/MAPK10/NSF/NSG1/OPTN/OSBPL5/RAB11A/RAB11B/SCRIB/SEC16A/SNX17/SNX31/STEAP2/STX3/VPS26A/VPS29/VPS35/VPS39/ZDHHC2	28
BP	GO:0007093	mitotic cell cycle checkpoint	45/3717	166/18866	0.0125278	0.125239	0.106074	ARID3A/ATM/BCL2L1/CCNB1/CHFR/CNOT10/CNOT3/CNOT6/CRADD/DCLRE1B/DLG1/DUSP1/EP300/FOXO4/GTSE1/HRAS/IK/INTS3/LCMT1/MAD2L1BP/MDM2/MUC1/NABP2/NAE1/PCNA/PIDD1/PLK2/PRMT1/PSMG2/RBL2/RINT1/RPA2/RPS27L/SFN/SPDL1/TAOK3/TNKS1BP1/TOP2B/TP53/TRIAP1/TRIP13/XPC/ZNF385A/ZW10/ZWINT	45
BP	GO:0016485	protein processing	58/3717	223/18866	0.0126847	0.12646	0.107109	ACE2/ADAMTS2/AEBP1/BAK1/BIRC3/BIRC7/C1RL/CCBE1/CIDEB/CPM/CTSG/CTSS/CTSZ/CUZD1/CYFIP2/DHCR24/DYNC2H1/ENO1/F3/F7/F9/FGG/FKRP/FURIN/GSN/HTRA2/IFT172/IFT52/KLK1/LDLRAD3/LGMN/MDM2/MIPEP/MYH9/MYRFL/PARP1/PCSK2/PCSK4/PCSK6/PCSK7/PCSK9/PGK1/PIDD1/PITRM1/PMPCA/PRSS3/PRSS37/PSENEN/RFX4/RNF139/SERPINE1/SERPINE2/SPCS2/SRGN/STOML2/TIMM17A/TMEM208/XIAP	58
BP	GO:0043470	regulation of carbohydrate catabolic process	27/3717	90/18866	0.0126895	0.12646	0.107109	AAAS/APP/ARNT/DDIT4/EP300/FBP1/HTR2A/IFNG/MLXIPL/MYOG/NUP107/NUP155/NUP160/NUP205/NUP37/NUP54/NUP85/NUP93/PFKFB3/PGAM1/POM121/POM121C/PPP1CA/SEH1L/SIRT6/TP53/ZBTB7A	27
BP	GO:0051225	spindle assembly	33/3717	115/18866	0.0128353	0.127359	0.10787	AAAS/BCCIP/CENPW/CEP97/CHMP2A/CHMP4B/CLASP1/CSNK1D/DYNC1H1/FLNA/HAUS2/HAUS6/HAUS7/HDAC3/KIF3B/MAPK15/MAPRE2/MLH1/MSTO1/NEK2/NUMA1/RAB11A/RNF4/RPS3/SMC1A/SMC3/STAG1/STAG2/STARD9/TPX2/TUBB/TUBGCP3/XIAP	33
BP	GO:0046394	carboxylic acid biosynthetic process	90/3717	367/18866	0.012851	0.127359	0.10787	AASS/ABCC5/ABCD2/ACACB/ACADVL/ACOT7/ACOT8/ACSF3/ADIPOR1/AKR1A1/ALDH18A1/ALOX12/ALOX12B/AMACR/AP2A1/APOC1/ASL/ASNS/ASNSD1/ASPG/ATP2B4/BCAT1/BGN/BHMT/CBS/CD74/CLTC/CSPG4/CSPG5/CTH/CYP1A2/CYP2C8/CYP4A11/DAGLB/DCN/DSEL/ELOVL4/ELOVL7/ENOPH1/FOLH1/GGT7/GGTLC2/GIP/GLS2/GLUL/GOT1L1/GOT2/GPX4/GSTM2/HAS2/IDO1/INSIG2/MCAT/MECR/MID1IP1/MIF/MLXIPL/MTHFD1/MTHFR/NCAN/NDUFAB1/NR1H2/NR1H3/OSBPL2/OSBPL6/OSBPL7/OXS…	90
BP	GO:0031056	regulation of histone modification	41/3717	149/18866	0.0128617	0.127359	0.10787	ATG5/ATM/BCOR/BRD4/BRD7/CCNB1/CTNNB1/CTR9/EID1/ING2/KDM1A/KDM3A/KDM5A/KMT2B/KMT2E/MTHFR/MUC1/NSD1/PARK7/PHF1/PHF19/PIH1D1/PRDM12/PRKD1/PYGO2/RUVBL2/SDR16C5/SET/SKI/SPI1/TADA2A/TAF7/TP53/TWIST1/UBR5/VEGFA/WBP2/WDR5/WDR61/WDR70/ZNHIT1	41
BP	GO:1903364	positive regulation of cellular protein catabolic process	41/3717	149/18866	0.0128617	0.127359	0.10787	AKT1/ATXN3/BAG6/BCAP31/CAV1/CCDC22/CDC20B/CHFR/CSNK1D/DET1/DVL1/EDEM1/EZR/FAM122A/IL33/KEAP1/LDLR/MDM2/NUB1/OSBPL7/PCSK9/PLK2/PRICKLE1/PSMC1/PSMC2/RBX1/RNF128/RNF139/RNF180/SIRT6/SMAD7/STUB1/TAF1/TRIB1/TRIB2/TRIB3/UBQLN2/UQCC2/VCP/VPS35/ZFAND2A	41
BP	GO:0043123	positive regulation of I-kappaB kinase/NF-kappaB signaling	50/3717	188/18866	0.0128792	0.127359	0.10787	AKT1/BIRC3/BRD4/CC2D1A/CCDC22/CD74/CFLAR/CHUK/CTH/CTNNB1/CX3CL1/DDX1/EEF1D/FLNA/GJA1/GOLT1B/GPRC5B/IFIT5/LAMTOR5/LPAR1/MAP3K14/MAP3K7/NDFIP1/PLK2/PRKD1/RBCK1/RIPK1/RNF31/SHARPIN/TAB2/TBK1/TERF2IP/TFG/TLR4/TLR6/TLR9/TMEM106A/TNFRSF10B/TNFSF10/TNFSF11/TRAF5/TRIM14/TRIM27/TRIM38/TRIM5/TRIM6/TRIM68/TRIM8/TRIML1/ZDHHC17	50
BP	GO:0010847	regulation of chromatin assembly	9/3717	21/18866	0.013032	0.127882	0.108313	ATF7IP/MORC2/NAA40/PARP10/PHF2/PHF8/SETDB1/SIRT6/SPTY2D1	9
BP	GO:0030277	maintenance of gastrointestinal epithelium	9/3717	21/18866	0.013032	0.127882	0.108313	MUC4/MUC6/SERPINA3/SOX9/STRAP/TFF1/TFF3/TLR4/TLR9	9
BP	GO:0032288	myelin assembly	9/3717	21/18866	0.013032	0.127882	0.108313	ANK2/CNTNAP1/ERCC2/FIG4/GNPAT/MPP5/NFASC/PMP22/UGT8	9
BP	GO:0061042	vascular wound healing	9/3717	21/18866	0.013032	0.127882	0.108313	CXCR4/KDR/MCAM/MIR34A/NDNF/SERPINE1/SLC12A2/VEGFA/XBP1	9
BP	GO:0061162	establishment of monopolar cell polarity	9/3717	21/18866	0.013032	0.127882	0.108313	FOXF1/FOXJ1/FSCN1/IFT20/LAMA1/OPHN1/SCRIB/SLC9A3R1/WNT5A	9
BP	GO:0000288	nuclear-transcribed mRNA catabolic process, deadenylation-dependent decay	24/3717	78/18866	0.0131561	0.128802	0.109092	AGO2/CNOT10/CNOT3/CNOT6/EXOSC2/EXOSC5/EXOSC7/EXOSC8/HBS1L/LSM3/LSM7/MLH1/PAN2/PARN/PATL1/PDE12/PNLDC1/POLR2G/SAMD4B/TNKS1BP1/WDR61/ZFP36/ZFP36L1/ZFP36L2	24
BP	GO:0086003	cardiac muscle cell contraction	23/3717	74/18866	0.0132398	0.128802	0.109092	ANK2/ATP1A1/BIN1/CAV1/CTNNA3/DLG1/FGF13/FLNA/GJA1/GJC1/KCND3/KCNE3/KCNJ2/KCNQ1/NEDD4L/NUP155/RANGRF/SCN2B/SCN3B/SCN4B/SGCD/SNTA1/STC1	23
BP	GO:0010575	positive regulation of vascular endothelial growth factor production	11/3717	28/18866	0.0132466	0.128802	0.109092	ARNT/ATF4/C3AR1/CCBE1/CXCL17/CYP1B1/FLT4/NODAL/RORA/SULF1/SULF2	11
BP	GO:0061437	renal system vasculature development	11/3717	28/18866	0.0132466	0.128802	0.109092	ACTA2/ANGPT2/BMP4/CFLAR/EGR1/GPR4/HES1/NOTCH1/NRP1/PDGFRB/PECAM1	11
BP	GO:0061440	kidney vasculature development	11/3717	28/18866	0.0132466	0.128802	0.109092	ACTA2/ANGPT2/BMP4/CFLAR/EGR1/GPR4/HES1/NOTCH1/NRP1/PDGFRB/PECAM1	11
BP	GO:1902668	negative regulation of axon guidance	11/3717	28/18866	0.0132466	0.128802	0.109092	NRP1/PTPRO/SEMA3B/SEMA3F/SEMA4C/SEMA4F/SEMA5A/SEMA5B/SEMA6A/SEMA6B/WNT5A	11
BP	GO:0006479	protein methylation	49/3717	184/18866	0.0133688	0.12915	0.109387	ASH2L/BCOR/BHMT/BRD4/COPRS/CTNNB1/CTR9/DOT1L/EHMT1/ETF1/FAM98A/FEZF2/GSPT1/HEMK1/ICMT/KDM1A/KDM3A/KMT2B/KMT2D/KMT2E/LCMT1/MTHFR/N6AMT1/NSD1/NTMT1/PCMTD1/PCMTD2/PHF1/PHF19/PIH1D1/PRDM12/PRDM4/PRDM7/PRMT1/PRMT7/PRMT9/PYGO2/RAB3D/RAB6A/SETDB1/SIRT7/SMYD3/SNRPB/SNRPD3/TRMT112/VCPKMT/WDR5/WDR61/ZNF711	49
BP	GO:0008213	protein alkylation	49/3717	184/18866	0.0133688	0.12915	0.109387	ASH2L/BCOR/BHMT/BRD4/COPRS/CTNNB1/CTR9/DOT1L/EHMT1/ETF1/FAM98A/FEZF2/GSPT1/HEMK1/ICMT/KDM1A/KDM3A/KMT2B/KMT2D/KMT2E/LCMT1/MTHFR/N6AMT1/NSD1/NTMT1/PCMTD1/PCMTD2/PHF1/PHF19/PIH1D1/PRDM12/PRDM4/PRDM7/PRMT1/PRMT7/PRMT9/PYGO2/RAB3D/RAB6A/SETDB1/SIRT7/SMYD3/SNRPB/SNRPD3/TRMT112/VCPKMT/WDR5/WDR61/ZNF711	49
BP	GO:0046328	regulation of JNK cascade	49/3717	184/18866	0.0133688	0.12915	0.109387	AKT1/ANKRD6/APP/BIRC7/CD27/COPS5/DUSP15/DVL2/EGFR/EPHA4/ERN2/FGD2/FKTN/FLT4/FZD7/GPS2/HDAC3/HIPK2/HRAS/ITCH/MAP2K7/MAP3K6/MAP3K7/MAP3K9/MAP4K4/MAP4K5/MINK1/PAK1/PHLPP1/PJA2/RB1CC1/RIPK1/RPS3/SFRP1/SH3RF3/SIRPA/SLAMF1/SPAG9/TAOK3/TIAM1/TLR4/TLR6/TLR9/TNFSF11/TRAF1/TRAF3/TRAF5/WNT5A/ZEB2	49
BP	GO:0014013	regulation of gliogenesis	36/3717	128/18866	0.0133975	0.12915	0.109387	BIN1/CCR2/CERS2/CHRM1/CTNNB1/CX3CL1/CXCR4/DAAM2/EPHA4/GPR183/GPR37L1/HES1/ID2/ID4/IL34/LDLR/LTA/MIR142/MTOR/NF1/NOTCH1/OLIG2/P2RX4/PPARG/PPP1CC/PRPF19/PTN/RNF10/SERPINE2/SKI/SOX10/TIAM1/TNFRSF1B/TNFRSF21/TTBK1/ZNF488	36
BP	GO:1903707	negative regulation of hemopoiesis	43/3717	158/18866	0.0134416	0.12915	0.109387	BMP4/C1QC/CARTPT/CD74/CIB1/CTNNB1/CTR9/CUL4A/DPF2/DTX1/FOXJ1/GPR171/HES1/HOXB8/ID2/IL4/ITPKB/LAG3/LDB1/LILRB1/LILRB3/LRRC17/MEIS2/NF1/NFKBIA/NME1/NOTCH1/NRARP/PRMT1/RARA/RBM15/SFRP1/SMAD7/TAL1/TLR4/TMEM176B/TOB2/TRIB1/UBASH3B/WDR61/ZBTB46/ZFP36/ZFP36L1	43
BP	GO:0010837	regulation of keratinocyte proliferation	14/3717	39/18866	0.0134479	0.12915	0.109387	CD109/FGF10/HAS2/KLF9/MED1/PRKD1/PTPRK/SFN/SLURP1/SRSF6/TLR4/YAP1/ZFP36/ZFP36L1	14
BP	GO:1901068	guanosine-containing compound metabolic process	14/3717	39/18866	0.0134479	0.12915	0.109387	DLG1/GMPR2/GTPBP1/HPRT1/IMPDH2/MPP1/NME1/NME3/NME5/NME6/NME9/NUDT18/OPA1/RHOQ	14
BP	GO:1902229	regulation of intrinsic apoptotic signaling pathway in response to DNA damage	14/3717	39/18866	0.0134479	0.12915	0.109387	BCL2L1/CCAR2/CD44/CD74/CDKN2D/DDIAS/ING2/KDM1A/MIF/MUC1/RPS3/SKIL/TRIAP1/ZNF385A	14
BP	GO:0051222	positive regulation of protein transport	87/3717	354/18866	0.013474	0.12915	0.109387	ACSL4/ADCY8/ANP32B/APBB1/ARF6/ATG13/BAP1/BCAP31/BMP6/CADM1/CD2AP/CDK5/CEP131/CHRM1/CIB1/CRH/DMAP1/EDEM1/EFCAB7/EGFR/EXOC1/EZR/FGG/FGR/FIS1/FLNA/GAPDH/GIP/GJA1/GLUL/GOLPH3L/GPI/GTSE1/GZMB/HDAC3/HLA-E/HPCA/HRAS/HTRA2/ICE1/IFNG/IL33/JAK2/MCU/MDM2/MIF/MTCL1/MYO1C/NNAT/NR1H2/OXCT1/PAK1/PANX1/PDCD10/PHPT1/PMAIP1/PPARD/PPIA/PPP3CB/PRKCZ/RNF31/SCAMP5/SEC16A/SERP1/SFN/SORL1/STOM/SYBU/TCF7L2/TLR4/TM9SF4/TP…	87
BP	GO:0035601	protein deacylation	31/3717	107/18866	0.0135045	0.12915	0.109387	ABHD17A/ABHD17B/ATXN3/BEX4/CCAR2/EP300/FLNA/FNTA/HDAC3/HDAC6/HDAC7/IFNG/ING2/KDM5A/LYPLAL1/MIER2/MTA3/PHB/PPT1/PRKD1/RCOR3/SDR16C5/SFPQ/SIRT6/SIRT7/SKI/SMARCAD1/TBL1X/TP53/VEGFA/ZNHIT1	31
BP	GO:0048524	positive regulation of viral process	31/3717	107/18866	0.0135045	0.12915	0.109387	ADARB1/CAV2/CCNT1/CD74/CHMP2A/CHMP4B/CSF1R/CTDP1/DDB1/EP300/GTF2B/JUN/LARP1/LEF1/NELFCD/NOTCH1/NUCKS1/PDE12/POLR2G/POLR2H/POLR2I/POLR2L/PPIA/PPIB/PPIH/SMARCA4/STOM/TOP2B/TRIM38/TSG101/VAPB	31
BP	GO:0016053	organic acid biosynthetic process	90/3717	368/18866	0.0137942	0.131724	0.111567	AASS/ABCC5/ABCD2/ACACB/ACADVL/ACOT7/ACOT8/ACSF3/ADIPOR1/AKR1A1/ALDH18A1/ALOX12/ALOX12B/AMACR/AP2A1/APOC1/ASL/ASNS/ASNSD1/ASPG/ATP2B4/BCAT1/BGN/BHMT/CBS/CD74/CLTC/CSPG4/CSPG5/CTH/CYP1A2/CYP2C8/CYP4A11/DAGLB/DCN/DSEL/ELOVL4/ELOVL7/ENOPH1/FOLH1/GGT7/GGTLC2/GIP/GLS2/GLUL/GOT1L1/GOT2/GPX4/GSTM2/HAS2/IDO1/INSIG2/MCAT/MECR/MID1IP1/MIF/MLXIPL/MTHFD1/MTHFR/NCAN/NDUFAB1/NR1H2/NR1H3/OSBPL2/OSBPL6/OSBPL7/OXS…	90
BP	GO:0002181	cytoplasmic translation	30/3717	103/18866	0.0138301	0.131871	0.111691	CPEB4/DHX29/DPH3/DPH3P1/DPH7/EIF2B3/EIF2D/EIF2S2/EIF2S3/EIF3B/EIF3D/EIF3G/EIF3H/EIF3I/EIF3K/ETF1/FTSJ1/GSPT1/MTOR/RBM4/RPL10A/RPL15/RPL18/RPL26L1/RPL29/RPL32/RPL8/RPLP0/YBX3/ZNF385A	30
BP	GO:0009266	response to temperature stimulus	60/3717	233/18866	0.0140687	0.133945	0.113448	AAAS/ACADVL/AKT1/ANO3/APPL2/ARPP21/ATM/ATR/ATXN3/CAMK2B/CCAR2/CIRBP/CRYAB/CXCR4/DNAJA2/DNAJA4/DNAJC2/EIF2AK4/EIF2B1/EIF2B2/EIF2B3/EIF2B4/EP300/HSBP1/HSPA2/HSPA6/HTR2A/HTRA2/IGFBP7/MAP2K7/MTOR/NF1/NFKBIA/NUP107/NUP155/NUP160/NUP205/NUP37/NUP54/NUP85/NUP93/PDCD6/POM121/POM121C/PPARG/PRDM12/PTGES3/RNF34/RPA1/RPA2/RPA3/SEH1L/SOD1/STUB1/TGFB1I1/TMEM135/TRPM2/TRPV2/UCP2/VCP	60
BP	GO:0002474	antigen processing and presentation of peptide antigen via MHC class I	29/3717	99/18866	0.0141464	0.134286	0.113737	AZGP1/BCAP31/CHUK/ERAP1/HLA-E/PSMA1/PSMA2/PSMA5/PSMA7/PSMB1/PSMB10/PSMB3/PSMB4/PSMB6/PSMB7/PSMC1/PSMC2/PSMC5/PSMD1/PSMD11/PSMD14/PSMD4/PSMD6/PSMD7/PSMD8/SEC24B/SNAP23/TAP2/TAPBPL	29
BP	GO:0051817	modulation of process of other organism involved in symbiotic interaction	29/3717	99/18866	0.0141464	0.134286	0.113737	ATG5/BCL2L1/CAV2/CCNK/CCNT1/CRP/CSF1R/CTDP1/EIF2AK2/EIF2AK4/EP300/GAPDH/GTF2B/HIPK2/INPP5K/JUN/KPNA3/LEF1/NUCKS1/PABPN1/PHB/PHB2/PPIB/RRAGA/SCRIB/SMARCA4/STOM/SUGT1/VAPB	29
BP	GO:0071364	cellular response to epidermal growth factor stimulus	15/3717	43/18866	0.0142218	0.134801	0.114173	AKT1/CFLAR/COL1A1/EGFR/ERRFI1/FOXC1/INPP5K/IQGAP1/MED1/PTPN11/SOX9/SYAP1/ZFP36/ZFP36L1/ZFP36L2	15
BP	GO:0043393	regulation of protein binding	55/3717	211/18866	0.0142542	0.134909	0.114264	AKT1/AKTIP/AMFR/APP/BDNF/BMP4/CAPRIN2/CAV1/CCPG1/CDK5/CRMP1/CTNNBIP1/CTSZ/DVL1/EP300/EPHA4/GPSM1/HIPK2/KDM1A/LDLRAP1/LDOC1/LEF1/LOX/LRRC6/MARK3/MFNG/NKX3-1/NRP1/NVL/PARK7/PCSK9/PIN1/PLCL2/PLK2/PPP1CA/PPP2CB/PRMT7/RAPGEF2/RFNG/RUVBL2/SORL1/STK4/STUB1/STYX/SYMPK/TAF1/TCF7L2/TGFBR3/TIAM1/TMC8/TNFSF11/TRIB3/TTBK1/UBASH3B/WNT5A	55
BP	GO:0007034	vacuolar transport	41/3717	150/18866	0.0144106	0.136188	0.115348	AKTIP/ALS2/ATP6V0D1/BIN1/CACNG8/CHMP2A/CHMP4B/EHD3/FAM160A2/GOSR2/GPRASP1/HOOK1/HOOK2/HOOK3/KIF13A/MON1A/MVB12A/NDFIP1/NUMA1/PCSK9/RAB12/RHOB/RNF157/SNF8/SNX16/SORL1/STX8/TGFBRAP1/TMEM106B/TSG101/VCP/VPS13C/VPS16/VPS25/VPS28/VPS35/VPS36/VPS39/VPS51/VPS53/VTI1B	41
BP	GO:0060047	heart contraction	72/3717	287/18866	0.0144448	0.136309	0.11545	ACE2/ADRA1B/ANK2/ATG5/ATP1A1/ATP2B3/ATP2B4/BIN1/CACNA1B/CACNA2D2/CACNA2D3/CACNG8/CASQ2/CAV1/CTNNA3/CXADR/CXCR4/DLG1/DMPK/EHD3/FGF13/FKBP1B/FLNA/FXYD4/FXYD6/GAA/GJA1/GJC1/GNAO1/GSTM2/GSTO1/HEY2/ITPR2/JAK2/KCND2/KCND3/KCNE3/KCNG2/KCNJ2/KCNK6/KCNQ1/MDM2/MTOR/MYLK2/NEDD4L/NPR1/NUP155/P2RX4/POPDC2/RANGRF/RGS2/S100A1/SCN2B/SCN3B/SCN4B/SGCD/SGCG/SLC1A1/SLC4A3/SLC8A3/SMAD5/SMAD7/SNTA1/SOD1/SPX/STC1/TAC1/…	72
BP	GO:0030518	intracellular steroid hormone receptor signaling pathway	33/3717	116/18866	0.0146279	0.137703	0.116631	CALCOCO1/CRY2/EP300/FOXP1/GPAM/HDAC6/JAK2/KCTD6/KDM3A/KDM5D/KMT2D/LMO3/MED1/NKX3-1/NODAL/NR3C2/PADI2/PAK1/PARK7/PARP1/PHB/PHB2/RHOXF1/SAFB2/SFRP1/SMARCA4/TAF7/TRIM68/UBR5/UFM1/WBP2/YAP1/ZBTB7A	33
BP	GO:0045682	regulation of epidermis development	27/3717	91/18866	0.0147371	0.137703	0.116631	BMP4/CD109/CTNNB1/CYP27B1/ERRFI1/ETV4/FOXC1/GRHL1/HES1/HEY2/KEAP1/KLF7/KRT2/KRT36/MAFF/MED1/NCOA3/NOTCH1/NUMA1/PPARD/ROCK2/SFN/SRSF6/WNT10B/WNT5A/ZFP36/ZFP36L1	27
BP	GO:0060333	interferon-gamma-mediated signaling pathway	27/3717	91/18866	0.0147371	0.137703	0.116631	CAMK2B/CD44/CDC37/GBP1/GBP2/HLA-DPA1/HLA-DRA/HLA-E/IFNG/IFNGR2/IRF4/JAK1/JAK2/MED1/MID1/NLRC5/NR1H2/NR1H3/PARP14/PPARG/SOCS3/SP100/TP53/TRIM38/TRIM5/TRIM68/TRIM8	27
BP	GO:0007080	mitotic metaphase plate congression	16/3717	47/18866	0.0148113	0.137703	0.116631	BOD1/CCNB1/CDC23/CDCA8/CHAMP1/CHMP2A/CHMP4B/DCTN2/KIF14/KIF22/MIS12/PSRC1/RAB11A/SEH1L/SPDL1/ZW10	16
BP	GO:0008542	visual learning	16/3717	47/18866	0.0148113	0.137703	0.116631	APP/CCK/CDK5/DDHD2/DEAF1/HMGCR/IFT20/ITGB1/KIT/MEIS2/MTOR/NETO1/NF1/NPTN/PDE1B/PPP1R1B	16
BP	GO:0030225	macrophage differentiation	16/3717	47/18866	0.0148113	0.137703	0.116631	APP/BMP4/C1QC/CSF1R/EIF2AK1/ID2/IFNG/IL31RA/IL34/L3MBTL3/PARP1/RIPK1/SPI1/TRIB1/VEGFA/ZBTB46	16
BP	GO:1902235	regulation of endoplasmic reticulum stress-induced intrinsic apoptotic signaling pathway	12/3717	32/18866	0.0148183	0.137703	0.116631	BCL2L1/BOK/CREB3/CREB3L1/DDIT3/ERP29/HYOU1/OPA1/PARK7/PMAIP1/RNF183/XBP1	12
BP	GO:0006825	copper ion transport	8/3717	18/18866	0.0148508	0.137703	0.116631	ATOX1/ATP7B/CP/CUTC/SCO1/SCO2/SLC11A2/STEAP2	8
BP	GO:0032656	regulation of interleukin-13 production	8/3717	18/18866	0.0148508	0.137703	0.116631	HLA-E/IL33/IL4/IRF4/LEF1/PRKCZ/RARA/TNFRSF21	8
BP	GO:0034501	protein localization to kinetochore	8/3717	18/18866	0.0148508	0.137703	0.116631	CENPT/CHAMP1/IK/MIS12/RCC2/SPDL1/TRAPPC12/ZW10	8
BP	GO:0070200	establishment of protein localization to telomere	8/3717	18/18866	0.0148508	0.137703	0.116631	ATM/ATR/CCT4/CCT5/CCT6A/CCT7/CCT8/NABP2	8
BP	GO:1902165	regulation of intrinsic apoptotic signaling pathway in response to DNA damage by p53 class mediator	8/3717	18/18866	0.0148508	0.137703	0.116631	CD44/CD74/ING2/KDM1A/MIF/MUC1/TRIAP1/ZNF385A	8
BP	GO:0062197	cellular response to chemical stress	88/3717	360/18866	0.0149323	0.138259	0.117102	AIFM1/AKT1/ARNT/ATF4/ATG5/ATM/BRF2/BTK/CAMKK2/CAPN3/CAV1/CFLAR/CHUK/CTNNB1/CYP1B1/DAPK1/DDIT3/DYSF/EFHD1/EGFR/ENDOG/ERRFI1/FANCC/GPR37/GPR37L1/GPX2/GSKIP/HDAC6/HSPB1/HTRA2/JAK2/JUN/KDM6B/KEAP1/LANCL1/LONP1/MAPK10/MDM2/MICU1/MIR34A/MMP2/MSRA/MT3/MYLK/NCOA7/NET1/NME5/NOX4/NR4A3/NUDT2/PARK7/PARP1/PCNA/PDCD10/PDGFRB/PENK/PNPT1/PPARG/PRDX1/PRDX3/PRDX5/PRKD1/PTPRK/PXN/RHOB/RIPK1/ROMO1/RPS3/SERPINB6/SET…	88
BP	GO:0090257	regulation of muscle system process	65/3717	256/18866	0.0149549	0.138268	0.11711	ACE2/ADRA1B/ADRA2C/ANK2/ANXA6/ARHGAP42/ATP1A1/ATP2B4/BIN1/C12orf57/CAMK2B/CASQ2/CAV1/CTDP1/CTNNA3/DLG1/DMPK/EHD3/ENO1/ERRFI1/FBXO32/FGF13/FKBP1B/FLNA/GSTM2/GSTO1/HAMP/HAND2/HSPB6/IGFBP5/KCNA1/KCNE3/KCNJ2/KCNQ1/KIT/MTMR4/MTOR/MYL9/MYLK2/MYOG/NMUR2/NOTCH1/NPY2R/NR4A3/P2RX4/PAK1/PARP1/PARP2/PIN1/PROK2/RANGRF/RGS2/ROCK2/SGCA/SLC8A3/SMAD7/SOD1/SPX/STC1/TBXA2R/TMEM38A/TNFRSF1B/TNNI3K/TNNT1/UTRN	65
BP	GO:1901657	glycosyl compound metabolic process	36/3717	129/18866	0.0151448	0.139727	0.118345	ABHD10/AHCY/AKR1A1/AKR7A2/APOBEC3F/CDA/DHODH/DLG1/DNPH1/FUCA1/GBA2/GMPR2/GTPBP1/HPRT1/IMPDH2/MPP1/NME1/NME3/NME5/NME6/NME9/NT5M/NUDT18/OARD1/OPA1/PNP/PPAT/PRPS1/PRPSAP2/PRTFDC1/RHOQ/TYW1/UCKL1/UMPS/UPP2/UPRT	36
BP	GO:0002762	negative regulation of myeloid leukocyte differentiation	17/3717	51/18866	0.0152424	0.139727	0.118345	C1QC/CARTPT/CTNNB1/CUL4A/IL4/LILRB1/LILRB3/LRRC17/NF1/NME1/RARA/SFRP1/TLR4/TOB2/TRIB1/UBASH3B/ZBTB46	17
BP	GO:0038084	vascular endothelial growth factor signaling pathway	17/3717	51/18866	0.0152424	0.139727	0.118345	CCBE1/DCN/FLT1/FLT4/FOXC1/GAB1/HSPB1/KDR/MYO1C/NRP1/PDGFRB/PGF/PRKD1/PTP4A3/SEMA6A/SPRY2/VEGFA	17
BP	GO:0060976	coronary vasculature development	17/3717	51/18866	0.0152424	0.139727	0.118345	BMP4/DYNC2H1/HAND2/HEY2/LTBP1/NOTCH1/NRP1/PDGFRB/PRICKLE1/SEC24B/SGCD/SMAD6/SNX17/TAB1/TBX1/TGFBR3/VEGFA	17
BP	GO:0071675	regulation of mononuclear cell migration	17/3717	51/18866	0.0152424	0.139727	0.118345	C3AR1/CCL27/CCR1/CCR2/CMKLR1/CREB3/CSF1R/CXCL17/DUSP1/IL34/IL4/LGMN/PLA2G7/RARRES2/S100A7/SERPINE1/SLAMF8	17
BP	GO:0055117	regulation of cardiac muscle contraction	25/3717	83/18866	0.0152437	0.139727	0.118345	ACE2/ADRA1B/ANK2/ATP1A1/BIN1/CASQ2/CAV1/CTNNA3/DLG1/EHD3/FGF13/FKBP1B/FLNA/GSTM2/GSTO1/KCNE3/KCNJ2/KCNQ1/P2RX4/RANGRF/RGS2/SMAD7/STC1/TMEM38A/TNNI3K	25
BP	GO:0050000	chromosome localization	24/3717	79/18866	0.015452	0.141189	0.119583	ATM/BOD1/CCNB1/CDC23/CDCA8/CHAMP1/CHMP2A/CHMP4B/DCTN2/DYNC1H1/FMN2/KIF14/KIF22/KIF2B/MIS12/MLH1/NUMA1/PSRC1/RAB11A/SEH1L/SPDL1/SPO11/TRAPPC12/ZW10	24
BP	GO:0051303	establishment of chromosome localization	24/3717	79/18866	0.015452	0.141189	0.119583	ATM/BOD1/CCNB1/CDC23/CDCA8/CHAMP1/CHMP2A/CHMP4B/DCTN2/DYNC1H1/FMN2/KIF14/KIF22/KIF2B/MIS12/MLH1/NUMA1/PSRC1/RAB11A/SEH1L/SPDL1/SPO11/TRAPPC12/ZW10	24
BP	GO:0002053	positive regulation of mesenchymal cell proliferation	10/3717	25/18866	0.0155836	0.141189	0.119583	CTNNB1/FGF9/FOXF1/PDGFA/PRRX1/SOX9/TBX1/VEGFA/WNT2/WNT5A	10
BP	GO:0048169	regulation of long-term neuronal synaptic plasticity	10/3717	25/18866	0.0155836	0.141189	0.119583	APP/CAMK2B/HRAS/KCNJ10/KIT/NETO1/NF1/NPTN/RAB11A/RAB5A	10
BP	GO:0060148	positive regulation of posttranscriptional gene silencing	10/3717	25/18866	0.0155836	0.141189	0.119583	AGO2/BMP4/EGFR/LIMD1/MAP2K1/MAP2K2/RIPK1/TP53/XPO5/ZFP36	10
BP	GO:0071677	positive regulation of mononuclear cell migration	10/3717	25/18866	0.0155836	0.141189	0.119583	CCL27/CCR1/CCR2/CREB3/CXCL17/IL4/LGMN/PLA2G7/S100A7/SERPINE1	10
BP	GO:0001894	tissue homeostasis	66/3717	261/18866	0.0156182	0.141189	0.119583	ATP6AP1/AZGP1/BBS12/CARTPT/CCR2/CDH5/CDHR1/CHMP4B/CORO1A/CSF1R/CTNNB1/CXADR/DEF8/EGFR/ESAM/F11R/FH/FOXC1/GJA1/GJB6/GNAS/HSPB1/ILDR2/ITGB1/LCA5/LPCAT1/LSR/MKKS/MUC4/MUC6/NF1/NOTCH1/NOX4/NPHP3/OCLN/P2RX4/PDGFRB/PDK4/PECAM1/PRDX1/PTH1R/PTPN11/RAB3D/SERPINA3/SH3GL2/SLC12A2/SLC1A1/SLC2A1/SOD1/SOX9/SPP1/STK11/STRAP/TFF1/TFF3/TJP3/TLR4/TLR9/TNFSF11/TPP1/TUB/UBASH3B/VEGFA/WDR36/WWTR1/YAP1	66
BP	GO:0030858	positive regulation of epithelial cell differentiation	23/3717	75/18866	0.0156212	0.141189	0.119583	ACVRL1/BMP4/BMP6/CDH5/CTNNB1/CYP27B1/ETV4/F11R/FOXC1/FOXJ1/MED1/MIR34A/NCOA3/NOTCH1/NUMA1/PROC/RFX3/SERPINE1/SFN/SOX9/VEZF1/WNT10B/ZEB2	23
BP	GO:0035019	somatic stem cell population maintenance	23/3717	75/18866	0.0156212	0.141189	0.119583	BCL9L/CUL4A/FGF10/FOXP1/HES1/KIT/NANOG/PBX1/POLR2G/POLR2H/POLR2I/POLR2L/RAF1/SALL4/SFRP1/SKI/SOX2/SOX9/SPI1/VPS72/YAP1/ZFP36L2/ZHX2	23
BP	GO:0051701	interaction with host	55/3717	212/18866	0.0156447	0.141189	0.119583	ACE2/ATG5/BCL2L1/CAV1/CAV2/CD55/CD74/CHMP2A/CHMP4B/CR2/CTNNB1/CXADR/CXCL8/CXCR4/DDB1/DYNLT1/EFNB3/EGFR/EIF2AK2/EIF2AK4/EXOC2/F11R/FCN3/GAPDH/GSN/HIPK2/HTR2A/ITCH/ITGA5/ITGB1/KPNA3/LDLR/MOG/PABPN1/PHB/PHB2/PPIA/RRAGA/SCRIB/SLAMF1/SNX3/THOC1/TNFRSF14/TPCN2/TRIM14/TRIM27/TRIM38/TRIM5/TRIM6/TRIM68/TRIM8/TRIML1/TSG101/VAPB/WWP2	55
BP	GO:1901988	negative regulation of cell cycle phase transition	68/3717	270/18866	0.0156459	0.141189	0.119583	ARID3A/ATM/AVEN/BABAM1/BRD7/CCNB1/CDKN2D/CNOT10/CNOT3/CNOT6/CRADD/CTDSP1/DUSP1/EP300/FHL1/FOXO4/GPNMB/GTSE1/IK/LCMT1/MDM2/MIIP/MUC1/NAE1/OVOL1/PCNA/PIDD1/PLK2/PRMT1/PSMA1/PSMA2/PSMA5/PSMA7/PSMB1/PSMB10/PSMB3/PSMB4/PSMB6/PSMB7/PSMC1/PSMC2/PSMC5/PSMD1/PSMD11/PSMD14/PSMD4/PSMD6/PSMD7/PSMD8/PSMG2/RBL2/RBX1/RINT1/RIPK1/RPA2/RPS27L/SFN/SPDL1/TAOK3/TNKS1BP1/TP53/TPRA1/TRIAP1/TRIP13/ZFP36L1/ZFP36L2/ZNF38…	68
BP	GO:0046622	positive regulation of organ growth	20/3717	63/18866	0.0158046	0.14242	0.120626	ACACB/AKT1/CACNA2D2/CCNB1/FGF8/FGF9/HAMP/HEY2/MTOR/NOTCH1/PARP2/PIM1/PIN1/PROX1/SERP1/TBX2/TGFBR3/WNT2/YAP1/YBX3	20
BP	GO:0001824	blastocyst development	30/3717	104/18866	0.0158633	0.142547	0.120733	ARHGDIG/ASF1B/BCOR/CAPN2/CNOT3/CTR9/DAD1/EMG1/FURIN/GINS1/HCFC1/HOPX/JUNB/MFNG/NASP/NDUFA2/NEK2/NODAL/PNLDC1/PPP4R4/PRPF19/PTPN18/SALL4/SF3B6/SKIL/SP3/TAF8/UBE2A/XAB2/ZBED6	30
BP	GO:0009116	nucleoside metabolic process	30/3717	104/18866	0.0158633	0.142547	0.120733	AHCY/APOBEC3F/CDA/DHODH/DLG1/DNPH1/GMPR2/GTPBP1/HPRT1/IMPDH2/MPP1/NME1/NME3/NME5/NME6/NME9/NT5M/NUDT18/OARD1/OPA1/PNP/PPAT/PRPS1/PRPSAP2/PRTFDC1/RHOQ/UCKL1/UMPS/UPP2/UPRT	30
BP	GO:0046330	positive regulation of JNK cascade	38/3717	138/18866	0.0159674	0.143281	0.121355	ANKRD6/APP/BIRC7/CD27/DUSP15/DVL2/EPHA4/ERN2/FGD2/FLT4/FZD7/HIPK2/HRAS/MAP2K7/MAP3K6/MAP3K7/MAP3K9/MAP4K5/MINK1/PAK1/PJA2/RB1CC1/RIPK1/RPS3/SH3RF3/SLAMF1/SPAG9/TAOK3/TIAM1/TLR4/TLR6/TLR9/TNFSF11/TRAF1/TRAF3/TRAF5/WNT5A/ZEB2	38
BP	GO:0010038	response to metal ion	89/3717	366/18866	0.0164939	0.146883	0.124406	ACO1/ADCY7/ADCY8/AKT1/APBB1/APP/ARL13B/ATF4/ATP7B/BMP6/CAPN3/CASQ2/CAV1/CCNB1/CHUK/CLIC4/CPNE1/CPNE2/CPNE5/CPNE9/CPOX/CUTA/CYP1A2/CYP2R1/DUSP1/EGFR/ENDOG/FBP1/FECH/FGG/FOSB/GDI1/GGH/GPHN/GSN/HAMP/HPCA/ID2/IQGAP1/ITPKB/JUN/JUNB/JUND/KCNA1/KCNH1/KCNMB2/KIT/LGMN/LONP1/MDM2/MT1HL1/MT3/MYOG/NEDD4L/NEUROD2/NLGN1/P2RX4/PAM/PARK7/PARP1/PCNA/PDCD6/PENK/PGAM2/PPP1CA/PPP2CB/SLC11A2/SLC12A2/SLC25A13/SLC30A3/…	89
BP	GO:0021543	pallium development	46/3717	173/18866	0.016566	0.146883	0.124406	ANXA3/ATP2B4/BTBD3/CCDC85C/CDK5/CTNNB1/DMRTA2/EGFR/EIF2B3/FEZF2/FGF13/FGF8/FLNA/GNG12/ID4/KCNA1/KDM1A/KDM6B/KIF14/KIRREL3/LAMB1/LEF1/LRP6/MBOAT7/MKKS/NEUROD6/NF1/NKX2-1/NME1/NR4A3/PHLPP2/POU3F2/POU3F3/PROX1/PTPRS/RARA/SCT/SLC2A1/SLC38A2/SRGAP2/SRGAP2C/UQCRQ/WDR62/XAB2/XRN2/ZEB2	46
BP	GO:0009209	pyrimidine ribonucleoside triphosphate biosynthetic process	7/3717	15/18866	0.0166213	0.146883	0.124406	CTPS1/NME1/NME3/NME5/NME6/NME9/UCKL1	7
BP	GO:0019081	viral translation	7/3717	15/18866	0.0166213	0.146883	0.124406	EIF2AK4/EIF2D/EIF3B/EIF3D/EIF3G/PTBP1/SSB	7
BP	GO:0023035	CD40 signaling pathway	7/3717	15/18866	0.0166213	0.146883	0.124406	ITGA5/ITGB1/PHB/PHB2/RNF31/SHARPIN/SLAMF1	7
BP	GO:0030852	regulation of granulocyte differentiation	7/3717	15/18866	0.0166213	0.146883	0.124406	C1QC/CUL4A/HAX1/LEF1/RARA/TRIB1/ZBTB46	7
BP	GO:0060026	convergent extension	7/3717	15/18866	0.0166213	0.146883	0.124406	DVL1/DVL2/LRP6/MKKS/NPHP3/SFRP1/WNT5A	7
BP	GO:0060253	negative regulation of glial cell proliferation	7/3717	15/18866	0.0166213	0.146883	0.124406	CERS2/HES1/NOTCH1/PTN/RNF10/SKI/SOX10	7
BP	GO:0071474	cellular hyperosmotic response	7/3717	15/18866	0.0166213	0.146883	0.124406	EFHD1/ERRFI1/MAPK10/MICU1/SLC2A1/XRCC6/YBX3	7
BP	GO:1905820	positive regulation of chromosome separation	7/3717	15/18866	0.0166213	0.146883	0.124406	ANAPC4/ANAPC5/CDC16/CDC23/MAPK15/NSMCE2/NUMA1	7
BP	GO:2001028	positive regulation of endothelial cell chemotaxis	7/3717	15/18866	0.0166213	0.146883	0.124406	HSPB1/KDR/LGMN/P2RX4/PRKD1/SEMA5A/VEGFA	7
BP	GO:0002690	positive regulation of leukocyte chemotaxis	28/3717	96/18866	0.0166598	0.14702	0.124522	C3AR1/CAMK1D/CCL27/CCL7/CCR1/CCR2/CD74/CMKLR1/CREB3/CSF1R/CXCL17/CXCL8/CXCR2/DYSF/F7/IL34/IL4/LGMN/MCU/PGF/PLA2G7/PTN/RARRES2/S100A7/SERPINE1/VEGFA/WNK1/WNT5A	28
BP	GO:0051592	response to calcium ion	40/3717	147/18866	0.0166896	0.14708	0.124573	ADCY8/CAPN3/CASQ2/CAV1/CLIC4/CPNE1/CPNE2/CPNE5/CPNE9/DUSP1/EGFR/ENDOG/FGG/FOSB/GDI1/HPCA/IQGAP1/ITPKB/JUN/JUNB/JUND/KCNH1/KCNMB2/LGMN/NEUROD2/NLGN1/PDCD6/PENK/SLC25A13/SLC6A1/SYT1/SYT13/SYT15/SYT17/SYT3/TRPM2/TRPV6/TTN/TXNIP/WNT5A	40
BP	GO:0060348	bone development	53/3717	204/18866	0.0169239	0.14894	0.126148	ANXA6/ATP6AP1/BBX/BGN/BMP4/BMP6/CHAD/CHSY1/COL1A1/DCHS1/DYM/EP300/FGF8/FGFR3/FLI1/FOXC1/FOXP1/GJA1/GNAS/HAS2/IFT172/INSIG2/KIT/LILRB1/LOX/LRP6/LRRC17/MBTPS2/MED1/MEF2D/PIP4K2A/PLXNB1/POR/PPIB/PRPSAP2/PTPN11/RARA/SH2B3/SH3PXD2B/SKI/SMAD5/SOX9/STC1/SULF1/SULF2/TAL1/TNFSF11/TP53/TWIST1/TYROBP/VKORC1/WASF2/ZNF385A	53
BP	GO:0030258	lipid modification	68/3717	271/18866	0.0169599	0.148955	0.126161	ABCD2/ABO/ACACB/ACADVL/ACAT2/ACOT8/ADH4/ADIPOR1/AKT1/ALOX12/ALOX12B/AMACR/APOC1/APOD/APPL2/AUH/B4GALNT1/CERK/CNR1/CPT1C/CYP2C8/DECR1/DGAT2/DGKH/DGKZ/ECH1/ECHS1/EFR3B/ETFB/ETFDH/FIG4/GBA2/INPP1/INPP5F/INPP5K/IP6K1/IP6K2/IP6K3/IPMK/ITPKB/LAMTOR1/MBOAT7/MCAT/MECR/MTMR4/MTMR6/MTOR/NR4A3/OCRL/PDK4/PECR/PEX2/PI4KA/PIK3R3/PIP4K2A/PLA2G7/PLIN5/POR/PORCN/PPARD/PPARG/SGPP2/SOCS3/SOX9/STARD4/SYNJ1/TMEM150A/…	68
BP	GO:2001252	positive regulation of chromosome organization	48/3717	182/18866	0.0169722	0.148955	0.126161	ANAPC4/ANAPC5/ATF7IP/ATM/ATR/BRD4/BRD7/CCNB1/CCT4/CCT5/CCT6A/CCT7/CCT8/CDC16/CDC23/CTNNB1/CTR9/FBXO4/HNRNPA2B1/ING2/KDM1A/KMT2E/MAP2K7/MAPK15/MORC2/MUC1/NABP2/NEK2/NSMCE2/NUMA1/PARN/PHF1/PHF19/PIH1D1/PRDM12/PRKD1/RUVBL2/SDR16C5/SETDB1/SFPQ/SIRT6/TADA2A/TAL1/TP53/VEGFA/WBP2/WDR5/WDR61	48
BP	GO:0019068	virion assembly	14/3717	40/18866	0.017022	0.149188	0.126358	CHMP2A/CHMP4B/MVB12A/MVB12B/PDCD6IP/PPIA/RAB1A/RAB43/RPS27A/SNF8/TSG101/UBB/UBC/VPS28	14
BP	GO:0032984	protein-containing complex disassembly	81/3717	330/18866	0.0171119	0.149421	0.126556	AVIL/CAMSAP1/CAPZA1/CAPZA2/CAV1/CHCHD1/CHMP2A/CIB1/CLASP1/CTNNB1/DDIT4/DNAJC6/DSTN/DVL1/DVL2/EIF5A/ETF1/FGF13/GABARAP/GSN/GSPT1/HDAC6/KIF2B/LIX1L/LRP6/MID1/MID1IP1/MRPL1/MRPL15/MRPL16/MRPL17/MRPL23/MRPL27/MRPL28/MRPL3/MRPL32/MRPL33/MRPL34/MRPL40/MRPL46/MRPL47/MRPL48/MRPL54/MRPL9/MRPS11/MRPS17/MRPS18B/MRPS2/MRPS21/MRPS22/MRPS23/MRPS26/MRPS28/MRPS35/MRPS7/N6AMT1/NAPA/NAPB/NAV3/NCKAP5L/NSF/OXA1L/PPP…	81
BP	GO:0002223	stimulatory C-type lectin receptor signaling pathway	32/3717	113/18866	0.0171187	0.149421	0.126556	CHUK/EP300/HRAS/MAP3K7/MUC1/MUC4/MUC6/PAK1/PAK2/PSMA1/PSMA2/PSMA5/PSMA7/PSMB1/PSMB10/PSMB3/PSMB4/PSMB6/PSMB7/PSMC1/PSMC2/PSMC5/PSMD1/PSMD11/PSMD14/PSMD4/PSMD6/PSMD7/PSMD8/RAF1/TAB1/TAB2	32
BP	GO:1903510	mucopolysaccharide metabolic process	32/3717	113/18866	0.0171187	0.149421	0.126556	ABCC5/AKT1/AP2A1/B3GNT7/B4GALT1/B4GALT3/BGN/CD44/CHPF2/CHST7/CHSY1/CLTC/CSPG4/CSPG5/DCN/DSEL/EGFLAM/GLCE/HAS2/HEXB/HMMR/IDS/ITIH2/KERA/NCAN/NDNF/OGN/OMD/PIM1/PRELP/SPOCK3/UGDH	32
BP	GO:0045598	regulation of fat cell differentiation	39/3717	143/18866	0.0172887	0.150699	0.127638	AKT1/BBS12/CCDC3/CCDC85B/CMKLR1/DDIT3/GPS2/HDAC6/HES1/HTR2A/HTR2C/ID2/ID4/LMO3/MEDAG/MMP11/MTOR/PIM1/PPARD/PPARG/RARRES2/RORA/SAV1/SFRP1/SH3PXD2B/STK4/SYAP1/TAF8/TGFB1I1/TRIB2/TRIB3/WNT10B/WNT5A/WWTR1/XBP1/ZFP36/ZFP36L1/ZFP36L2/ZNF385A	39
BP	GO:0031667	response to nutrient levels	112/3717	473/18866	0.0175585	0.150774	0.127701	ABCG8/ACACB/ACSL4/ADSL/AHCY/AIFM1/AKT1/APAF1/APPL2/ASNS/ATF4/ATG5/BNIP1/BRIP1/C2/CARTPT/CCK/CDKN2D/CHSY1/CNR1/COL1A1/COX4I1/CPEB4/CYP26A1/CYP27B1/DAD1/DAPL1/DDIT3/DEPDC5/DHODH/EGFR/EIF2A/EIF2AK1/EIF2AK2/EIF2AK4/F7/FIS1/FKBP1B/FNIP1/FOLR2/FOXO4/GABARAP/GAS2L1/GCGR/GIP/GLUL/GNPAT/GSN/HAMP/HMGCR/HTR2C/ITFG2/JUN/LARP1/LDHA/LDLR/LTA/MDM2/MED1/MKKS/MT3/MTHFR/MTOR/NENF/NIM1K/NMUR2/NPRL2/NPRL3/OPA1/OXCT1…	112
BP	GO:0009755	hormone-mediated signaling pathway	52/3717	200/18866	0.0176028	0.150774	0.127701	ADIPOR1/APPL2/BMP4/CALCOCO1/CRH/CRY2/CSNK2B/EP300/FOXP1/GCGR/GPAM/HDAC6/JAK2/KCTD6/KDM3A/KDM5D/KMT2D/LEF1/LMO3/MED1/NKX3-1/NODAL/NR1D2/NR2C1/NR3C2/NR4A3/NR5A1/PADI2/PAK1/PAQR7/PARK7/PARP1/PGRMC2/PHB/PHB2/PPARD/PPARG/PTPN11/RARA/RHOXF1/SAFB2/SFRP1/SMARCA4/SSTR1/TAF7/TRH/TRIM68/UBR5/UFM1/WBP2/YAP1/ZBTB7A	52
BP	GO:0050657	nucleic acid transport	52/3717	200/18866	0.0176028	0.150774	0.127701	AAAS/BICD2/CDC40/CETN2/CETN3/CPSF2/DDX19B/DDX25/DDX39A/EIF5A/FIP1L1/HNRNPA2B1/KHSRP/LRPPRC/MCM3AP/MYO1C/NUP107/NUP155/NUP160/NUP205/NUP37/NUP54/NUP85/NUP93/NXF1/NXT1/PABPN1/PHAX/PNPT1/POM121/POM121C/QKI/RBFOX1/RBM8A/RFTN1/RFTN2/RPS15/SDAD1/SEH1L/SFPQ/SIDT2/SLBP/SRSF6/SSB/SYMPK/THOC1/TOMM20/U2AF1L4/U2AF2/XPO5/ZFP36/ZFP36L1	52
BP	GO:0050658	RNA transport	52/3717	200/18866	0.0176028	0.150774	0.127701	AAAS/BICD2/CDC40/CETN2/CETN3/CPSF2/DDX19B/DDX25/DDX39A/EIF5A/FIP1L1/HNRNPA2B1/KHSRP/LRPPRC/MCM3AP/MYO1C/NUP107/NUP155/NUP160/NUP205/NUP37/NUP54/NUP85/NUP93/NXF1/NXT1/PABPN1/PHAX/PNPT1/POM121/POM121C/QKI/RBFOX1/RBM8A/RFTN1/RFTN2/RPS15/SDAD1/SEH1L/SFPQ/SIDT2/SLBP/SRSF6/SSB/SYMPK/THOC1/TOMM20/U2AF1L4/U2AF2/XPO5/ZFP36/ZFP36L1	52
BP	GO:0006515	protein quality control for misfolded or incompletely synthesized proteins	11/3717	29/18866	0.0176206	0.150774	0.127701	ATXN3/BAG6/CLPP/FBXL17/HDAC6/KLHL15/LONP1/NGLY1/SDF2L1/STUB1/VCP	11
BP	GO:0030970	retrograde protein transport, ER to cytosol	11/3717	29/18866	0.0176206	0.150774	0.127701	BCAP31/DERL2/EDEM1/ERLEC1/FAF2/HSP90B1/OS9/TMEM129/UBAC2/UBE2G2/VCP	11
BP	GO:0045577	regulation of B cell differentiation	11/3717	29/18866	0.0176206	0.150774	0.127701	BTK/CD27/FCRL3/ID2/IKZF3/SFRP1/SLAMF8/TLR9/XBP1/ZFP36L1/ZFP36L2	11
BP	GO:0045671	negative regulation of osteoclast differentiation	11/3717	29/18866	0.0176206	0.150774	0.127701	CARTPT/CTNNB1/IL4/LILRB1/LILRB3/LRRC17/NF1/SFRP1/TLR4/TOB2/UBASH3B	11
BP	GO:0048679	regulation of axon regeneration	11/3717	29/18866	0.0176206	0.150774	0.127701	CERS2/EPHA4/FKBP1B/INPP5F/KIAA0319/MAP2K1/PTN/PTPRS/RTN4R/RTN4RL1/SPP1	11
BP	GO:0060441	epithelial tube branching involved in lung morphogenesis	11/3717	29/18866	0.0176206	0.150774	0.127701	BMP4/CTNNB1/CTSZ/FGF10/FOXF1/LAMA1/NKX2-1/SOX9/SPRY2/WNT2/YAP1	11
BP	GO:0070861	regulation of protein exit from endoplasmic reticulum	11/3717	29/18866	0.0176206	0.150774	0.127701	BCAP31/DERL2/EDEM1/ERLEC1/NUMA1/OS9/SEC16A/SORL1/TM9SF4/UBAC2/UBE2G2	11
BP	GO:1903513	endoplasmic reticulum to cytosol transport	11/3717	29/18866	0.0176206	0.150774	0.127701	BCAP31/DERL2/EDEM1/ERLEC1/FAF2/HSP90B1/OS9/TMEM129/UBAC2/UBE2G2/VCP	11
BP	GO:0021761	limbic system development	31/3717	109/18866	0.0176233	0.150774	0.127701	ANXA3/ATP2B4/CDK5/CRH/EIF2B3/FEZF2/FGF13/ID4/KCNA1/KDM6B/KIF14/KIRREL3/LEF1/MKKS/NEUROD6/NF1/NKX2-1/NME1/NR4A3/NRP1/PHLPP2/POU3F2/PROX1/PTPRS/RARA/SCT/TBX3/UBB/UQCRQ/XRN2/ZEB2	31
BP	GO:0051260	protein homooligomerization	47/3717	178/18866	0.0176364	0.150774	0.127701	ACACB/ACOT13/ADCY8/ALDOA/ALS2/APPL2/AQP4/ATL1/ATL3/CHMP2A/CRTC1/CRTC2/CTH/EHD3/EHD4/GBP5/HPRT1/HSD17B10/ITLN1/KCNA1/KCNA2/KCNC3/KCND2/KCND3/KCNG2/KCNJ2/KCNS3/KCTD11/KCTD13/KCTD2/KCTD4/KCTD6/KCTD9/KIF25/MICU1/MIF/OSBPL2/PDCD6IP/PFKM/PFKP/PNPT1/PRMT1/SAMHD1/TRIM72/TRMT61B/TRPM2/VPS35	47
BP	GO:0010951	negative regulation of endopeptidase activity	65/3717	258/18866	0.0176507	0.150774	0.127701	AKT1/APP/BIN1/BIRC3/BIRC7/CD109/CD27/CD44/CDKN2D/CFLAR/COL28A1/COL7A1/CRIM1/CRYAB/CST6/CST9L/CSTA/DHCR24/FNIP1/FURIN/GAPDH/IFI6/ITIH2/KNG1/LAMTOR5/LEF1/MDM2/MT3/NAIP/PAK2/PARK7/PIH1D1/POR/PRDX3/PRDX5/PZP/RAF1/RECK/RFFL/RNF34/RPS6KA1/RPS6KA3/SERPINA3/SERPINB1/SERPINB12/SERPINB5/SERPINB6/SERPINE1/SERPINE2/SERPINI1/SFN/SIAH2/SMR3B/SORL1/SPINK2/SPINT2/SPOCK1/SPOCK3/TIMP1/TIMP3/TRIAP1/UBE2Z/VEGFA/WFDC…	65
BP	GO:1903539	protein localization to postsynaptic membrane	15/3717	44/18866	0.0177388	0.150959	0.127859	CACNG8/CPLX1/DLG1/GPHN/HRAS/LGI1/MAPK10/NSG1/PRKCZ/RAB11A/SCRIB/SHISA6/STX3/VPS35/ZDHHC2	15
BP	GO:0008652	cellular amino acid biosynthetic process	25/3717	84/18866	0.0177432	0.150959	0.127859	AASS/ALDH18A1/ASL/ASNS/ASNSD1/ASPG/ATP2B4/BCAT1/BHMT/CBS/CTH/ENOPH1/FOLH1/GLS2/GLUL/GOT1L1/GOT2/MTHFD1/MTHFR/PARK7/PLOD2/PSAT1/PSPH/RIMKLA/SERINC5	25
BP	GO:0048864	stem cell development	25/3717	84/18866	0.0177432	0.150959	0.127859	ACVR1/ANXA6/BMP4/EFNB1/FOXC1/HAND2/HES1/KLHL12/MSI2/NOLC1/NRP1/PDCD6/SEMA3B/SEMA3F/SEMA4C/SEMA4F/SEMA5A/SEMA5B/SEMA6A/SEMA6B/SOX10/SOX9/TBX1/TWIST1/ZEB2	25
BP	GO:0061138	morphogenesis of a branching epithelium	49/3717	187/18866	0.0180035	0.150994	0.127888	ACVR1/ADAMTS16/BMP4/CITED1/CLIC4/CTNNB1/CTNNBIP1/CTSZ/DCHS1/DLG1/FGF10/FGF8/FOXD1/FOXF1/GZF1/KDR/LAMA1/LEF1/LRP6/MAGED1/MED1/NKX2-1/NKX3-1/NOTCH1/NRARP/NRP1/PAK1/PBX1/PDGFA/PGF/PHB2/PPP1CA/PROX1/RBM15/RSPO3/SFRP1/SIRT6/SOCS3/SOX10/SOX9/SPINT2/SPRY2/STK4/SULF1/TBX3/VEGFA/WNT2/WNT5A/YAP1	49
BP	GO:0014029	neural crest formation	6/3717	12/18866	0.0180225	0.150994	0.127888	KLHL12/LRP6/NOLC1/PDCD6/SFRP1/SOX9	6
BP	GO:0016188	synaptic vesicle maturation	6/3717	12/18866	0.0180225	0.150994	0.127888	RAB3A/STXBP1/UNC13B/UNC13C/ZDHHC15/ZDHHC2	6
BP	GO:0030208	dermatan sulfate biosynthetic process	6/3717	12/18866	0.0180225	0.150994	0.127888	BGN/CSPG4/CSPG5/DCN/DSEL/NCAN	6
BP	GO:0032736	positive regulation of interleukin-13 production	6/3717	12/18866	0.0180225	0.150994	0.127888	HLA-E/IL33/IL4/IRF4/PRKCZ/RARA	6
BP	GO:0036462	TRAIL-activated apoptotic signaling pathway	6/3717	12/18866	0.0180225	0.150994	0.127888	PARK7/TIMP3/TNFRSF10A/TNFRSF10B/TNFRSF10C/ZDHHC3	6
BP	GO:0070816	phosphorylation of RNA polymerase II C-terminal domain	6/3717	12/18866	0.0180225	0.150994	0.127888	BRD4/CCNK/CDK12/CDK13/CDK7/GTF2H4	6
BP	GO:1903909	regulation of receptor clustering	6/3717	12/18866	0.0180225	0.150994	0.127888	FZD9/GSN/PTN/SHISA6/SHISA7/ZDHHC2	6
BP	GO:1904181	positive regulation of membrane depolarization	6/3717	12/18866	0.0180225	0.150994	0.127888	ALOX12/CCK/DCN/KDR/MLLT11/PARP1	6
BP	GO:2000302	positive regulation of synaptic vesicle exocytosis	6/3717	12/18866	0.0180225	0.150994	0.127888	CDK5/CNR1/NLGN1/PRRT2/SYT1/UNC13B	6
BP	GO:0003151	outflow tract morphogenesis	24/3717	80/18866	0.0180542	0.150994	0.127888	BMP4/CTNNB1/DVL2/ELN/FGF8/FOXC1/HAND2/HES1/HEY2/JUN/NOTCH1/NPY2R/NPY5R/NRP1/RARA/SEC24B/SMAD6/TBX1/TBX2/TBX3/TGFBR3/TWIST1/VEGFA/WNT5A	24
BP	GO:0014032	neural crest cell development	24/3717	80/18866	0.0180542	0.150994	0.127888	ACVR1/ANXA6/BMP4/EFNB1/FOXC1/HAND2/HES1/KLHL12/NOLC1/NRP1/PDCD6/SEMA3B/SEMA3F/SEMA4C/SEMA4F/SEMA5A/SEMA5B/SEMA6A/SEMA6B/SOX10/SOX9/TBX1/TWIST1/ZEB2	24
BP	GO:0042590	antigen processing and presentation of exogenous peptide antigen via MHC class I	24/3717	80/18866	0.0180542	0.150994	0.127888	CHUK/HLA-E/PSMA1/PSMA2/PSMA5/PSMA7/PSMB1/PSMB10/PSMB3/PSMB4/PSMB6/PSMB7/PSMC1/PSMC2/PSMC5/PSMD1/PSMD11/PSMD14/PSMD4/PSMD6/PSMD7/PSMD8/SNAP23/TAP2	24
BP	GO:0030198	extracellular matrix organization	95/3717	395/18866	0.0181899	0.151311	0.128157	ADAMTS1/ADAMTS10/ADAMTS15/ADAMTS16/ADAMTS17/ADAMTS2/ADAMTS20/ADAMTS4/ADAMTSL2/ADTRP/AEBP1/APP/B4GALT1/BGN/CAPN2/CAV1/CAV2/CD44/CFLAR/CLASP1/COL1A1/COL28A1/COL5A3/COL7A1/COL8A1/CREB3L1/CTRB2/CTSG/CTSS/CYP1B1/DCN/DSPP/EFEMP2/EGFL6/EGFLAM/ELN/EMILIN1/ERCC2/F11R/FGG/FOXC1/FOXF1/FSCN1/FURIN/HAPLN2/HAS2/ICAM5/ITGA5/ITGA6/ITGA7/ITGA9/ITGAL/ITGB1/ITGB4/ITGB8/KDR/KLK7/LAMA1/LAMB1/LAMC3/LCP1/LOX/MFAP4/MMP1…	95
BP	GO:0035088	establishment or maintenance of apical/basal cell polarity	16/3717	48/18866	0.0182504	0.151311	0.128157	CLIC4/DLG1/FOXF1/FOXJ1/FSCN1/IFT20/LAMA1/LIN7A/LRRC7/MTCL1/OPHN1/PDCD6IP/PDZD11/SCRIB/SLC9A3R1/WNT5A	16
BP	GO:0061245	establishment or maintenance of bipolar cell polarity	16/3717	48/18866	0.0182504	0.151311	0.128157	CLIC4/DLG1/FOXF1/FOXJ1/FSCN1/IFT20/LAMA1/LIN7A/LRRC7/MTCL1/OPHN1/PDCD6IP/PDZD11/SCRIB/SLC9A3R1/WNT5A	16
BP	GO:0051900	regulation of mitochondrial depolarization	9/3717	22/18866	0.0182703	0.151311	0.128157	ALOX12/BOK/CCK/DCN/FZD9/IFI6/KDR/MLLT11/PARP1	9
BP	GO:0061339	establishment or maintenance of monopolar cell polarity	9/3717	22/18866	0.0182703	0.151311	0.128157	FOXF1/FOXJ1/FSCN1/IFT20/LAMA1/OPHN1/SCRIB/SLC9A3R1/WNT5A	9
BP	GO:0071459	protein localization to chromosome, centromeric region	9/3717	22/18866	0.0182703	0.151311	0.128157	BOD1/CENPT/CHAMP1/IK/MIS12/RCC2/SPDL1/TRAPPC12/ZW10	9
BP	GO:1902884	positive regulation of response to oxidative stress	9/3717	22/18866	0.0182703	0.151311	0.128157	ENDOG/HDAC6/MIR34A/PARK7/RIPK1/SFPQ/SOD1/TLR4/TLR6	9
BP	GO:0072659	protein localization to plasma membrane	70/3717	281/18866	0.0183184	0.151311	0.128157	AKT1/AMN/ANK2/AP2M1/ARF6/ATP2B4/BCL2L1/CDK5/CIB1/CLIP3/CLTC/DCHS1/DLG1/DPP6/EFR3B/EGFR/EHD3/EHD4/EZR/F11R/FGF13/FLNA/GBP1/GOLPH3L/GPR158/IFNG/IFT20/INPP5K/ITGB1/KIF13A/LDLRAP1/LRP6/LYPD1/MAP7/MPP5/NFASC/NSF/NSG1/NUMB/OPTN/PACS1/PALM/PPP2R5A/PRKCZ/RAB11A/RAB12/RAB13/RAB3A/RAB3C/RAB3D/RANGRF/RAPGEF2/RHOQ/ROCK2/SCN3B/SCRIB/SEC16A/SLC9A3R1/SORBS1/STX3/STX8/STXBP1/TMEM150A/TMEM88/VPS35/VTI1B/ZDHHC2/ZD…	70
BP	GO:0006278	RNA-dependent DNA biosynthetic process	23/3717	76/18866	0.0183286	0.151311	0.128157	ATM/ATR/CCT4/CCT5/CCT6A/CCT7/CCT8/CTNNB1/FBXO4/GAR1/MAP2K7/MAPK15/NAT10/NEK2/NHP2/NOP10/PARN/PPIA/PTGES3/RFC1/RPA1/TERF2IP/TNKS1BP1	23
BP	GO:0072091	regulation of stem cell proliferation	23/3717	76/18866	0.0183286	0.151311	0.128157	BDNF/CCNE1/CITED1/CTNNB1/CX3CL1/DMRTA2/EIF2AK2/EPCAM/GJA1/KDM1A/NANOG/NF1/NOTCH1/OVOL1/PIM1/PTN/SIRT6/SOX10/TBX3/TP53/VEGFA/YAP1/ZFP36L1	23
BP	GO:0045637	regulation of myeloid cell differentiation	66/3717	263/18866	0.018383	0.151565	0.128372	ARNT/ASH2L/ATP6AP1/C1QC/CAMK4/CARTPT/CCR1/CD74/CIB1/CTNNB1/CTNNBIP1/CTR9/CUL4A/EP300/FAXDC2/FOXP1/GNAS/GPR171/HAX1/HOXB8/ID2/IFNG/IL34/IL4/ISG15/ITPKB/JUN/KMT2B/KMT2D/KMT2E/LDB1/LEF1/LILRB1/LILRB3/LOX/LRRC17/MED1/MEIS2/MOV10/MTOR/MYL9/NDFIP1/NF1/NFKBIA/NME1/NR4A3/P4HTM/PRMT1/RARA/RBM15/RIPK1/SCIN/SFRP1/SPI1/TAL1/TLR4/TNFSF11/TOB2/TRIB1/TYROBP/UBASH3B/WDR5/WDR61/ZBTB46/ZFP36/ZFP36L1	66
BP	GO:0051271	negative regulation of cellular component movement	96/3717	400/18866	0.0186613	0.153254	0.129802	ABHD6/ACTN4/ACVRL1/ADARB1/ADIPOR1/ADTRP/AKT1/ANGPT2/ANGPT4/AP1AR/APOD/ARHGAP4/ARHGDIB/ARPIN/ATP2B4/BIN1/CCDC125/CD200/CD200R1/CD74/CERS2/CLASP1/CLIC4/CSNK2B/CX3CL1/CYP1B1/DCN/DNAJA4/DPYSL3/DUSP1/EMILIN1/GJA1/IGFBP3/IGFBP5/IL27RA/IL33/IL4/KCNE3/LIMCH1/MAPK15/MIA3/MIF/MIIP/MIR34A/NAV3/NF1/NISCH/NKX2-1/NODAL/NOTCH1/NR2F2/NRP1/PADI2/PDCD10/PIN1/PPARD/PPARG/PTN/PTPRK/PTPRO/PTPRR/RECK/RHOB/SEMA3B/SEMA3…	96
BP	GO:0001959	regulation of cytokine-mediated signaling pathway	48/3717	183/18866	0.0187182	0.153254	0.129802	AGPAT1/BIRC3/C1QTNF4/CAV1/CCDC3/CD300LF/CD74/CDC37/CHUK/CLIP3/CPNE1/CXCR4/GPS2/HIPK1/IFNAR2/IFNG/IFNGR2/IL1R1/JAK1/JAK2/LIFR/LSM14A/MADD/MED1/NLRC5/NR1H2/NR1H3/PADI2/PARP14/PELI3/PPARG/PTPN11/PXDN/RBCK1/RFFL/RIPK1/RNASEL/RNF31/SAMHD1/SH2B3/SHARPIN/SLIT3/SOCS3/SPATA2/TBK1/TRAF1/TRIM6/WNT5A	48
BP	GO:0071347	cellular response to interleukin-1	48/3717	183/18866	0.0187182	0.153254	0.129802	CCL7/CHI3L1/CHUK/CX3CL1/CXCL8/EGR1/FGG/GBP1/GBP2/GBP3/HAS2/IL1R1/MAP3K7/MYLK3/NFKBIA/NKX3-1/PELI3/PSMA1/PSMA2/PSMA5/PSMA7/PSMB1/PSMB10/PSMB3/PSMB4/PSMB6/PSMB7/PSMC1/PSMC2/PSMC5/PSMD1/PSMD11/PSMD14/PSMD4/PSMD6/PSMD7/PSMD8/RBX1/RORA/RPS27A/SFRP1/SIRPA/SOX9/ST18/TAB1/TAB2/UBB/UBC	48
BP	GO:1903034	regulation of response to wounding	48/3717	183/18866	0.0187182	0.153254	0.129802	ADTRP/ALOX12/CAV1/CD109/CERS2/CLASP1/CLDN4/CLEC7A/CXCR4/DUOX1/EPHA4/F11R/F3/F7/FGG/FKBP1B/GJA1/HMGCR/HRAS/INPP5F/ITGB1/KIAA0319/KNG1/MAP2K1/MIR34A/MTOR/MYH9/MYLK/OCLN/PDGFA/PROC/PTN/PTPRS/RAB3A/RTN4R/RTN4RL1/SERPINE1/SERPINE2/SH2B3/SLC12A2/SPP1/SRSF6/TBXA2R/TLR4/UBASH3B/VKORC1/WFDC1/XBP1	48
BP	GO:0098840	protein transport along microtubule	21/3717	68/18866	0.0187316	0.153254	0.129802	BBS12/CEP131/DYNC2H1/DYNLL1/DYNLL2/DYNLRB2/HSPB1/IFT172/IFT20/IFT43/IFT46/IFT52/KIF3A/KIF3B/KIF3C/KIFAP3/LCA5/RAB27B/SFPQ/TNPO1/TUB	21
BP	GO:0099118	microtubule-based protein transport	21/3717	68/18866	0.0187316	0.153254	0.129802	BBS12/CEP131/DYNC2H1/DYNLL1/DYNLL2/DYNLRB2/HSPB1/IFT172/IFT20/IFT43/IFT46/IFT52/KIF3A/KIF3B/KIF3C/KIFAP3/LCA5/RAB27B/SFPQ/TNPO1/TUB	21
BP	GO:0001755	neural crest cell migration	18/3717	56/18866	0.0187855	0.153303	0.129844	ACVR1/ANXA6/BMP4/EFNB1/HAND2/NRP1/SEMA3B/SEMA3F/SEMA4C/SEMA4F/SEMA5A/SEMA5B/SEMA6A/SEMA6B/SOX10/TBX1/TWIST1/ZEB2	18
BP	GO:0010332	response to gamma radiation	18/3717	56/18866	0.0187855	0.153303	0.129844	ATM/ATR/BAK1/BCL2L1/CCL7/CRYAB/EGR1/HRAS/KDM1A/MDM2/NOX4/PARP1/POLB/TP53/TSPYL5/XRCC2/XRCC6/YAP1	18
BP	GO:0030900	forebrain development	94/3717	391/18866	0.0189171	0.154181	0.130587	AKNA/ANXA3/APAF1/APP/ARL13B/ATP2B4/BMP4/BTBD3/C12orf57/CCDC85C/CDK5/CRH/CSF1R/CTNNB1/CXCR4/DMRTA2/DOCK7/DPCD/DYNC2H1/EGFR/EIF2B3/FEZF2/FGF10/FGF13/FGF8/FLNA/GNG12/HERC1/HES1/HOOK3/HPRT1/HTRA2/ID2/ID4/KCNA1/KDM1A/KDM6B/KIF14/KIRREL3/LAMB1/LEF1/LPAR1/LRP6/MBOAT7/MKKS/NEUROD6/NEUROG3/NF1/NKX2-1/NME1/NOTCH1/NR2F2/NR4A3/NRGN/NRP1/NUMB/NUMBL/OLIG2/OPHN1/PHLPP2/POU3F2/POU3F3/PROX1/PTN/PTPRS/RAPGEF2/RARA…	94
BP	GO:0007249	I-kappaB kinase/NF-kappaB signaling	71/3717	286/18866	0.0190029	0.154683	0.131012	AKT1/BIRC3/BRD4/BTK/CAPN3/CC2D1A/CCDC22/CD74/CFLAR/CHUK/CPNE1/CTH/CTNNB1/CX3CL1/DDX1/EEF1D/FLNA/GJA1/GOLT1B/GPRC5B/HSPB1/IFIT5/LAMTOR5/LPAR1/MAP3K14/MAP3K7/NDFIP1/NFKBIA/NKIRAS1/OPTN/OTUD7B/PIDD1/PLK2/PRKD1/RBCK1/RHOH/RIPK1/RNF31/ROCK2/RORA/RPS27A/SHARPIN/SIRPA/TAB1/TAB2/TBK1/TERF2IP/TFG/TLE1/TLR4/TLR6/TLR9/TMEM106A/TNFRSF10B/TNFSF10/TNFSF11/TRAF1/TRAF3/TRAF5/TRIM14/TRIM27/TRIM38/TRIM5/TRIM6/TRIM…	71
BP	GO:0036473	cell death in response to oxidative stress	28/3717	97/18866	0.0191301	0.155521	0.131722	AKT1/ATF4/CTNNB1/CYP1B1/ENDOG/GPR37/GPR37L1/GSKIP/HDAC6/HSPB1/HTRA2/JAK2/LANCL1/MIR34A/NCOA7/NME5/NR4A3/PARK7/PARP1/PDCD10/RIPK1/SFPQ/SLC1A1/SOD1/STK25/TBC1D24/TLR4/TLR6	28
BP	GO:0002218	activation of innate immune response	39/3717	144/18866	0.0193174	0.156844	0.132843	CHUK/EP300/HRAS/MAP3K7/MATR3/MUC1/MUC4/MUC6/PAK1/PAK2/PQBP1/PSMA1/PSMA2/PSMA5/PSMA7/PSMB1/PSMB10/PSMB3/PSMB4/PSMB6/PSMB7/PSMC1/PSMC2/PSMC5/PSMD1/PSMD11/PSMD14/PSMD4/PSMD6/PSMD7/PSMD8/RAF1/SFPQ/TAB1/TAB2/TBK1/TLR4/TRIM5/XRCC6	39
BP	GO:0043062	extracellular structure organization	95/3717	396/18866	0.0194056	0.157161	0.133112	ADAMTS1/ADAMTS10/ADAMTS15/ADAMTS16/ADAMTS17/ADAMTS2/ADAMTS20/ADAMTS4/ADAMTSL2/ADTRP/AEBP1/APP/B4GALT1/BGN/CAPN2/CAV1/CAV2/CD44/CFLAR/CLASP1/COL1A1/COL28A1/COL5A3/COL7A1/COL8A1/CREB3L1/CTRB2/CTSG/CTSS/CYP1B1/DCN/DSPP/EFEMP2/EGFL6/EGFLAM/ELN/EMILIN1/ERCC2/F11R/FGG/FOXC1/FOXF1/FSCN1/FURIN/HAPLN2/HAS2/ICAM5/ITGA5/ITGA6/ITGA7/ITGA9/ITGAL/ITGB1/ITGB4/ITGB8/KDR/KLK7/LAMA1/LAMB1/LAMC3/LCP1/LOX/MFAP4/MMP1…	95
BP	GO:0045787	positive regulation of cell cycle	95/3717	396/18866	0.0194056	0.157161	0.133112	ADAMTS1/AKT1/ANAPC4/ANAPC5/APP/ARID3A/ASNS/ATM/BRD4/BTC/CCNB1/CCNK/CCNT1/CCNYL2/CCPG1/CDC16/CDC23/CENPJ/CNOT10/CNOT3/CNOT6/CRADD/CRLF3/CUL4A/DYNC1H1/EGFR/EP300/FGF10/FGF8/FOXO4/FZD9/GIPC1/GTSE1/HCFC1/HES1/HSPA2/ID2/KIF14/KIF3B/KMT2E/LGMN/LRP6/LSM10/LSM11/MAPK15/MDM2/MED1/MEIS2/MIF/MIR34A/MLXIPL/MTA3/MUC1/MYOG/NKX3-1/NR4A3/NSMCE2/NUMA1/OVOL1/PBX1/PCNA/PDGFRB/PHB2/PIDD1/PLK2/PLRG1/PRDM7/PRMT1/PROX1…	95
BP	GO:0045216	cell-cell junction organization	54/3717	210/18866	0.0195234	0.157915	0.13375	ACE2/ACTN4/ANK2/BMP6/CADM1/CAV1/CDH13/CDH15/CDH5/CLDN11/CLDN16/CLDN20/CLDN4/CNTNAP1/CSF1R/CTNNB1/CXADR/DCHS1/DLG1/EPHA4/ESAM/F11R/FSCN1/GJA1/GJA4/GJB6/GJC1/GNPAT/GRHL1/HDAC7/HIPK1/LSR/MARVELD2/MPP5/MYO1C/NFASC/NUMB/NUMBL/OCLN/PAK2/PDCD6IP/PECAM1/PLEKHA7/PTPRO/RAB13/ROCK2/SMAD7/STRN/TJP3/TLN1/TLN2/UGT8/VEGFA/ZNF703	54
BP	GO:0071478	cellular response to radiation	49/3717	188/18866	0.0198099	0.16003	0.135541	ATF4/ATM/ATR/BAK1/BCL2L1/C9orf116/CRY2/CRYAB/DDB1/EEF1D/EGR1/EIF2AK4/EP300/FBXO4/FIGNL1/FNTA/GPR88/GRK1/GUCY2D/HAMP/HRAS/KDM1A/MDM2/MFAP4/NET1/NOX4/NUCKS1/OPN4/PARP1/PCNA/POLH/PTN/PTPRK/RHOB/RUVBL2/SFRP1/ST20/STK11/SWI5/TAF1/TNKS1BP1/TP53/TRIAP1/TRPM1/TSPYL5/USP28/XPC/XRCC6/YAP1	49
BP	GO:1903052	positive regulation of proteolysis involved in cellular protein catabolic process	35/3717	127/18866	0.0198582	0.160218	0.135701	AKT1/ATXN3/BAG6/BCAP31/CAV1/CCDC22/CDC20B/CHFR/CSNK1D/DET1/DVL1/EDEM1/FAM122A/IL33/KEAP1/MDM2/NUB1/OSBPL7/PLK2/PRICKLE1/PSMC1/PSMC2/RBX1/RNF139/RNF180/SIRT6/SMAD7/STUB1/TAF1/TRIB1/TRIB2/TRIB3/UBQLN2/VCP/ZFAND2A	35
BP	GO:0045834	positive regulation of lipid metabolic process	41/3717	153/18866	0.0199869	0.160979	0.136345	ABCD2/ABHD6/AGAP2/AKT1/APOC1/BMP6/CAPN2/CCDC3/CD74/DAGLB/DGAT2/DGKZ/EEF1A2/FGFR3/FGR/FLT1/HTR2A/HTR2C/IFNG/KIT/LDLR/LDLRAP1/MID1IP1/MLXIPL/MTOR/NR1H2/NR1H3/NR4A3/PDGFRB/PLIN5/POR/PPARD/PPARG/PRKD1/RAB38/SCT/SORBS1/STARD4/STOML2/TNFAIP8L3/TWIST1	41
BP	GO:0009308	amine metabolic process	38/3717	140/18866	0.0200272	0.160979	0.136345	ATCAY/ATP2B4/AZIN1/BHMT/CHKA/DMGDH/GPR37/HPRT1/IDO1/PARK7/PDE1B/PSMA1/PSMA2/PSMA5/PSMA7/PSMB1/PSMB10/PSMB3/PSMB4/PSMB6/PSMB7/PSMC1/PSMC2/PSMC5/PSMD1/PSMD11/PSMD14/PSMD4/PSMD6/PSMD7/PSMD8/SAT2/SLC22A3/SLC44A1/SMOX/SRM/TRH/VPS35	38
BP	GO:0090100	positive regulation of transmembrane receptor protein serine/threonine kinase signaling pathway	31/3717	110/18866	0.020028	0.160979	0.136345	ACVR1/ACVRL1/BMP4/BMP6/CDH5/CITED1/CSNK2B/EP300/FBXL15/FGF9/FOXD1/GDF5/GIPC1/HES1/HIPK2/ING2/JAK2/KIAA0319/LRG1/NEO1/NODAL/NOTCH1/NUMA1/NUP93/PARP1/RBPMS/SLC2A10/STK11/SULF1/TGFB1I1/TGFBR3	31
BP	GO:0055006	cardiac cell development	26/3717	89/18866	0.0200964	0.161326	0.136639	ATG5/BMP4/CCNB1/CTDP1/CXADR/FHOD3/HAMP/HEY2/MTOR/MYH11/MYLK3/NOTCH1/NRAP/PAK1/PARP2/PDGFRB/PDLIM5/PIN1/PROX1/RGS2/SGCD/SORBS2/TBX3/TGFBR3/TTN/VEGFA	26
BP	GO:0031647	regulation of protein stability	73/3717	296/18866	0.0203802	0.162751	0.137846	ANK2/ASGR2/ATF7IP/BAG6/CAPN3/CCAR2/CCT4/CCT5/CCT6A/CCT7/CCT8/CDC37/CDK7/CHFR/COG3/CRYAB/CTSA/DAD1/DPM2/DVL1/EP300/EPHA4/FBXO4/FLNA/GAPDH/GIPC1/GSN/GTSE1/HCFC1/HDAC3/HDAC6/HIP1/HTT/IFT46/MCM8/MDM2/MT3/NEDD4L/OTUD3/PARK7/PDCD10/PEX19/PEX2/PHB/PHB2/PIM1/PIN1/PPIB/PRKD1/PTGES3/RNF128/RNF139/SAV1/SEC16A/SIRT6/SMAD7/STK4/STUB1/STXBP1/SUGT1/TAF1/TBL1X/TMEM25/TMEM88/TP53/TSPAN1/TYROBP/USP28/VHL/VPS35/WIZ…	73
BP	GO:0045070	positive regulation of viral genome replication	13/3717	37/18866	0.0204011	0.162751	0.137846	ADARB1/DDB1/LARP1/NOTCH1/NUCKS1/PDE12/PPIA/PPIB/PPIH/STOM/TOP2B/TRIM38/VAPB	13
BP	GO:0048846	axon extension involved in axon guidance	13/3717	37/18866	0.0204011	0.162751	0.137846	NRP1/SEMA3B/SEMA3F/SEMA4C/SEMA4F/SEMA5A/SEMA5B/SEMA6A/SEMA6B/SLIT1/SLIT3/VEGFA/WNT5A	13
BP	GO:0070897	transcription preinitiation complex assembly	13/3717	37/18866	0.0204011	0.162751	0.137846	ATF7IP/BRF2/GTF2B/PIH1D1/PSMC2/PSMC5/RRN3/SMARCA4/TAF1/TAF7/TBP/TP53/WNT10B	13
BP	GO:1902284	neuron projection extension involved in neuron projection guidance	13/3717	37/18866	0.0204011	0.162751	0.137846	NRP1/SEMA3B/SEMA3F/SEMA4C/SEMA4F/SEMA5A/SEMA5B/SEMA6A/SEMA6B/SLIT1/SLIT3/VEGFA/WNT5A	13
BP	GO:0031110	regulation of microtubule polymerization or depolymerization	25/3717	85/18866	0.0205547	0.163772	0.138711	CAMSAP1/CDH5/CIB1/CLASP1/CLIP3/FGF13/GAS2L1/GBA2/HDAC6/MAPRE2/MID1/MID1IP1/NAV3/NUMA1/OCLN/PAK1/PSRC1/RANGRF/RPS3/SKA1/SKA2/STMN2/STMN4/TPX2/TUBB4A	25
BP	GO:0022618	ribonucleoprotein complex assembly	59/3717	233/18866	0.0207019	0.16474	0.139531	AAR2/ABT1/AGO2/ATM/ATR/CELF3/CLNS1A/CPSF7/CRNKL1/DDX1/DDX23/DHX29/EIF2D/EIF2S2/EIF2S3/EIF3B/EIF3D/EIF3G/EIF3H/EIF3I/EIF3K/GEMIN7/ISY1/LOC100128988/LUC7L3/MRPS11/MRPS7/MRTO4/PIH1D1/PRMT7/PRPF19/PRPF3/PRPF31/PRPF6/PRPF8/PTBP2/PTGES3/PUF60/PWP2/RPL3/RPLP0/RPS14/RPS15/RPS27L/RUVBL1/RUVBL2/SCAF11/SETX/SF1/SF3A2/SNRPB/SNRPD3/SRSF6/STRAP/TRAF7/TXNL4A/USP39/XAB2/ZNHIT3	59
BP	GO:0048843	negative regulation of axon extension involved in axon guidance	10/3717	26/18866	0.020947	0.16566	0.14031	NRP1/SEMA3B/SEMA3F/SEMA4C/SEMA4F/SEMA5A/SEMA5B/SEMA6A/SEMA6B/WNT5A	10
BP	GO:0051123	RNA polymerase II preinitiation complex assembly	10/3717	26/18866	0.020947	0.16566	0.14031	ATF7IP/BRF2/GTF2B/PSMC2/PSMC5/TAF1/TAF7/TBP/TP53/WNT10B	10
BP	GO:0060561	apoptotic process involved in morphogenesis	10/3717	26/18866	0.020947	0.16566	0.14031	BAK1/CRYAB/FOXC1/HAND2/LEF1/NOTCH1/PPP2R1B/SCRIB/SPI1/TNFRSF1B	10
BP	GO:0072012	glomerulus vasculature development	10/3717	26/18866	0.020947	0.16566	0.14031	ACTA2/ANGPT2/BMP4/CFLAR/EGR1/GPR4/HES1/NOTCH1/PDGFRB/PECAM1	10
BP	GO:0090025	regulation of monocyte chemotaxis	10/3717	26/18866	0.020947	0.16566	0.14031	CCR1/CCR2/CREB3/CXCL17/DUSP1/LGMN/PLA2G7/S100A7/SERPINE1/SLAMF8	10
BP	GO:2000060	positive regulation of ubiquitin-dependent protein catabolic process	29/3717	102/18866	0.0212615	0.167233	0.141642	AKT1/BCAP31/CAV1/CCDC22/CDC20B/CHFR/CSNK1D/DET1/DVL1/FAM122A/IL33/KEAP1/MDM2/NUB1/PLK2/PRICKLE1/RBX1/RNF139/RNF180/SIRT6/SMAD7/STUB1/TAF1/TRIB1/TRIB2/TRIB3/UBQLN2/VCP/ZFAND2A	29
BP	GO:0003159	morphogenesis of an endothelium	8/3717	19/18866	0.0213027	0.167233	0.141642	ACVRL1/ALOX12/BMP4/CSNK2B/CTNNB1/CXCR4/FOXP1/RHOB	8
BP	GO:0060438	trachea development	8/3717	19/18866	0.0213027	0.167233	0.141642	BMP4/CTNNB1/FOXF1/LEF1/LRP6/MAP2K1/RARA/SOX9	8
BP	GO:0061154	endothelial tube morphogenesis	8/3717	19/18866	0.0213027	0.167233	0.141642	ACVRL1/ALOX12/BMP4/CSNK2B/CTNNB1/CXCR4/FOXP1/RHOB	8
BP	GO:0090026	positive regulation of monocyte chemotaxis	8/3717	19/18866	0.0213027	0.167233	0.141642	CCR1/CCR2/CREB3/CXCL17/LGMN/PLA2G7/S100A7/SERPINE1	8
BP	GO:2000757	negative regulation of peptidyl-lysine acetylation	8/3717	19/18866	0.0213027	0.167233	0.141642	ATG5/HINT2/PIH1D1/SDR16C5/SET/SPI1/TAF7/TWIST1	8
BP	GO:0014015	positive regulation of gliogenesis	23/3717	77/18866	0.0213899	0.167507	0.141874	BIN1/CCR2/CX3CL1/CXCR4/HES1/ID2/IL34/LTA/MIR142/MTOR/NOTCH1/OLIG2/P2RX4/PPARG/PPP1CC/PRPF19/PTN/SERPINE2/SOX10/TIAM1/TNFRSF1B/TTBK1/ZNF488	23
BP	GO:0060411	cardiac septum morphogenesis	23/3717	77/18866	0.0213899	0.167507	0.141874	ACVR1/BMP4/FGF8/FGFRL1/HES1/HEY2/ID2/MDM2/NOTCH1/NRP1/PROX1/RARA/RBM15/SAV1/SLIT3/SMAD6/SMAD7/TBX1/TBX2/TBX3/TGFBR3/TP53/WNT5A	23
BP	GO:0042795	snRNA transcription by RNA polymerase II	22/3717	73/18866	0.0217504	0.169497	0.14356	CCNK/CCNT1/CDK7/GTF2B/GTF2E1/GTF2E2/ICE1/INTS10/INTS12/INTS3/INTS4/NABP2/PHAX/POLR2G/POLR2H/POLR2I/POLR2L/POU2F2/RPRD2/SNAPC1/TAF8/TBP	22
BP	GO:0006835	dicarboxylic acid transport	28/3717	98/18866	0.0218805	0.169497	0.14356	BDNF/CCK/CPLX1/FOLR2/GIPC1/GJA1/GLS2/ITGB1/KCNJ10/LRRC8A/NF1/NPY5R/PPFIA4/RAB3A/RIMS1/SLC12A2/SLC19A2/SLC1A1/SLC1A6/SLC25A11/SLC25A13/SLC25A14/SLC38A2/STX1A/STXBP1/SYT1/TRH/UNC13B	28
BP	GO:0006942	regulation of striated muscle contraction	28/3717	98/18866	0.0218805	0.169497	0.14356	ACE2/ADRA1B/ANK2/ATP1A1/BIN1/C12orf57/CASQ2/CAV1/CTNNA3/DLG1/DMPK/EHD3/FGF13/FKBP1B/FLNA/GSTM2/GSTO1/KCNE3/KCNJ2/KCNQ1/P2RX4/RANGRF/RGS2/SLC8A3/SMAD7/STC1/TMEM38A/TNNI3K	28
BP	GO:0031057	negative regulation of histone modification	15/3717	45/18866	0.0218825	0.169497	0.14356	ATG5/BCOR/KDM1A/KDM3A/KDM5A/PHF1/PIH1D1/SDR16C5/SET/SKI/SPI1/TAF7/TWIST1/UBR5/WDR5	15
BP	GO:0034198	cellular response to amino acid starvation	15/3717	45/18866	0.0218825	0.169497	0.14356	ATF4/DAPL1/DEPDC5/EIF2AK2/EIF2AK4/ITFG2/MTOR/NPRL2/NPRL3/PRKD1/RRAGA/RRAGB/SEH1L/SLC38A2/TFEB	15
BP	GO:0045616	regulation of keratinocyte differentiation	15/3717	45/18866	0.0218825	0.169497	0.14356	CD109/CYP27B1/ERRFI1/ETV4/FOXC1/GRHL1/KRT36/MED1/NCOA3/NOTCH1/NUMA1/ROCK2/SRSF6/ZFP36/ZFP36L1	15
BP	GO:0052372	modulation by symbiont of entry into host	15/3717	45/18866	0.0218825	0.169497	0.14356	CAV1/CD74/CXCL8/EXOC2/FCN3/GSN/SNX3/TRIM14/TRIM27/TRIM38/TRIM5/TRIM6/TRIM68/TRIM8/TRIML1	15
BP	GO:0060412	ventricular septum morphogenesis	15/3717	45/18866	0.0218825	0.169497	0.14356	ACVR1/BMP4/FGFRL1/HES1/HEY2/ID2/NOTCH1/PROX1/RBM15/SAV1/SLIT3/SMAD7/TBX3/TGFBR3/WNT5A	15
BP	GO:0072583	clathrin-dependent endocytosis	15/3717	45/18866	0.0218825	0.169497	0.14356	AP2A1/AP2A2/AP2M1/AP2S1/BMP2K/BTBD8/CLTC/DNAJC6/HIP1/INPP5F/SGIP1/SH3GL2/TNK2/UBQLN2/WASL	15
BP	GO:0048640	negative regulation of developmental growth	32/3717	115/18866	0.0219568	0.169866	0.143873	ARHGAP4/BMP4/CDK5/CTDP1/CXADR/DCC/FGF13/FGFR3/GJA1/KIAA0319/LGMN/MT3/NRP1/NTN1/PAK1/PTPRS/RGS2/RIPK1/RTN4R/SAV1/SEMA3B/SEMA3F/SEMA4C/SEMA4F/SEMA5A/SEMA5B/SEMA6A/SEMA6B/SFRP1/SPP1/STK4/WNT5A	32
BP	GO:0003254	regulation of membrane depolarization	16/3717	49/18866	0.022269	0.172074	0.145742	ALOX12/BOK/CCK/DCN/FHL1/FZD9/IFI6/KDR/MLLT11/NEDD4L/PARP1/PTPN3/RANGRF/SCN2B/SCN3B/SMAD7	16
BP	GO:0007632	visual behavior	17/3717	53/18866	0.0224743	0.173105	0.146616	APP/CCK/CDK5/DDHD2/DEAF1/HMGCR/IFT20/ITGB1/KIT/MEIS2/MTOR/NETO1/NF1/NPTN/OPN4/PDE1B/PPP1R1B	17
BP	GO:0045010	actin nucleation	17/3717	53/18866	0.0224743	0.173105	0.146616	AP1AR/ARFIP2/ARPC1A/ARPC3/ARPC4/ARPIN/CORO1A/CTNNA2/GSN/MAGEL2/NCKAP1/SCIN/SPIRE2/TRIM27/WAS/WASF2/WASL	17
BP	GO:0043122	regulation of I-kappaB kinase/NF-kappaB signaling	63/3717	252/18866	0.0224836	0.173105	0.146616	AKT1/BIRC3/BRD4/CAPN3/CC2D1A/CCDC22/CD74/CFLAR/CHUK/CPNE1/CTH/CTNNB1/CX3CL1/DDX1/EEF1D/FLNA/GJA1/GOLT1B/GPRC5B/HSPB1/IFIT5/LAMTOR5/LPAR1/MAP3K14/MAP3K7/NDFIP1/OPTN/OTUD7B/PIDD1/PLK2/PRKD1/RBCK1/RHOH/RIPK1/RNF31/RORA/SHARPIN/SIRPA/TAB2/TBK1/TERF2IP/TFG/TLE1/TLR4/TLR6/TLR9/TMEM106A/TNFRSF10B/TNFSF10/TNFSF11/TRAF1/TRAF3/TRAF5/TRIM14/TRIM27/TRIM38/TRIM5/TRIM6/TRIM68/TRIM8/TRIML1/WNT5A/ZDHHC17	63
BP	GO:0007059	chromosome segregation	81/3717	334/18866	0.0226673	0.174233	0.147571	ANAPC4/ANAPC5/ARL8B/ATM/BAG6/BANF2/BEX4/BOD1/BRIP1/CCNB1/CCNE1/CCNE2/CDC16/CDC23/CDCA8/CENPT/CENPW/CHAMP1/CHMP2A/CHMP4B/CTNNB1/DCTN2/DUSP1/DYNC1H1/ERCC2/FMN2/IK/KIF14/KIF22/KIF25/KIF2B/LCMT1/M1AP/MAEL/MAPK15/MIS12/MLH1/MSTO1/NCAPG/NCAPH/NEK2/NSL1/NSMCE2/NTMT1/NUMA1/NUP37/OIP5/PHB2/PHF13/PPP2R1A/PSMG2/PSRC1/RAB11A/RCC2/REC8/RNF212B/RPS3/SEH1L/SFPQ/SIRT7/SKA1/SKA2/SLC25A5/SMARCAD1/SMC1A/SMC3/SMC6/S…	81
BP	GO:0098732	macromolecule deacylation	31/3717	111/18866	0.0226846	0.174233	0.147571	ABHD17A/ABHD17B/ATXN3/BEX4/CCAR2/EP300/FLNA/FNTA/HDAC3/HDAC6/HDAC7/IFNG/ING2/KDM5A/LYPLAL1/MIER2/MTA3/PHB/PPT1/PRKD1/RCOR3/SDR16C5/SFPQ/SIRT6/SIRT7/SKI/SMARCAD1/TBL1X/TP53/VEGFA/ZNHIT1	31
BP	GO:0051604	protein maturation	72/3717	293/18866	0.0228428	0.174848	0.148092	ACE2/ADAMTS2/AEBP1/AIP/ATP7B/BAK1/BIRC3/BIRC7/BOLA2/C1RL/CCBE1/CIDEB/CPM/CTSG/CTSS/CTSZ/CUZD1/CYFIP2/DHCR24/DUOXA2/DYNC2H1/ENO1/EP300/F3/F7/F9/FGG/FKBP1B/FKRP/FURIN/GSN/HTRA2/IFT172/IFT52/KLK1/LDLRAD3/LGMN/MDM2/MIPEP/MYH9/MYRFL/NAA20/NAA40/NDUFAB1/NNAT/PARP1/PCSK2/PCSK4/PCSK6/PCSK7/PCSK9/PGK1/PIDD1/PITRM1/PMPCA/PRSS3/PRSS37/PSENEN/RFX4/RNF139/SERPINE1/SERPINE2/SORL1/SPCS2/SRGN/STOML2/STUB1/TASP1/…	72
BP	GO:0046390	ribose phosphate biosynthetic process	50/3717	194/18866	0.0229187	0.174848	0.148092	ACACB/ACOT7/ACSF3/ACSL4/ADCY7/ADCY8/ADSL/ALDOA/COX5B/CTPS1/CYC1/DHODH/DLD/ELOVL4/ELOVL7/ENO1/GUCY2D/HPRT1/IL4/IMPDH2/NME1/NME3/NME5/NME6/NME9/NPR1/NUDT2/PANK4/PAPSS1/PARP1/PDHA2/PDHX/PDK3/PDK4/PDP1/PDP2/PPAT/PPT1/PRPS1/PRPSAP2/SLC25A13/SLC35B3/STOML2/TECR/TKT/UCKL1/UMPS/UPP2/UPRT/VCP	50
BP	GO:0035666	TRIF-dependent toll-like receptor signaling pathway	11/3717	30/18866	0.0229833	0.174848	0.148092	BIRC3/CD300LF/CHUK/RIPK1/RPS27A/TBK1/TLR4/TLR6/TRAF3/UBB/UBC	11
BP	GO:0036258	multivesicular body assembly	11/3717	30/18866	0.0229833	0.174848	0.148092	CHMP2A/CHMP4B/MVB12A/PDCD6IP/RAB11A/SNF8/STAM2/TSG101/VPS25/VPS28/VPS36	11
BP	GO:0061082	myeloid leukocyte cytokine production	11/3717	30/18866	0.0229833	0.174848	0.148092	CD74/CUEDC2/DDX1/DDX58/GPRC5B/KIT/LILRB1/MIF/NR4A3/TLR4/WNT5A	11
BP	GO:0062125	regulation of mitochondrial gene expression	11/3717	30/18866	0.0229833	0.174848	0.148092	ALKBH1/CHCHD10/COA3/FASTKD3/LRPPRC/MALSU1/METTL4/RPUSD4/TRMT10C/TRUB2/UQCC2	11
BP	GO:0071711	basement membrane organization	11/3717	30/18866	0.0229833	0.174848	0.148092	CAV1/CAV2/CLASP1/CTSS/ITGB1/LAMB1/MMP11/NID1/NID2/PXDN/SPINT2	11
BP	GO:0090162	establishment of epithelial cell polarity	11/3717	30/18866	0.0229833	0.174848	0.148092	ARF6/CLASP1/FOXF1/HES1/IFT20/LAMA1/MPP5/OPHN1/SIPA1L3/SLC9A3R1/WNT5A	11
BP	GO:0051346	negative regulation of hydrolase activity	111/3717	473/18866	0.0230334	0.175021	0.148238	AIP/AKT1/APOC1/APP/BIN1/BIRC3/BIRC7/BOD1/BOD1L2/CD109/CD27/CD44/CDC42SE1/CDKN2D/CFLAR/CNN3/COL28A1/COL7A1/CRIM1/CRY2/CRYAB/CSRNP2/CST6/CST9L/CSTA/DHCR24/F11R/FAM122A/FKBP1B/FNIP1/FURIN/GAPDH/GPS1/GPS2/GPSM1/HRAS/IFI6/IQGAP1/ITIH2/KDM5A/KNG1/LAMTOR5/LEF1/LMTK3/MDM2/MGAT5/MKKS/MT3/NAIP/OXA1L/PAK2/PARK7/PDE6D/PIH1D1/PLIN5/POR/PPP1R14C/PPP1R17/PPP1R1B/PPP4R4/PRDX3/PRDX5/PRKCZ/PTN/PTPRN2/PXK/PZP/RAF1/…	111
BP	GO:1901215	negative regulation of neuron death	54/3717	212/18866	0.0232807	0.17669	0.149652	AGAP2/AKT1/ALKBH1/ATF4/BARHL1/BCL2L1/BDNF/BOK/BTBD10/CD200/CD200R1/CDK5/CHMP4B/CITED1/CNTFR/CORO1A/CPEB4/CTNNB1/CX3CL1/DNAJC5/ERBB3/FGF8/FOXQ1/FZD9/GDF5/GPNMB/HIPK2/HRAS/HTRA2/HYOU1/JAK2/JUN/KIF14/LGMN/MT3/NAIP/NCOA7/NDNF/NENF/NR4A3/NRP1/PARK7/PARP2/PIN1/PPT1/PSMC1/SET/SNCB/SOD1/SORL1/STXBP1/TNFRSF1B/VPS35/XRCC2	54
BP	GO:0042177	negative regulation of protein catabolic process	36/3717	133/18866	0.0240535	0.180289	0.1527	AGAP2/ATRAID/AZIN1/BAG6/CCAR2/CTSA/DERL2/DYSF/EGFR/EPHA4/ERLEC1/FHIT/FLNA/FMN2/FURIN/GIPC1/HIPK2/HMGCR/OPHN1/OS9/PARK7/PHB/PIN1/PTPN3/QRICH2/SCO1/SERPINB12/SERPINE2/SNX3/STYX/TAF1/TIMP1/TIMP3/UBAC2/UBE2G2/VPS35	36
BP	GO:0042770	signal transduction in response to DNA damage	36/3717	133/18866	0.0240535	0.180289	0.1527	ARID3A/ATM/ATR/BABAM1/CCNB1/CD44/CD74/CDC5L/CNOT10/CNOT3/CNOT6/CRADD/EP300/GTSE1/HIC1/HIPK2/KDM1A/MDM2/MIF/MUC1/PCNA/PIDD1/PLK2/PMAIP1/PRMT1/PRPF19/RBL2/RINT1/RPS27L/SFN/SP100/TNKS1BP1/TP53/TRIAP1/TWIST1/ZNF385A	36
BP	GO:0009451	RNA modification	44/3717	168/18866	0.0241296	0.180289	0.1527	ADAD1/ADAD2/ADARB1/ADARB2/ADAT2/ALKBH1/APOBEC3F/C9orf64/CDKAL1/DIMT1/DPH3/DPH3P1/DUS2/EMG1/FDXACB1/FTSJ1/GAR1/GTPBP3/HENMT1/HSD17B10/METTL4/METTL8/NAT10/NHP2/NOP10/NSUN6/OSGEP/PARN/PUS1/RBM15/RNMT/RPUSD2/RPUSD4/SSB/TARBP1/TFB2M/THUMPD2/TPRKB/TRMT1/TRMT10C/TRMT112/TRMT61B/TRUB2/TYW1	44
BP	GO:0002791	regulation of peptide secretion	91/3717	381/18866	0.0241893	0.180289	0.1527	ABCC8/ACSL4/ADCY8/ADRA2C/ADTRP/APBB1/ARF6/BMP6/CACNA2D2/CADM1/CARTPT/CD200/CD22/CD2AP/CD74/CNR1/CRH/DNAJC1/DPH3/EGFR/ERP29/EXOC1/EZR/FGG/FGR/FKBP1B/GAPDH/GIP/GJA1/GLUL/GOLPH3L/GPAM/GPI/GRP/HLA-E/HMGCR/HTR2C/IFNG/IL33/ITPR2/JAGN1/JAK2/KCNG2/KCNS3/KLF7/LLGL1/LLGL2/MCU/MIDN/MIF/NNAT/NPY2R/NR1H2/NR1H3/OXCT1/PAM/PANX1/PHPT1/PPARD/PPIA/PPP3CB/PTPN11/RAB11FIP3/RFX3/SCAMP5/SCT/SERGEF/SERP1/SFRP1/SIDT2/SL…	91
BP	GO:2001020	regulation of response to DNA damage stimulus	57/3717	226/18866	0.024408	0.180289	0.1527	APBB1/ATM/ATR/BABAM1/BCL2L1/CCAR2/CD44/CD74/CDKN2D/CUL4A/DDIAS/DEK/EGFR/ETAA1/FAM168A/FANCB/FBXO4/FGF10/FIGN/FIGNL1/FMN2/GTF2I/HIC1/IER3/ING2/KDM1A/KLHL15/MDM2/MGMT/MIF/MUC1/NKX3-1/NSMCE1/PARP1/PARPBP/PCNA/PMAIP1/POLH/PPP4C/PRRX1/RINT1/RNF8/RPA2/RPS3/SIRT6/SIRT7/SKIL/SPIRE2/TERF2IP/THOC1/TP53/TRIAP1/TWIST1/UBR5/WAS/WDR70/ZNF385A	57
BP	GO:0001881	receptor recycling	12/3717	34/18866	0.0244881	0.180289	0.1527	ALS2/AP1AR/EHD3/INPP5F/LAMTOR1/NSF/NSG1/OPTN/PCSK9/RAB11B/SCRIB/SORL1	12
BP	GO:0043516	regulation of DNA damage response, signal transduction by p53 class mediator	12/3717	34/18866	0.0244881	0.180289	0.1527	ATM/ATR/CD44/CD74/HIC1/KDM1A/MDM2/MIF/PMAIP1/TP53/TWIST1/ZNF385A	12
BP	GO:0030324	lung development	46/3717	177/18866	0.0245259	0.180289	0.1527	ADAMTS2/ADAMTSL2/BAG6/BMP4/CCBE1/CHI3L1/CRH/CTNNB1/CTSZ/CYP1A2/EGFR/EP300/ERRFI1/FGF10/FGF8/FGF9/FLT4/FOXF1/FOXJ1/HES1/IGFBP5/LAMA1/LOX/MAP2K1/NKX2-1/NODAL/NOTCH1/NPHP3/PDGFA/PDGFRB/PHF14/PPP1CA/PROX1/PTN/RAB3A/SAV1/SEC24B/SOX9/SP3/SPRY2/SRSF6/TAB1/VEGFA/WNT2/WNT5A/YAP1	46
BP	GO:0048754	branching morphogenesis of an epithelial tube	41/3717	155/18866	0.0245782	0.180289	0.1527	ACVR1/ADAMTS16/BMP4/CITED1/CLIC4/CTNNB1/CTNNBIP1/CTSZ/DCHS1/DLG1/FGF10/FGF8/FOXD1/FOXF1/GZF1/KDR/LAMA1/LEF1/LRP6/MAGED1/MED1/NKX2-1/NKX3-1/NOTCH1/NRARP/NRP1/PAK1/PBX1/PGF/PHB2/PPP1CA/RBM15/SIRT6/SOX9/SPRY2/STK4/TBX3/VEGFA/WNT2/WNT5A/YAP1	41
BP	GO:0001732	formation of cytoplasmic translation initiation complex	7/3717	16/18866	0.0246124	0.180289	0.1527	EIF2S2/EIF3B/EIF3D/EIF3G/EIF3H/EIF3I/EIF3K	7
BP	GO:0006086	acetyl-CoA biosynthetic process from pyruvate	7/3717	16/18866	0.0246124	0.180289	0.1527	DLD/PDHA2/PDHX/PDK3/PDK4/PDP1/PDP2	7
BP	GO:0009129	pyrimidine nucleoside monophosphate metabolic process	7/3717	16/18866	0.0246124	0.180289	0.1527	DCTD/DHODH/NT5M/UCKL1/UMPS/UPP2/UPRT	7
BP	GO:0009208	pyrimidine ribonucleoside triphosphate metabolic process	7/3717	16/18866	0.0246124	0.180289	0.1527	CTPS1/NME1/NME3/NME5/NME6/NME9/UCKL1	7
BP	GO:0035067	negative regulation of histone acetylation	7/3717	16/18866	0.0246124	0.180289	0.1527	ATG5/PIH1D1/SDR16C5/SET/SPI1/TAF7/TWIST1	7
BP	GO:0050884	neuromuscular process controlling posture	7/3717	16/18866	0.0246124	0.180289	0.1527	ADARB1/ATP8A2/CNTNAP1/GAA/GBX1/PRRT2/SLURP1	7
BP	GO:0051770	positive regulation of nitric-oxide synthase biosynthetic process	7/3717	16/18866	0.0246124	0.180289	0.1527	FCER2/IFNG/IL33/JAK2/KDR/TLR4/TLR9	7
BP	GO:0060628	regulation of ER to Golgi vesicle-mediated transport	7/3717	16/18866	0.0246124	0.180289	0.1527	MAPK15/PREB/RINT1/RNF139/SEC24B/SORL1/STX18	7
BP	GO:0061450	trophoblast cell migration	7/3717	16/18866	0.0246124	0.180289	0.1527	AGO2/ARHGDIB/GJA1/NODAL/SMURF2/TIMP1/VEGFA	7
BP	GO:0070593	dendrite self-avoidance	7/3717	16/18866	0.0246124	0.180289	0.1527	CNTN6/EMB/MYPN/NPTN/PALLD/ROBO3/ROBO4	7
BP	GO:0072109	glomerular mesangium development	7/3717	16/18866	0.0246124	0.180289	0.1527	ACTA2/BMP4/CFLAR/EGR1/GPR4/NOTCH1/PDGFRB	7
BP	GO:0099116	tRNA 5'-end processing	7/3717	16/18866	0.0246124	0.180289	0.1527	HSD17B10/POP4/POP5/POP7/RPP40/SSB/TRMT10C	7
BP	GO:1901163	regulation of trophoblast cell migration	7/3717	16/18866	0.0246124	0.180289	0.1527	AGO2/ARHGDIB/GJA1/NODAL/SMURF2/TIMP1/VEGFA	7
BP	GO:0002220	innate immune response activating cell surface receptor signaling pathway	32/3717	116/18866	0.0247487	0.180289	0.1527	CHUK/EP300/HRAS/MAP3K7/MUC1/MUC4/MUC6/PAK1/PAK2/PSMA1/PSMA2/PSMA5/PSMA7/PSMB1/PSMB10/PSMB3/PSMB4/PSMB6/PSMB7/PSMC1/PSMC2/PSMC5/PSMD1/PSMD11/PSMD14/PSMD4/PSMD6/PSMD7/PSMD8/RAF1/TAB1/TAB2	32
BP	GO:0046620	regulation of organ growth	32/3717	116/18866	0.0247487	0.180289	0.1527	ACACB/AKT1/CACNA2D2/CCNB1/CTDP1/CXADR/FGF8/FGF9/FOXC1/GJA1/HAMP/HEY2/MAEL/MTOR/NOTCH1/PAK1/PARP2/PIM1/PIN1/POR/PROX1/RGS2/RIPK1/SAV1/SERP1/SOD1/STK4/TBX2/TGFBR3/WNT2/YAP1/YBX3	32
BP	GO:0030433	ubiquitin-dependent ERAD pathway	23/3717	78/18866	0.0248332	0.180289	0.1527	AMFR/BAG6/BCAP31/CAV1/DERL2/EDEM1/FAF2/FBXO44/FBXO6/FOXRED2/HSP90B1/JKAMP/OS9/RHBDD2/RNF175/STUB1/TMEM129/UBE2G2/UBE4A/UBQLN2/UBXN4/UBXN8/VCP	23
BP	GO:0050770	regulation of axonogenesis	48/3717	186/18866	0.0248393	0.180289	0.1527	ARHGAP4/BDNF/CDK5/CHN1/DCC/EFNB3/EPHA4/FEZF2/FGF13/GDI1/KIAA0319/MAP2K1/MCF2/MT3/NRP1/NTN1/PAK1/PAK2/PLXNB1/POU3F2/PTPRO/PTPRS/RAB11A/RTN4R/SEMA3B/SEMA3F/SEMA4C/SEMA4F/SEMA5A/SEMA5B/SEMA6A/SEMA6B/SIPA1L1/SKIL/SPP1/STK11/STK25/THY1/TIAM1/TRPC5/TRPV2/VEGFA/WDR36/WNT5A/YTHDF1/ZEB2/ZSWIM4/ZSWIM6	48
BP	GO:0000966	RNA 5'-end processing	9/3717	23/18866	0.024882	0.180289	0.1527	ABT1/HSD17B10/PNPT1/POP4/POP5/POP7/RPP40/SSB/TRMT10C	9
BP	GO:0006297	nucleotide-excision repair, DNA gap filling	9/3717	23/18866	0.024882	0.180289	0.1527	PCNA/RFC1/RFC4/RPA1/RPA2/RPA3/RPS27A/UBB/UBC	9
BP	GO:0018230	peptidyl-L-cysteine S-palmitoylation	9/3717	23/18866	0.024882	0.180289	0.1527	CLIP3/GOLGA7B/ZDHHC15/ZDHHC2/ZDHHC22/ZDHHC23/ZDHHC3/ZDHHC4/ZDHHC9	9
BP	GO:0018231	peptidyl-S-diacylglycerol-L-cysteine biosynthetic process from peptidyl-cysteine	9/3717	23/18866	0.024882	0.180289	0.1527	CLIP3/GOLGA7B/ZDHHC15/ZDHHC2/ZDHHC22/ZDHHC23/ZDHHC3/ZDHHC4/ZDHHC9	9
BP	GO:0032401	establishment of melanosome localization	9/3717	23/18866	0.024882	0.180289	0.1527	BBS5/DCTN2/GPR143/MKKS/RAB11A/RAB11B/RAB1A/RAB27B/SHROOM2	9
BP	GO:0035162	embryonic hemopoiesis	9/3717	23/18866	0.024882	0.180289	0.1527	ATF4/KDR/KIT/MED1/PBX1/SH2B3/STK4/TAL1/VEGFA	9
BP	GO:0043586	tongue development	9/3717	23/18866	0.024882	0.180289	0.1527	BDNF/CTNNB1/EGFR/HAND2/HOXC13/KIT/LEF1/TBX1/WNT10B	9
BP	GO:0060547	negative regulation of necrotic cell death	9/3717	23/18866	0.024882	0.180289	0.1527	BIRC3/BOK/CAV1/CFLAR/FZD9/MT3/RBCK1/RIPK1/YBX3	9
BP	GO:0070584	mitochondrion morphogenesis	9/3717	23/18866	0.024882	0.180289	0.1527	BCL2L1/FIS1/IMMT/NDUFS6/OPA1/OPA3/PNPT1/SLIRP/SUPV3L1	9
BP	GO:1900273	positive regulation of long-term synaptic potentiation	9/3717	23/18866	0.024882	0.180289	0.1527	ADCY8/APP/CRTC1/EIF2AK4/LGMN/NPTN/NRGN/SHISA7/ZDHHC2	9
BP	GO:1901522	positive regulation of transcription from RNA polymerase II promoter involved in cellular response to chemical stimulus	9/3717	23/18866	0.024882	0.180289	0.1527	ATF4/CREB3/EP300/MT3/NOTCH1/SMAD5/TP53/VEGFA/XBP1	9
BP	GO:1901984	negative regulation of protein acetylation	9/3717	23/18866	0.024882	0.180289	0.1527	ATG5/HINT2/PARK7/PIH1D1/SDR16C5/SET/SPI1/TAF7/TWIST1	9
BP	GO:1903861	positive regulation of dendrite extension	9/3717	23/18866	0.024882	0.180289	0.1527	CPNE5/CPNE9/CXCR4/NEDD4L/RIMS1/RNF157/SYT1/SYT17/SYT3	9
BP	GO:2000050	regulation of non-canonical Wnt signaling pathway	9/3717	23/18866	0.024882	0.180289	0.1527	ANKRD6/CSNK1D/DAAM2/NPHP3/PLEKHA4/RSPO3/SFRP1/TIAM1/WNT5A	9
BP	GO:0051047	positive regulation of secretion	82/3717	340/18866	0.0249358	0.180474	0.152857	ACSL4/ADCY8/ALOX12B/APBB1/ARF6/ATG5/ATP6AP1/BMP6/CADM1/CARTPT/CCK/CD2AP/CDK5/CHMP2A/CLASP1/CNR1/CRH/CYP4A11/CYP4F2/EGFR/EXOC1/EZR/FGG/FGR/GAPDH/GIP/GJA1/GLUL/GOLPH3L/GPI/GRP/HLA-E/IFNG/IL33/IL4/JAK2/MCU/MIF/NKX3-1/NLGN1/NNAT/NPR1/NPY2R/NR1H2/OXCT1/P2RX4/PANX1/PDCD6IP/PHPT1/PPARD/PPIA/PPP3CB/PRRT2/PTPN11/RAB27B/RAB3A/RAB3D/RAB5A/SCAMP5/SCIN/SCT/SERP1/SLC12A2/SLC6A1/SNF8/SORL1/SPP1/STX1A/STXBP1/SYB…	82
BP	GO:1905475	regulation of protein localization to membrane	50/3717	195/18866	0.0250786	0.181103	0.15339	AKT1/AP2M1/ARF6/ATP2B4/BCL2L1/CDK5/CIB1/CLIP3/CLTC/DLG1/EFCAB7/EGFR/EZR/FIS1/FZD9/GBP1/GDI1/GSN/GZMB/HPCA/HRAS/IFNG/INPP5K/ITGB1/LDLRAP1/LYPD1/MTCL1/MYO1C/NUMB/PAK1/PMAIP1/PPP2R5A/PRKCZ/PTN/RAB11A/RANGRF/RHOQ/SFN/SHISA6/SHISA7/SORBS1/STOM/STX3/STX8/TP53/TP53BP2/VTI1B/YWHAG/YWHAQ/ZDHHC2	50
BP	GO:0018393	internal peptidyl-lysine acetylation	43/3717	164/18866	0.0251019	0.181103	0.15339	ACTL6B/APBB1/ATG5/BAG6/BAZ1A/BRD7/CDY1/CRTC2/DMAP1/DPF2/EID1/EP300/GTF2B/HCFC1/IRF4/KANSL1/KANSL3/LDB1/LEF1/MAP3K7/MCM3AP/MUC1/NAA40/NCOA3/PARK7/PHF14/PIH1D1/POR/PYGO2/RUVBL1/RUVBL2/SDR16C5/SET/SPI1/SRCAP/SUPT3H/TADA2A/TAF1/TAF7/TRRAP/TWIST1/WBP2/WDR5	43
BP	GO:0072331	signal transduction by p53 class mediator	66/3717	267/18866	0.0251076	0.181103	0.15339	AKT1/ARID3A/ATM/ATR/BAG6/BOK/BRD7/BRIP1/CCNB1/CD44/CD74/CDK5/CNOT10/CNOT3/CNOT6/CRADD/CSNK2B/DDIT4/EHMT1/EP300/FHIT/GTSE1/HIC1/HINT1/HIPK1/HIPK2/HIPK4/ING2/KDM1A/MDM2/MIF/MUC1/PCNA/PIDD1/PIN1/PLK2/PMAIP1/PRKAB1/PRMT1/RBL2/RFC4/RFFL/RNF34/RPA1/RPA2/RPA3/RPS27L/RRN3/SFN/SP100/STK11/TAF1/TAF15/TAF3/TAF7/TBP/TNKS1BP1/TOPORS/TP53/TP53BP2/TPX2/TRIAP1/TWIST1/UBB/USP28/ZNF385A	66
BP	GO:0051168	nuclear export	52/3717	204/18866	0.0252514	0.181805	0.153985	AAAS/ANP32B/CDC40/CDK5/CPSF2/DDX19B/DDX25/DDX39A/EIF5A/FIP1L1/GTSE1/HNRNPA2B1/MCM3AP/MDM2/NUP107/NUP155/NUP160/NUP205/NUP37/NUP54/NUP85/NUP93/NXF1/NXT1/PABPN1/PARK7/PHAX/POM121/POM121C/PTPN11/RANGAP1/RBM8A/RITA1/RPS15/SDAD1/SEH1L/SFN/SIRT7/SLBP/SP100/SRSF6/SSB/STYX/SYMPK/TCF7L2/THOC1/TP53/U2AF1L4/U2AF2/XPO5/XPO6/XPO7	52
BP	GO:0006913	nucleocytoplasmic transport	85/3717	354/18866	0.0252618	0.181805	0.153985	AAAS/AKT1/ANP32B/APOD/APPL2/BMP4/CDC40/CDK5/CITED1/CPSF2/DDX19B/DDX25/DDX39A/DMAP1/EFCAB7/EIF5A/FAM53A/FGF9/FIP1L1/FLNA/GEMIN7/GTSE1/HDAC3/HNRNPA2B1/IFNG/JAK2/KPNA3/MBTPS1/MCM3AP/MDM2/MED1/NF1/NFKBIA/NOLC1/NUP107/NUP155/NUP160/NUP205/NUP37/NUP54/NUP85/NUP93/NXF1/NXT1/PABPN1/PARK7/PHAX/PHB2/POM121/POM121C/PPP1CC/PRICKLE1/PTPN11/RANGAP1/RBM4/RBM8A/RITA1/RPS15/RSRC1/SDAD1/SEH1L/SFN/SIRT7/SLBP/SNRPB/…	85
BP	GO:0006635	fatty acid beta-oxidation	22/3717	74/18866	0.025351	0.181933	0.154093	ABCD2/ACACB/ACADVL/ACAT2/ACOT8/AKT1/AMACR/AUH/CNR1/CPT1C/DECR1/ECH1/ECHS1/ETFB/ETFDH/MCAT/MECR/MTOR/PEX2/PLIN5/PPARD/TWIST1	22
BP	GO:0009301	snRNA transcription	22/3717	74/18866	0.025351	0.181933	0.154093	CCNK/CCNT1/CDK7/GTF2B/GTF2E1/GTF2E2/ICE1/INTS10/INTS12/INTS3/INTS4/NABP2/PHAX/POLR2G/POLR2H/POLR2I/POLR2L/POU2F2/RPRD2/SNAPC1/TAF8/TBP	22
BP	GO:0016051	carbohydrate biosynthetic process	54/3717	213/18866	0.0253648	0.181933	0.154093	AKR1A1/AKT1/ALDOA/ALDOC/AP2A1/ATF4/B3GALNT1/B3GALT5/B3GNT6/B3GNT7/B3GNT9/B4GALT1/CHST10/CLK2/CLTC/CRTC2/DDB1/DGAT2/ENO1/ENO2/ENO3/EP300/FBP1/GAPDH/GOT2/GPI/GYG1/GYG2/HAS2/INPP5K/ISYNA1/MDH1/MDH2/MTOR/NLN/PGAM1/PGAM2/PGD/PGK1/PHKG1/PPP1CA/PPP1R3A/PPP1R3F/PTH1R/SIRT7/SLC25A11/SLC25A13/SLC2A1/SOGA1/SORBS1/ST6GALNAC5/TALDO1/TKT/WDR5	54
BP	GO:0071826	ribonucleoprotein complex subunit organization	60/3717	240/18866	0.0254079	0.182038	0.154182	AAR2/ABT1/AGO2/ATM/ATR/CELF3/CLNS1A/CPSF7/CRNKL1/DDX1/DDX23/DHX29/EIF2D/EIF2S2/EIF2S3/EIF3B/EIF3D/EIF3G/EIF3H/EIF3I/EIF3K/GEMIN7/ISY1/LOC100128988/LUC7L3/MRPS11/MRPS7/MRTO4/PIH1D1/PRMT7/PRPF19/PRPF3/PRPF31/PRPF6/PRPF8/PTBP2/PTGES3/PUF60/PWP2/RPL3/RPLP0/RPS14/RPS15/RPS27L/RUVBL1/RUVBL2/SCAF11/SETX/SF1/SF3A2/SNRPB/SNRPD3/SRSF6/STRAP/TRAF7/TXNL4A/USP39/VCP/XAB2/ZNHIT3	60
BP	GO:0000462	maturation of SSU-rRNA from tricistronic rRNA transcript (SSU-rRNA, 5.8S rRNA, LSU-rRNA)	13/3717	38/18866	0.0255592	0.182509	0.15458	ABT1/BMS1/DCAF13/ERCC2/FCF1/KRI1/MRPS11/PWP2/RPP40/RPS14/RRP36/TSR1/WDR46	13
BP	GO:0006361	transcription initiation from RNA polymerase I promoter	13/3717	38/18866	0.0255592	0.182509	0.15458	CDK7/ERCC2/ERCC3/GTF2H4/PIH1D1/POLR1B/POLR2H/POLR2L/RRN3/RRN3P1/SMARCA4/TAF1/TBP	13
BP	GO:0035872	nucleotide-binding domain, leucine rich repeat containing receptor signaling pathway	13/3717	38/18866	0.0255592	0.182509	0.15458	BIRC3/ITCH/LACC1/MAP3K7/NFKBIA/RNF34/RPS27A/TAB1/TAB2/TLR4/UBB/UBC/XIAP	13
BP	GO:0006360	transcription by RNA polymerase I	20/3717	66/18866	0.0262366	0.186928	0.158324	ATF4/CDK7/DHX33/ERCC2/ERCC3/FLNA/GTF2H4/MTOR/NOL11/PHF8/PIH1D1/POLR1B/POLR2H/POLR2L/RRN3/RRN3P1/SIRT7/SMARCA4/TAF1/TBP	20
BP	GO:0046365	monosaccharide catabolic process	20/3717	66/18866	0.0262366	0.186928	0.158324	ADPGK/AKR1A1/ALDOA/ALDOC/BPGM/CRYL1/DCXR/ENO1/ENO2/ENO3/FUT2/GAPDH/GPI/HK1/PFKM/PFKP/PGAM1/PGAM2/PGK1/TP53	20
BP	GO:0019985	translesion synthesis	14/3717	42/18866	0.0262787	0.186973	0.158362	ISG15/PARP10/PCNA/POLH/PRIMPOL/RFC1/RFC4/RPA1/RPA2/RPA3/RPS27A/UBB/UBC/VCP	14
BP	GO:0031032	actomyosin structure organization	51/3717	200/18866	0.0263013	0.186973	0.158362	ALMS1/ANLN/CAPN3/CASQ2/CDC42BPA/CFLAR/CLASP1/CNN2/CNN3/ELN/EPB41L2/EPB41L4A/F11R/FHOD3/FRMD3/INPP5K/ITGB1/KCTD13/KLHL41/LDB3/LIMCH1/LPAR1/MKKS/MTOR/MYH11/MYH9/MYLK3/MYPN/NOX4/NRAP/NRP1/PAK1/PAK2/PDCD6IP/PDGFRB/PDLIM1/PPM1E/PROX1/PXN/ROCK2/SFRP1/SH3PXD2B/SORBS1/SORBS3/TAC1/TNNT1/TRPM7/TTN/WAS/WASF2/ZYX	51
BP	GO:0006094	gluconeogenesis	26/3717	91/18866	0.0264529	0.187633	0.158921	ALDOA/ALDOC/ATF4/CLK2/CRTC2/DDB1/DGAT2/ENO1/ENO2/ENO3/EP300/FBP1/GAPDH/GOT2/GPI/MDH1/MDH2/NLN/PGAM1/PGAM2/PGK1/SIRT7/SLC25A11/SLC25A13/SOGA1/WDR5	26
BP	GO:0051899	membrane depolarization	26/3717	91/18866	0.0264529	0.187633	0.158921	ALOX12/ANK2/BOK/CACNA1B/CAV1/CCK/DCN/FHL1/FZD9/HCN2/IFI6/JUN/KCNJ2/KDR/MLLT11/NEDD4L/P2RX4/PARK7/PARP1/PRKCZ/PTPN3/RANGRF/SCN2B/SCN3B/SCN4B/SMAD7	26
BP	GO:1902750	negative regulation of cell cycle G2/M phase transition	30/3717	108/18866	0.0264898	0.187687	0.158966	ATM/AVEN/BABAM1/FHL1/FOXO4/MIIP/NAE1/PSMA1/PSMA2/PSMA5/PSMA7/PSMB1/PSMB10/PSMB3/PSMB4/PSMB6/PSMB7/PSMC1/PSMC2/PSMC5/PSMD1/PSMD11/PSMD14/PSMD4/PSMD6/PSMD7/PSMD8/RBX1/RINT1/TAOK3	30
BP	GO:0044409	entry into host	39/3717	147/18866	0.026563	0.187998	0.159229	ACE2/CAV1/CAV2/CD55/CD74/CR2/CTNNB1/CXADR/CXCL8/CXCR4/DYNLT1/EFNB3/EGFR/EXOC2/F11R/FCN3/GSN/HTR2A/ITCH/ITGA5/ITGB1/KPNA3/LDLR/MOG/PHB/PPIA/SLAMF1/SNX3/TNFRSF14/TPCN2/TRIM14/TRIM27/TRIM38/TRIM5/TRIM6/TRIM68/TRIM8/TRIML1/WWP2	39
BP	GO:0043414	macromolecule methylation	77/3717	318/18866	0.026599	0.188045	0.159269	ASH2L/ATF7IP/BCOR/BHMT/BRD4/COPRS/CTNNB1/CTR9/DIMT1/DMAP1/DOT1L/EHMT1/EMG1/ETF1/FAM98A/FDXACB1/FEZF2/FTSJ1/GATAD2A/GNAS/GSPT1/GTPBP3/HEMK1/HENMT1/HSD17B10/ICMT/KDM1A/KDM1B/KDM3A/KMT2B/KMT2D/KMT2E/LCMT1/MAEL/METTL4/METTL8/MGMT/MTHFR/N6AMT1/NSD1/NSUN6/NTMT1/PARP1/PCMTD1/PCMTD2/PHF1/PHF19/PIH1D1/PRDM12/PRDM4/PRDM7/PRMT1/PRMT7/PRMT9/PYGO2/RAB3D/RAB6A/RBM15/RNMT/SETDB1/SIRT7/SMYD3/SNRPB/SNRPD3/SPI1/TA…	77
BP	GO:0006220	pyrimidine nucleotide metabolic process	15/3717	46/18866	0.0267145	0.188652	0.159784	CTPS1/DCTD/DHODH/ENTPD4/NME1/NME3/NME5/NME6/NME9/NT5M/PRPS1/UCKL1/UMPS/UPP2/UPRT	15
BP	GO:0046718	viral entry into host cell	36/3717	134/18866	0.0268234	0.189022	0.160097	ACE2/CAV1/CAV2/CD55/CD74/CR2/CXADR/CXCR4/DYNLT1/EFNB3/EGFR/F11R/FCN3/GSN/HTR2A/ITCH/ITGA5/ITGB1/KPNA3/LDLR/MOG/PHB/PPIA/SLAMF1/SNX3/TNFRSF14/TPCN2/TRIM14/TRIM27/TRIM38/TRIM5/TRIM6/TRIM68/TRIM8/TRIML1/WWP2	36
BP	GO:0007528	neuromuscular junction development	16/3717	50/18866	0.0269214	0.189022	0.160097	ALS2/APP/CACNA2D2/DVL1/FNTA/FZD9/GPHN/PDZRN3/PPFIBP1/PTN/SHANK1/SHANK2/UNC13B/UNC13C/UTRN/ZC4H2	16
BP	GO:0009066	aspartate family amino acid metabolic process	16/3717	50/18866	0.0269214	0.189022	0.160097	AASS/ASNS/ASNSD1/ATF4/BHMT/DLD/ENOPH1/GCAT/GOT1L1/GOT2/HYKK/MSRA/MTHFD1/MTHFR/NIT2/PLOD2	16
BP	GO:0014009	glial cell proliferation	16/3717	50/18866	0.0269214	0.189022	0.160097	CERS2/CHRM1/CSF1R/CX3CL1/HES1/IL33/IL34/LTA/MTOR/NOTCH1/PENK/PPP1CC/PTN/RNF10/SKI/SOX10	16
BP	GO:0045806	negative regulation of endocytosis	16/3717	50/18866	0.0269214	0.189022	0.160097	ANKRD13A/ANKRD13B/ANKRD13D/APOC1/ARF6/CAV1/LILRB1/LRRTM1/NR1H2/NR1H3/PACSIN2/PCSK9/PRKD1/SCAMP5/UBQLN2/WDR54	16
BP	GO:0032623	interleukin-2 production	17/3717	54/18866	0.0269441	0.189022	0.160097	CCR2/CD247/CD83/CLEC7A/EZR/GBP1/HAVCR2/HDAC7/HOMER3/IRF4/MAP3K7/NAV3/PNP/RPS3/STOML2/TRIM27/ZFP36	17
BP	GO:0030902	hindbrain development	41/3717	156/18866	0.0271664	0.189846	0.160794	ARCN1/ARL13B/CDK5/CKB/CTNNA2/CTNNB1/FLNA/FOXC1/GBX1/GNPAT/GPR37L1/HERC1/HES1/HOXB1/ITGB1/KIF14/LEF1/LPAR1/LRP6/MAP2K1/NEUROD2/NEUROG3/OPHN1/PAK1/PROX1/PSMG1/PTBP2/PTN/PTPN11/PTPRS/RORA/SCRIB/SDF4/SEC24B/SEMA4C/SERPINE2/SLC25A46/SSTR1/TP53/TTLL1/UQCRQ	41
BP	GO:0050821	protein stabilization	48/3717	187/18866	0.0271999	0.189846	0.160794	ANK2/ATF7IP/BAG6/CCT4/CCT5/CCT6A/CCT7/CCT8/CDC37/CDK7/COG3/CRYAB/DVL1/EP300/EPHA4/FLNA/GAPDH/GTSE1/HCFC1/HIP1/IFT46/MCM8/MT3/OTUD3/PARK7/PDCD10/PEX19/PHB/PHB2/PIM1/PIN1/PPIB/PTGES3/SAV1/SEC16A/SMAD7/STK4/STXBP1/SUGT1/TAF1/TBL1X/TMEM88/TP53/TSPAN1/TYROBP/VHL/WIZ/WNT10B	48
BP	GO:0051258	protein polymerization	73/3717	300/18866	0.0272013	0.189846	0.160794	AP1AR/ARF6/ARFIP2/ARPC1A/ARPC3/ARPC4/ARPIN/AVIL/BIN1/CAMSAP1/CAPZA1/CAPZA2/CASQ2/CDC42EP4/CDH5/CENPJ/CHMP2A/CHMP4B/CLASP1/CLIP3/CORO1A/CSNK1D/CTNNA2/CYFIP2/DLG1/ELN/ESAM/FGF13/FGG/FHOD3/GAS7/GBA2/GPX4/GSN/HAX1/JAK2/KANK3/MAGEL2/MAP7D3/MID1IP1/MKKS/MSRB1/MTOR/MYO1C/NAV3/NCKAP1/NUMA1/OCLN/OPA1/PAK1/PSRC1/RANGRF/RPS3/SCIN/SPIRE2/SSH3/STMN2/SVIL/TMSB10/TPX2/TRIM27/TRIM6/TRIOBP/TTBK1/TUBB4A/TUBG1/TUBG…	73
BP	GO:0045861	negative regulation of proteolysis	88/3717	369/18866	0.0272067	0.189846	0.160794	AKT1/APP/BAG6/BIN1/BIRC3/BIRC7/CCAR2/CD109/CD27/CD44/CDK5/CDKN2D/CFLAR/COL28A1/COL7A1/CRIM1/CRYAB/CST6/CST9L/CSTA/CTSZ/DERL2/DHCR24/DNAJC1/EPHA4/ERLEC1/FHIT/FNIP1/FURIN/GAPDH/GIPC1/HDAC6/HIPK2/IFI6/ITIH2/KNG1/LAMTOR5/LEF1/MDM2/MT3/NAIP/NR1H2/OPHN1/OS9/PAK2/PARK7/PIH1D1/POR/PRDX3/PRDX5/PTPN3/PZP/QRICH2/RAF1/RECK/RFFL/RNF34/RPS6KA1/RPS6KA3/SCO1/SERPINA3/SERPINB1/SERPINB12/SERPINB5/SERPINB6/SERPINE1…	88
BP	GO:0048013	ephrin receptor signaling pathway	25/3717	87/18866	0.0272098	0.189846	0.160794	AP2A1/AP2A2/AP2M1/AP2S1/ARPC1A/ARPC3/ARPC4/CHN1/EFNB1/EFNB3/EPHA4/EPHB4/GIT1/GRIN2B/HRAS/MMP2/PAK1/PSENEN/PTPN11/ROCK2/SIPA1L1/SS18/TIAM1/WASL/YES1	25
BP	GO:0060759	regulation of response to cytokine stimulus	50/3717	196/18866	0.0273968	0.190665	0.161488	AGPAT1/BIRC3/C1QTNF4/CAV1/CCDC3/CD300LF/CD74/CDC37/CHUK/CLIP3/CPNE1/CXCR4/DDX58/GPS2/HIPK1/IFNAR2/IFNG/IFNGR2/IL1R1/JAK1/JAK2/LIFR/LSM14A/MADD/MED1/NLRC5/NR1H2/NR1H3/PADI2/PARP14/PELI3/PPARG/PTPN11/PXDN/RBCK1/RFFL/RIPK1/RNASEL/RNF31/SAMHD1/SH2B3/SHARPIN/SLIT3/SOCS3/SPATA2/TBK1/TLR4/TRAF1/TRIM6/WNT5A	50
BP	GO:0032535	regulation of cellular component size	91/3717	383/18866	0.0274103	0.190665	0.161488	AKT1/ALS2/AP1AR/AP2M1/AQP4/ARF6/ARFIP2/ARHGAP4/ARPC1A/ARPC3/ARPC4/ARPIN/AVIL/BDNF/BIN1/CAPZA1/CAPZA2/CDC42EP4/CDK5/CLNS1A/CORO1A/CTNNA2/CYFIP2/DCC/DLG1/DSTN/ELN/ESAM/EZR/FGF13/FHOD3/GBA2/GDI1/GSN/HAX1/KANK3/KDM1A/KIAA0319/LAMTOR4/LAMTOR5/LRRC8A/MAGEL2/MKKS/MT3/MTOR/MYO1C/NCKAP1/NRP1/NTN1/PAK1/PEX11G/PPP1CA/PTPRS/RAB11A/RAB22A/RAB5A/RAP1GAP2/RB1CC1/RTN4R/SCIN/SCT/SEMA3B/SEMA3F/SEMA4C/SEMA4F/SEMA5A…	91
BP	GO:0007026	negative regulation of microtubule depolymerization	10/3717	27/18866	0.0275358	0.190665	0.161488	CAMSAP1/CIB1/CLASP1/FGF13/HDAC6/MID1/MID1IP1/NAV3/STMN2/TPX2	10
BP	GO:0045603	positive regulation of endothelial cell differentiation	10/3717	27/18866	0.0275358	0.190665	0.161488	ACVRL1/BMP4/BMP6/CDH5/CTNNB1/F11R/MIR34A/NOTCH1/PROC/VEZF1	10
BP	GO:0048520	positive regulation of behavior	10/3717	27/18866	0.0275358	0.190665	0.161488	CCK/CRH/GJA1/MTOR/NLGN1/NPY2R/NR4A3/PENK/SGIP1/VPS35	10
BP	GO:0070199	establishment of protein localization to chromosome	10/3717	27/18866	0.0275358	0.190665	0.161488	ATM/ATR/CCT4/CCT5/CCT6A/CCT7/CCT8/NABP2/PIH1D1/RUVBL2	10
BP	GO:1902473	regulation of protein localization to synapse	10/3717	27/18866	0.0275358	0.190665	0.161488	ABHD17B/DLG1/DVL1/HRAS/NLGN1/NPTN/PRKCZ/TYROBP/WNT5A/ZDHHC3	10
BP	GO:0043523	regulation of neuron apoptotic process	54/3717	214/18866	0.0275945	0.190852	0.161647	AGAP2/AIFM1/ALKBH1/ATF4/ATM/BARHL1/BCL2L1/BDNF/BOK/CDK5/CITED1/CNTFR/CORO1A/CPEB4/CTNNB1/CTSZ/CX3CL1/DDIT3/DNAJC5/ERBB3/FGF8/FIS1/FOXQ1/FZD9/GDF5/HIPK2/HRAS/HYOU1/JAK2/JUN/KIF14/LANCL1/LGMN/MT3/NAE1/NAIP/NDNF/NF1/NQO2/NR4A3/NRP1/PARK7/PARP1/PCSK9/PIN1/PPT1/SET/SNCB/SOD1/STXBP1/TP53/TYROBP/UBE2M/XRCC2	54
BP	GO:0002758	innate immune response-activating signal transduction	32/3717	117/18866	0.0278101	0.190852	0.161647	CHUK/EP300/HRAS/MAP3K7/MUC1/MUC4/MUC6/PAK1/PAK2/PSMA1/PSMA2/PSMA5/PSMA7/PSMB1/PSMB10/PSMB3/PSMB4/PSMB6/PSMB7/PSMC1/PSMC2/PSMC5/PSMD1/PSMD11/PSMD14/PSMD4/PSMD6/PSMD7/PSMD8/RAF1/TAB1/TAB2	32
BP	GO:0055013	cardiac muscle cell development	24/3717	83/18866	0.0279566	0.190852	0.161647	ATG5/BMP4/CCNB1/CTDP1/CXADR/FHOD3/HAMP/HEY2/MTOR/MYH11/MYLK3/NRAP/PAK1/PARP2/PDGFRB/PDLIM5/PIN1/PROX1/RGS2/SGCD/SORBS2/TBX3/TTN/VEGFA	24
BP	GO:0002638	negative regulation of immunoglobulin production	6/3717	13/18866	0.0279805	0.190852	0.161647	CD22/FCRL3/IL13RA2/IL33/NDFIP1/THOC1	6
BP	GO:0010457	centriole-centriole cohesion	6/3717	13/18866	0.0279805	0.190852	0.161647	CEP135/CNTLN/CTNNB1/KIF3A/NEK2/ODF2	6
BP	GO:0021554	optic nerve development	6/3717	13/18866	0.0279805	0.190852	0.161647	ATOH7/KCNA2/LPAR1/NAV2/SLC25A46/TMEM126A	6
BP	GO:0030205	dermatan sulfate metabolic process	6/3717	13/18866	0.0279805	0.190852	0.161647	BGN/CSPG4/CSPG5/DCN/DSEL/NCAN	6
BP	GO:0048548	regulation of pinocytosis	6/3717	13/18866	0.0279805	0.190852	0.161647	ACTN4/APPL2/CAV1/NR1H2/NR1H3/PPT1	6
BP	GO:0061430	bone trabecula morphogenesis	6/3717	13/18866	0.0279805	0.190852	0.161647	CHAD/COL1A1/MMP2/PLXNB1/SFRP1/WNT10B	6
BP	GO:0072578	neurotransmitter-gated ion channel clustering	6/3717	13/18866	0.0279805	0.190852	0.161647	GLRB/GPHN/NLGN1/SHISA6/SHISA7/ZDHHC2	6
BP	GO:0150105	protein localization to cell-cell junction	6/3717	13/18866	0.0279805	0.190852	0.161647	ACTN4/CDH5/F11R/FLNA/LSR/SCRIB	6
BP	GO:1903025	regulation of RNA polymerase II regulatory region sequence-specific DNA binding	6/3717	13/18866	0.0279805	0.190852	0.161647	DDIT3/EP300/LAMTOR5/NSD1/TAF1/ZNF593	6
BP	GO:1905666	regulation of protein localization to endosome	6/3717	13/18866	0.0279805	0.190852	0.161647	ABHD17A/ABHD17B/ANKRD13A/EZR/ROCK2/SORL1	6
BP	GO:2000052	positive regulation of non-canonical Wnt signaling pathway	6/3717	13/18866	0.0279805	0.190852	0.161647	ANKRD6/CSNK1D/PLEKHA4/RSPO3/SFRP1/WNT5A	6
BP	GO:0051028	mRNA transport	40/3717	152/18866	0.0282618	0.192565	0.163098	AAAS/BICD2/CDC40/CETN2/CETN3/CPSF2/DDX19B/DDX25/DDX39A/EIF5A/FIP1L1/HNRNPA2B1/KHSRP/LRPPRC/MCM3AP/MYO1C/NUP107/NUP155/NUP160/NUP205/NUP37/NUP54/NUP85/NUP93/NXF1/NXT1/PABPN1/POM121/POM121C/QKI/RBM8A/SEH1L/SLBP/SRSF6/SYMPK/THOC1/U2AF1L4/U2AF2/ZFP36/ZFP36L1	40
BP	GO:0036503	ERAD pathway	28/3717	100/18866	0.0283001	0.192619	0.163143	AMFR/ATXN3/BAG6/BCAP31/CAV1/DERL2/EDEM1/ERLEC1/FAF2/FBXO44/FBXO6/FOXRED2/HSP90B1/JKAMP/OS9/RHBDD2/RNF139/RNF175/SDF2L1/STUB1/TMEM129/UBAC2/UBE2G2/UBE4A/UBQLN2/UBXN4/UBXN8/VCP	28
BP	GO:0055001	muscle cell development	47/3717	183/18866	0.0283298	0.192619	0.163143	ANK2/ATG5/BIN1/BIN3/BMP4/CACNA2D2/CAPN3/CASQ2/CAV2/CCNB1/CFLAR/CTDP1/CXADR/DYSF/FHOD3/HAMP/HES1/HEY2/ITGB1/KDM1A/KLHL41/LDB3/LOX/MTOR/MYH11/MYLK3/MYOG/MYPN/NOTCH1/NRAP/PAK1/PARP2/PDGFRB/PDLIM5/PIN1/PROX1/RGS2/SGCD/SKI/SMYD3/SORBS2/TBX3/TNNT1/TTN/UCHL1/VEGFA/WNT10B	47
BP	GO:0044272	sulfur compound biosynthetic process	49/3717	192/18866	0.0285402	0.193843	0.16418	ACACB/ACSF3/ACSL4/AKR1A1/B3GNT7/B4GALT1/B4GALT3/BGN/BHMT/CBS/CHAC2/CHPF2/CHST7/CHSY1/CSPG4/CSPG5/CTH/DCN/DLD/DSEL/ELOVL4/ELOVL7/ENOPH1/GGCT/GGT7/GGTLC2/GLCE/GSTA4/GSTM2/GSTO1/HAGH/KERA/MTHFD1/MTHFR/NCAN/OGN/OMD/PAPSS1/PDHA2/PDHX/PDK3/PDK4/PDP1/PDP2/PPT1/PRELP/SLC35B3/TECR/UGDH	49
BP	GO:0000082	G1/S transition of mitotic cell cycle	70/3717	287/18866	0.0286151	0.19394	0.164262	ACVR1/ADAMTS1/AKT1/APPL2/ARID3A/ATM/BCAT1/BRD4/BRD7/CCNA1/CCNB1/CCNE1/CCNE2/CDK18/CDK5/CDK7/CDKN2D/CNOT10/CNOT3/CNOT6/CRADD/CRLF3/CTDSP1/CUL2/CUL4A/E2F6/EGFR/EP300/FGF10/FHL1/GMNN/GPNMB/GSPT1/GTSE1/HINFP/ID2/ID4/ITGB1/KIF14/KMT2E/LSM10/LSM11/MCM8/MDM2/MUC1/NASP/ORC2/ORC3/ORC4/ORC5/PCNA/PHF8/PIDD1/PLK2/PLRG1/PPAT/PRMT1/RBL2/RIPK1/RPA1/RPA2/RPA3/RPS27L/SFN/TM4SF5/TNKS1BP1/TP53/TRIAP1/UBE2E2/ZNF385A	70
BP	GO:0021700	developmental maturation	70/3717	287/18866	0.0286151	0.19394	0.164262	ACTL6B/ACVRL1/AP1M1/APP/ARCN1/BTK/C1QL1/CABYR/CAMK2B/CCNB1/CDH5/CLEC7A/CTNNB1/CX3CL1/DCHS1/DDIT3/DLD/EPB42/ERCC2/FGFR3/FGG/HES1/ID2/IGSF21/KDM1A/KIF14/L3MBTL3/MBTPS2/MMP2/MTCH1/MTOR/NEUROD2/NF1/NFASC/NFIA/OPA1/PALM/PCSK4/PLXNB1/POU2F2/PPARG/PPP2R1A/PTBP3/PTH1R/RAB32/RAB38/RAB3A/REC8/RECK/RFX3/SEMG1/SHANK1/SOX10/STXBP1/SYBU/TAL1/TBX6/TCP11/TDRD5/TRIP13/TRPC4AP/UNC13B/UNC13C/VEGFA/WNT10B/WNT5A/XBP1…	70
BP	GO:0031016	pancreas development	23/3717	79/18866	0.0286862	0.194216	0.164496	AKT1/BAK1/BMP4/BMP6/CTNNB1/FGF10/FOXF1/GIP/HES1/ILDR2/MEIS2/MSLN/NEUROG3/NPHP3/PAX4/PROX1/RFX3/SIDT2/SOX9/SRP54/TCF7L2/WNT5A/XBP1	23
BP	GO:0033044	regulation of chromosome organization	85/3717	356/18866	0.0287344	0.194298	0.164566	ANAPC4/ANAPC5/ATF7IP/ATG5/ATM/ATR/BCOR/BRD4/BRD7/CCNB1/CCT4/CCT5/CCT6A/CCT7/CCT8/CDC16/CDC23/CTNNB1/CTR9/DUSP1/EID1/FBXO4/HNRNPA2B1/IK/ING2/KDM1A/KDM3A/KDM5A/KMT2B/KMT2E/LCMT1/MAP2K7/MAPK15/METTL4/MORC2/MTHFR/MUC1/NAA40/NABP2/NAT10/NEK2/NSD1/NSMCE2/NUMA1/PADI2/PARK7/PARN/PARP1/PARP10/PHF1/PHF19/PHF2/PHF8/PIH1D1/PRDM12/PRKD1/PSMG2/PYGO2/RNF4/RUVBL2/SDR16C5/SET/SETDB1/SFPQ/SIRT6/SKI/SPDL1/SPI1/SPTY…	85
BP	GO:0010970	transport along microtubule	42/3717	161/18866	0.0287848	0.194298	0.164566	ACTR10/AP3B2/AP3M2/APP/ARL8B/BBS12/BICD2/CEP131/DYNC1H1/DYNC1I1/DYNC2H1/DYNLL1/DYNLL2/DYNLRB2/HSPB1/HTT/IFT172/IFT20/IFT43/IFT46/IFT52/KIF13A/KIF1C/KIF3A/KIF3B/KIF3C/KIFAP3/LCA5/LRPPRC/OPA1/PRKCZ/RAB1A/RAB27B/RAB6A/SFPQ/SOD1/STK11/SYBU/TNPO1/TUB/UBB/UCHL1	42
BP	GO:0006406	mRNA export from nucleus	31/3717	113/18866	0.0288198	0.194298	0.164566	AAAS/CDC40/CPSF2/DDX19B/DDX25/DDX39A/EIF5A/FIP1L1/HNRNPA2B1/MCM3AP/NUP107/NUP155/NUP160/NUP205/NUP37/NUP54/NUP85/NUP93/NXF1/NXT1/PABPN1/POM121/POM121C/RBM8A/SEH1L/SLBP/SRSF6/SYMPK/THOC1/U2AF1L4/U2AF2	31
BP	GO:0071427	mRNA-containing ribonucleoprotein complex export from nucleus	31/3717	113/18866	0.0288198	0.194298	0.164566	AAAS/CDC40/CPSF2/DDX19B/DDX25/DDX39A/EIF5A/FIP1L1/HNRNPA2B1/MCM3AP/NUP107/NUP155/NUP160/NUP205/NUP37/NUP54/NUP85/NUP93/NXF1/NXT1/PABPN1/POM121/POM121C/RBM8A/SEH1L/SLBP/SRSF6/SYMPK/THOC1/U2AF1L4/U2AF2	31
BP	GO:0010256	endomembrane system organization	109/3717	468/18866	0.0293778	0.196453	0.166391	ABCD2/AKT1/AKTIP/ALS2/ANK2/ANO3/ANO4/ANXA6/ARL1/ARV1/ATL1/ATL3/ATP8B1/BAG6/BIN1/BIN3/BNIP1/CAV1/CAV2/CCNB1/CHMP2A/CHMP4B/CLASP1/COG3/CSNK1D/CXCR4/DMPK/DYM/DYNC2H1/DYSF/EHD3/FAM160A2/FAM174B/GOLGA5/GOLPH3L/GSN/HOOK1/HOOK2/HOOK3/HTT/JAGN1/LAMTOR1/LEMD2/LEMD3/LMAN2/MAP2K1/MAP2K2/MAPK15/MIA3/MPP5/MVB12A/MYH9/NUMA1/NUP155/NUP93/OPTN/OSBPL2/PACSIN2/PDCD10/PDCD6IP/PLSCR4/PPP2R1A/PRKD1/RAB11A/RAB1A/RAB22…	109
BP	GO:0048844	artery morphogenesis	22/3717	75/18866	0.0293898	0.196453	0.166391	ACVRL1/BMP4/FGF8/FOXC1/FOXF1/HAND2/HES1/HEY2/LDLR/MYLK/NF1/NOTCH1/NPRL3/NRP1/PDGFRB/PROX1/PRRX1/SEC24B/SMAD7/TBX1/TBX2/VEGFA	22
BP	GO:0036257	multivesicular body organization	11/3717	31/18866	0.0294447	0.196453	0.166391	CHMP2A/CHMP4B/MVB12A/PDCD6IP/RAB11A/SNF8/STAM2/TSG101/VPS25/VPS28/VPS36	11
BP	GO:0050858	negative regulation of antigen receptor-mediated signaling pathway	11/3717	31/18866	0.0294447	0.196453	0.166391	CD22/DGKZ/EZR/FCRL3/GBP1/GPS2/MIR34A/PHPT1/PLCL2/PVRIG/THY1	11
BP	GO:1904292	regulation of ERAD pathway	11/3717	31/18866	0.0294447	0.196453	0.166391	ATXN3/BAG6/BCAP31/CAV1/DERL2/EDEM1/ERLEC1/OS9/UBAC2/UBE2G2/UBQLN2	11
BP	GO:1905476	negative regulation of protein localization to membrane	11/3717	31/18866	0.0294447	0.196453	0.166391	AP2M1/BCL2L1/CLTC/FZD9/GBP1/GDI1/INPP5K/LYPD1/NUMB/PPP2R5A/RHOQ	11
BP	GO:0022038	corpus callosum development	8/3717	20/18866	0.0295079	0.196453	0.166391	C12orf57/CDK5/HERC1/LPAR1/PTPRS/RTN4R/RTN4RL1/ZEB2	8
BP	GO:0032793	positive regulation of CREB transcription factor activity	8/3717	20/18866	0.0295079	0.196453	0.166391	ADCY8/CAMK1D/CD200/CRTC1/CRTC2/PRKD1/TSSK4/VEGFA	8
BP	GO:0043555	regulation of translation in response to stress	8/3717	20/18866	0.0295079	0.196453	0.166391	ATF4/EIF2AK1/EIF2AK2/EIF2AK4/PPP1CA/RBM4/RPS6KA1/RPS6KA3	8
BP	GO:0060546	negative regulation of necroptotic process	8/3717	20/18866	0.0295079	0.196453	0.166391	BIRC3/BOK/CAV1/CFLAR/FZD9/RBCK1/RIPK1/YBX3	8
BP	GO:0062099	negative regulation of programmed necrotic cell death	8/3717	20/18866	0.0295079	0.196453	0.166391	BIRC3/BOK/CAV1/CFLAR/FZD9/RBCK1/RIPK1/YBX3	8
BP	GO:0070932	histone H3 deacetylation	8/3717	20/18866	0.0295079	0.196453	0.166391	ATXN3/HDAC3/HDAC6/HDAC7/SFPQ/SIRT6/SIRT7/SMARCAD1	8
BP	GO:1903829	positive regulation of cellular protein localization	81/3717	338/18866	0.0295992	0.196857	0.166733	ABHD17A/ABHD17B/AKT1/ANP32B/ARF6/ATG13/ATP2B4/BAP1/BCAP31/CCT4/CCT5/CCT6A/CCT7/CCT8/CD247/CD2AP/CDK5/CEP131/CHRM1/CIB1/CLIP3/DLG1/DMAP1/EDEM1/EFCAB7/EGFR/EPB41L2/EZR/FIS1/FLNA/GNAI1/GTSE1/GZMB/HDAC3/HPCA/HRAS/HTRA2/ICE1/IFNG/IQGAP1/ITGB1/JAK2/LAMTOR5/MDM2/MTCL1/MYO1C/NPTN/NUMA1/PAK1/PARK7/PARP1/PDCD10/PMAIP1/PTN/RAB11A/RANGRF/RNF31/ROCK2/SEC16A/SFN/SORBS1/SORL1/STK11/STOM/STX3/TCF7L2/TM9SF4/TP53/…	81
BP	GO:0042157	lipoprotein metabolic process	36/3717	135/18866	0.0298359	0.197437	0.167224	ABHD17A/ABHD17B/ALOX12B/APOC1/APOD/APOL4/APOL6/APOLD1/ATG5/ATM/CLIP3/CWH43/DGAT2/DPM1/DPM2/GLUL/GOLGA7B/HHATL/LDLR/LYPLAL1/OLR1/PCSK9/PIGA/PIGV/PIGX/PORCN/PPT1/ZDHHC15/ZDHHC16/ZDHHC17/ZDHHC2/ZDHHC22/ZDHHC23/ZDHHC3/ZDHHC4/ZDHHC9	36
BP	GO:0050708	regulation of protein secretion	84/3717	352/18866	0.0298895	0.197437	0.167224	ABCC8/ACSL4/ADCY8/ADRA2C/ADTRP/APBB1/ARF6/BMP6/CACNA2D2/CADM1/CARTPT/CD200/CD22/CD2AP/CNR1/CRH/DNAJC1/DPH3/EGFR/ERP29/EXOC1/EZR/FGG/FGR/FKBP1B/GAPDH/GIP/GJA1/GLUL/GOLPH3L/GPAM/GPI/HLA-E/HMGCR/IFNG/IL33/ITPR2/JAGN1/JAK2/KCNG2/KCNS3/KLF7/LLGL1/LLGL2/MCU/MIDN/MIF/NNAT/NR1H2/NR1H3/OXCT1/PAM/PANX1/PHPT1/PPARD/PPIA/PPP3CB/PTPN11/RAB11FIP3/RFX3/SCAMP5/SERGEF/SERP1/SFRP1/SIDT2/SLC12A2/SLC16A1/SLC25A5/SLC…	84
BP	GO:0051017	actin filament bundle assembly	41/3717	157/18866	0.0299632	0.197437	0.167224	ACTN4/ALMS1/CLASP1/CX3CL1/DPYSL3/ELN/EZR/F11R/FLNA/FMN2/FSCN1/FSCN3/HSP90B1/INPP5K/KCTD13/LCP1/LIMCH1/LPAR1/MARCKS/MKKS/MTOR/NOX4/NRP1/PAK1/PAK2/PDLIM1/PPM1E/PXN/ROCK2/SFRP1/SH3PXD2B/SHANK1/SHROOM1/SORBS1/SORBS3/SPIRE2/SYNPO2/TAC1/WAS/WASF2/ZYX	41
BP	GO:0006475	internal protein amino acid acetylation	43/3717	166/18866	0.0304044	0.197437	0.167224	ACTL6B/APBB1/ATG5/BAG6/BAZ1A/BRD7/CDY1/CRTC2/DMAP1/DPF2/EID1/EP300/GTF2B/HCFC1/IRF4/KANSL1/KANSL3/LDB1/LEF1/MAP3K7/MCM3AP/MUC1/NAA40/NCOA3/PARK7/PHF14/PIH1D1/POR/PYGO2/RUVBL1/RUVBL2/SDR16C5/SET/SPI1/SRCAP/SUPT3H/TADA2A/TAF1/TAF7/TRRAP/TWIST1/WBP2/WDR5	43
BP	GO:0010212	response to ionizing radiation	38/3717	144/18866	0.0305872	0.197437	0.167224	ATM/ATR/BABAM1/BAK1/BCL2L1/BRAT1/CCL7/CLK2/CRYAB/CYP2R1/DCLRE1C/EEF1D/EGR1/FBXO4/FIGNL1/HAMP/HRAS/INTS3/KDM1A/MDM2/NABP2/NET1/NOX4/NUCKS1/PARP1/POLB/RHOB/RNF8/SFRP1/STK11/SWI5/TNKS1BP1/TP53/TSPYL5/USP28/XRCC2/XRCC6/YAP1	38
BP	GO:1902850	microtubule cytoskeleton organization involved in mitosis	38/3717	144/18866	0.0305872	0.197437	0.167224	AAAS/BCCIP/CCNB1/CEP97/CHMP2A/CHMP4B/CLASP1/CLTC/DCTN2/DYNC1H1/DYNLT1/EML1/FGF10/FLNA/GJA1/GNAI1/HTT/ITGB1/KIF3B/MSTO1/NEK2/NUMA1/PLK2/PSRC1/RAB11A/SMC1A/SMC3/SPDL1/SPRY2/STAG1/STAG2/TPX2/TUBG1/TUBG2/VCP/WDR62/XIAP/ZW10	38
BP	GO:0051169	nuclear transport	85/3717	357/18866	0.0306081	0.197437	0.167224	AAAS/AKT1/ANP32B/APOD/APPL2/BMP4/CDC40/CDK5/CITED1/CPSF2/DDX19B/DDX25/DDX39A/DMAP1/EFCAB7/EIF5A/FAM53A/FGF9/FIP1L1/FLNA/GEMIN7/GTSE1/HDAC3/HNRNPA2B1/IFNG/JAK2/KPNA3/MBTPS1/MCM3AP/MDM2/MED1/NF1/NFKBIA/NOLC1/NUP107/NUP155/NUP160/NUP205/NUP37/NUP54/NUP85/NUP93/NXF1/NXT1/PABPN1/PARK7/PHAX/PHB2/POM121/POM121C/PPP1CC/PRICKLE1/PTPN11/RANGAP1/RBM4/RBM8A/RITA1/RPS15/RSRC1/SDAD1/SEH1L/SFN/SIRT7/SLBP/SNRPB/…	85
BP	GO:0007040	lysosome organization	20/3717	67/18866	0.0306743	0.197437	0.167224	ACP2/AKTIP/CORO1A/FAM160A2/GAA/HEXB/HOOK1/HOOK2/HOOK3/LAMTOR1/MBTPS1/MT3/MTOR/PPT1/RAB14/TFEB/TMEM106B/TPCN2/TPP1/VPS35	20
BP	GO:0080171	lytic vacuole organization	20/3717	67/18866	0.0306743	0.197437	0.167224	ACP2/AKTIP/CORO1A/FAM160A2/GAA/HEXB/HOOK1/HOOK2/HOOK3/LAMTOR1/MBTPS1/MT3/MTOR/PPT1/RAB14/TFEB/TMEM106B/TPCN2/TPP1/VPS35	20
BP	GO:0032228	regulation of synaptic transmission, GABAergic	12/3717	35/18866	0.0307628	0.197437	0.167224	BDNF/CNR1/NF1/NISCH/NLGN1/NPY5R/PLCL2/SLC6A1/STXBP1/SYN3/TAC1/ZDHHC3	12
BP	GO:0035909	aorta morphogenesis	12/3717	35/18866	0.0307628	0.197437	0.167224	ACVRL1/FGF8/HES1/HEY2/MYLK/NOTCH1/NPRL3/PDGFRB/PROX1/SEC24B/TBX1/TBX2	12
BP	GO:0039694	viral RNA genome replication	12/3717	35/18866	0.0307628	0.197437	0.167224	APOBEC3F/ATG5/CXCL8/INPP5K/MORC2/PCBP1/PHB/PI4KA/RAB5A/ROCK2/SETDB1/TOP2B	12
BP	GO:0045922	negative regulation of fatty acid metabolic process	12/3717	35/18866	0.0307628	0.197437	0.167224	ACACB/ACADVL/AKT1/APOC1/APPL2/CNR1/DGAT2/INSIG2/PLIN5/SOX9/TRIB3/WDTC1	12
BP	GO:0060674	placenta blood vessel development	12/3717	35/18866	0.0307628	0.197437	0.167224	AKT1/HES1/HEY2/ITGB8/JUNB/MAP2K1/NR2F2/PLCD3/RBM15/SOCS3/VASH2/WNT2	12
BP	GO:0002327	immature B cell differentiation	5/3717	10/18866	0.0308283	0.197437	0.167224	ATM/FNIP1/IRF2BP2/KIT/LRRC8A	5
BP	GO:0003183	mitral valve morphogenesis	5/3717	10/18866	0.0308283	0.197437	0.167224	ACVR1/DCHS1/NOTCH1/SMAD6/TWIST1	5
BP	GO:0006222	UMP biosynthetic process	5/3717	10/18866	0.0308283	0.197437	0.167224	DHODH/UCKL1/UMPS/UPP2/UPRT	5
BP	GO:0006228	UTP biosynthetic process	5/3717	10/18866	0.0308283	0.197437	0.167224	NME1/NME3/NME5/NME6/NME9	5
BP	GO:0006307	DNA dealkylation involved in DNA repair	5/3717	10/18866	0.0308283	0.197437	0.167224	ALKBH1/ASCC2/ASCC3/MGMT/MPG	5
BP	GO:0009173	pyrimidine ribonucleoside monophosphate metabolic process	5/3717	10/18866	0.0308283	0.197437	0.167224	DHODH/UCKL1/UMPS/UPP2/UPRT	5
BP	GO:0009174	pyrimidine ribonucleoside monophosphate biosynthetic process	5/3717	10/18866	0.0308283	0.197437	0.167224	DHODH/UCKL1/UMPS/UPP2/UPRT	5
BP	GO:0014877	response to muscle inactivity involved in regulation of muscle adaptation	5/3717	10/18866	0.0308283	0.197437	0.167224	FBXO32/MTMR4/MYOG/SGCA/UTRN	5
BP	GO:0014894	response to denervation involved in regulation of muscle adaptation	5/3717	10/18866	0.0308283	0.197437	0.167224	FBXO32/MTMR4/MYOG/SGCA/UTRN	5
BP	GO:0017062	respiratory chain complex III assembly	5/3717	10/18866	0.0308283	0.197437	0.167224	BCS1L/C12orf73/TTC19/UQCC2/UQCR10	5
BP	GO:0021932	hindbrain radial glia guided cell migration	5/3717	10/18866	0.0308283	0.197437	0.167224	ARL13B/CTNNA2/FLNA/ITGB1/LEF1	5
BP	GO:0031118	rRNA pseudouridine synthesis	5/3717	10/18866	0.0308283	0.197437	0.167224	GAR1/NHP2/NOP10/RPUSD2/RPUSD4	5
BP	GO:0034163	regulation of toll-like receptor 9 signaling pathway	5/3717	10/18866	0.0308283	0.197437	0.167224	FCRL3/GRAMD4/LILRA4/PTPRS/TLR9	5
BP	GO:0034551	mitochondrial respiratory chain complex III assembly	5/3717	10/18866	0.0308283	0.197437	0.167224	BCS1L/C12orf73/TTC19/UQCC2/UQCR10	5
BP	GO:0046049	UMP metabolic process	5/3717	10/18866	0.0308283	0.197437	0.167224	DHODH/UCKL1/UMPS/UPP2/UPRT	5
BP	GO:0060346	bone trabecula formation	5/3717	10/18866	0.0308283	0.197437	0.167224	CHAD/COL1A1/MMP2/SFRP1/WNT10B	5
BP	GO:0060502	epithelial cell proliferation involved in lung morphogenesis	5/3717	10/18866	0.0308283	0.197437	0.167224	BMP4/MAP2K1/SOX9/SRSF6/WNT2	5
BP	GO:0070862	negative regulation of protein exit from endoplasmic reticulum	5/3717	10/18866	0.0308283	0.197437	0.167224	DERL2/ERLEC1/OS9/UBAC2/UBE2G2	5
BP	GO:0075522	IRES-dependent viral translational initiation	5/3717	10/18866	0.0308283	0.197437	0.167224	EIF2D/EIF3B/EIF3D/PTBP1/SSB	5
BP	GO:0110096	cellular response to aldehyde	5/3717	10/18866	0.0308283	0.197437	0.167224	ADH4/AIFM1/AKR1A1/PARK7/RDH11	5
BP	GO:1902946	protein localization to early endosome	5/3717	10/18866	0.0308283	0.197437	0.167224	EZR/NRP1/ROCK2/SCRIB/SORL1	5
BP	GO:1903862	positive regulation of oxidative phosphorylation	5/3717	10/18866	0.0308283	0.197437	0.167224	CCNB1/MYOG/PARK7/PGK1/VCP	5
BP	GO:1904851	positive regulation of establishment of protein localization to telomere	5/3717	10/18866	0.0308283	0.197437	0.167224	CCT4/CCT5/CCT6A/CCT7/CCT8	5
BP	GO:0031532	actin cytoskeleton reorganization	29/3717	105/18866	0.0309202	0.19763	0.167387	ARHGDIB/CCL27/CD2AP/CDC42BPA/CDK5/CSF1R/CXADR/ESAM/EZR/F11R/FGF10/FLNA/GAB1/GDPD2/GSN/HAX1/HRAS/KIT/MCU/MINK1/MYH9/NRP1/PAK1/PARVG/PDLIM4/PHPT1/SIPA1L1/THSD7A/TRPM2	29
BP	GO:0048259	regulation of receptor-mediated endocytosis	29/3717	105/18866	0.0309202	0.19763	0.167387	ANKRD13A/ANKRD13B/ANKRD13D/AP2A1/APOC1/ARF6/BMP2K/CD2AP/DNAJC6/HIP1/HPCA/IL4/LDLRAP1/LRRTM1/NUMB/OPHN1/PCSK9/PPT1/RSPO1/SCRIB/SELE/SERPINE1/SGIP1/SH3GL2/TNK2/UBQLN2/VEGFA/WASL/WDR54	29
BP	GO:0071166	ribonucleoprotein complex localization	35/3717	131/18866	0.0310107	0.198011	0.16771	AAAS/CDC40/CPSF2/DDX19B/DDX25/DDX39A/EIF5A/FIP1L1/HNRNPA2B1/MCM3AP/NUP107/NUP155/NUP160/NUP205/NUP37/NUP54/NUP85/NUP93/NXF1/NXT1/PABPN1/POM121/POM121C/PRPF31/RBM8A/RPS15/SDAD1/SEH1L/SLBP/SRSF6/SSB/SYMPK/THOC1/U2AF1L4/U2AF2	35
BP	GO:0002793	positive regulation of peptide secretion	49/3717	193/18866	0.0311367	0.198617	0.168223	ACSL4/ADCY8/APBB1/ARF6/BMP6/CADM1/CD2AP/CRH/EGFR/EXOC1/EZR/FGG/FGR/GAPDH/GIP/GJA1/GLUL/GOLPH3L/GPI/GRP/HLA-E/IFNG/IL33/JAK2/MCU/MIF/NNAT/NPY2R/NR1H2/OXCT1/PANX1/PHPT1/PPARD/PPIA/PPP3CB/SCAMP5/SCT/SERP1/SORL1/SYBU/TCF7L2/TFR2/TLR4/TNFSF11/TRH/TTN/UNC13B/VPS35/XBP1	49
BP	GO:0070555	response to interleukin-1	53/3717	211/18866	0.0312386	0.199069	0.168606	APP/CCL7/CHI3L1/CHUK/CITED1/CX3CL1/CXCL8/EGR1/FGG/GBP1/GBP2/GBP3/HAS2/IL1R1/MAP3K7/MIR142/MTHFR/MYLK3/NFKBIA/NKX3-1/PELI3/PSMA1/PSMA2/PSMA5/PSMA7/PSMB1/PSMB10/PSMB3/PSMB4/PSMB6/PSMB7/PSMC1/PSMC2/PSMC5/PSMD1/PSMD11/PSMD14/PSMD4/PSMD6/PSMD7/PSMD8/RBX1/RORA/RPS27A/SELE/SFRP1/SIRPA/SOX9/ST18/TAB1/TAB2/UBB/UBC	53
CC	GO:0005759	mitochondrial matrix	149/3875	473/19559	7.29606e-10	5.50123e-07	4.07811e-07	AASS/ABHD10/ACAD8/ACADSB/ACADVL/ACO2/ACOT9/ACSF3/ALAS1/ALDH1B1/ALKBH7/ATG4D/ATXN3/AUH/BCKDK/BCL2L1/CARS2/CCAR2/CCNB1/CHCHD1/CLPP/COQ3/COQ5/DBT/DECR1/DIMT1/DLD/DMGDH/ECHS1/ETFB/ETFDH/ETNPPL/FAHD1/FASTK/FASTKD5/FECH/FH/GFM1/GLS2/GOT2/HAGH/HARS2/HSD17B10/HYKK/IARS2/IBA57/IDH3A/IDH3B/LONP1/LRPPRC/LRRC59/MALSU1/MCAT/MDH2/ME3/MECR/METTL4/MIPEP/MPG/MRPL15/MRPL16/MRPL17/MRPL23/MRPL27/MRPL28/MRPL3/MRPL32/…	149
CC	GO:0098803	respiratory chain complex	40/3875	85/19559	1.31872e-08	4.72604e-06	3.50346e-06	BCS1L/COX4I1/COX6A1/COX6B1/COX7B/COX8A/CYC1/NDUFA1/NDUFA10/NDUFA11/NDUFA12/NDUFA13/NDUFA2/NDUFA4/NDUFA7/NDUFA8/NDUFA9/NDUFAB1/NDUFAF1/NDUFB10/NDUFB11/NDUFB2/NDUFB4/NDUFB6/NDUFC1/NDUFS1/NDUFS2/NDUFS3/NDUFS6/NDUFS7/NDUFV1/NDUFV2/SDHA/SDHB/SDHD/UQCR10/UQCRC1/UQCRC2/UQCRFS1/UQCRQ	40
CC	GO:0005746	mitochondrial respirasome	41/3875	89/19559	1.88039e-08	4.72604e-06	3.50346e-06	BCS1L/COX4I1/COX6A1/COX7A1/COX7B/CYC1/NDUFA1/NDUFA10/NDUFA11/NDUFA12/NDUFA13/NDUFA2/NDUFA4/NDUFA7/NDUFA8/NDUFA9/NDUFAB1/NDUFAF1/NDUFB10/NDUFB11/NDUFB2/NDUFB4/NDUFB6/NDUFC1/NDUFS1/NDUFS2/NDUFS3/NDUFS6/NDUFS7/NDUFV1/NDUFV2/OXA1L/SDHA/SDHB/SDHD/SURF1/UQCR10/UQCRC1/UQCRC2/UQCRFS1/UQCRQ	41
CC	GO:0070469	respirasome	44/3875	101/19559	4.57996e-08	7.87504e-06	5.83784e-06	BCS1L/COX4I1/COX6A1/COX6B1/COX7A1/COX7B/COX8A/CYC1/NDUFA1/NDUFA10/NDUFA11/NDUFA12/NDUFA13/NDUFA2/NDUFA4/NDUFA7/NDUFA8/NDUFA9/NDUFAB1/NDUFAF1/NDUFB10/NDUFB11/NDUFB2/NDUFB4/NDUFB6/NDUFC1/NDUFS1/NDUFS2/NDUFS3/NDUFS6/NDUFS7/NDUFV1/NDUFV2/OXA1L/SDHA/SDHB/SDHD/SURF1/TTC19/UQCR10/UQCRC1/UQCRC2/UQCRFS1/UQCRQ	44
CC	GO:0005743	mitochondrial inner membrane	146/3875	489/19559	5.22217e-08	7.87504e-06	5.83784e-06	ABCB10/ACADVL/AIFM1/ALDH18A1/ATAD3B/BCL2L1/BCS1L/BOK/C12orf73/CCDC51/CHCHD1/CHCHD10/CHCHD6/CKMT2/COA1/COA3/COQ3/COQ5/COQ6/COX11/COX20/COX4I1/COX5B/COX6A1/COX6B1/COX6B2/COX6C/COX7A1/COX7B/COX8A/CPOX/CYC1/DHODH/EFHD1/ENDOG/ETFDH/FECH/FGR/GCAT/GHITM/GOT2/IFI6/IMMT/MCU/MICU1/MICU2/MRPL1/MRPL15/MRPL16/MRPL17/MRPL23/MRPL27/MRPL28/MRPL3/MRPL32/MRPL33/MRPL34/MRPL40/MRPL46/MRPL47/MRPL48/MRPL54/MRPL9/MRPS1…	146
CC	GO:1990204	oxidoreductase complex	46/3875	110/19559	1.02856e-07	1.29256e-05	9.58187e-06	BCKDK/BCS1L/CYC1/DBT/DLD/DUOX1/GMPR2/NDUFA1/NDUFA10/NDUFA11/NDUFA12/NDUFA13/NDUFA2/NDUFA4/NDUFA7/NDUFA8/NDUFA9/NDUFAB1/NDUFAF1/NDUFB10/NDUFB11/NDUFB2/NDUFB4/NDUFB6/NDUFC1/NDUFS1/NDUFS2/NDUFS3/NDUFS6/NDUFS7/NDUFV1/NDUFV2/NOX4/NOXO1/OGDHL/P4HA1/PDHA2/PDHX/SDHA/SDHB/SDHD/UQCR10/UQCRC1/UQCRC2/UQCRFS1/UQCRQ	46
CC	GO:0005874	microtubule	130/3875	431/19559	1.48043e-07	1.58163e-05	1.17248e-05	AKNA/ARHGAP4/BEX4/BOD1/BOD1L2/CAMSAP1/CCDC181/CCT4/CCT5/CCT6A/CCT7/CCT8/CDC16/CDK5/CENPJ/CLASP1/CLIP2/CLIP3/CLTC/CSNK1D/DCTN2/DCTN3/DCXR/DLG1/DNAH10/DNAH3/DNAL4/DVL1/DYNC1H1/DYNC1I1/DYNC2H1/DYNLL1/DYNLL2/DYNLRB2/DYNLT1/DYSF/EML1/EML3/EML6/FAM161B/FGF13/FIGN/GABARAP/GAS2L1/GAS2L3/GTSE1/HAUS2/HAUS6/HAUS7/HDAC6/HOOK1/HOOK2/HOOK3/IQGAP1/JAKMIP1/KIF12/KIF13A/KIF14/KIF15/KIF1C/KIF22/KIF25/KIF2B/KIF3A/K…	130
CC	GO:0098798	mitochondrial protein complex	88/3875	265/19559	1.67812e-07	1.58163e-05	1.17248e-05	BCKDK/BCS1L/CHCHD10/CHCHD6/COX4I1/COX6A1/CYC1/DBT/HSD17B10/IMMT/MALSU1/MCU/MICU1/MICU2/MRPL15/MRPL16/MRPL17/MRPL23/MRPL27/MRPL28/MRPL3/MRPL32/MRPL33/MRPL34/MRPL40/MRPL46/MRPL47/MRPL48/MRPL54/MRPL9/MRPS11/MRPS17/MRPS18B/MRPS2/MRPS21/MRPS22/MRPS26/MRPS28/MRPS35/MRPS7/MTX2/NDUFA1/NDUFA10/NDUFA11/NDUFA12/NDUFA13/NDUFA2/NDUFA4/NDUFA7/NDUFA8/NDUFA9/NDUFAB1/NDUFAF1/NDUFB10/NDUFB11/NDUFB2/NDUFB4/NDUFB6/N…	88
CC	GO:0098978	glutamatergic synapse	109/3875	361/19559	1.38275e-06	0.000105994	7.85745e-05	ABHD17A/ABHD17B/ABHD6/ADAM23/ADCY8/ADRA2C/ARF6/ARHGAP22/ARHGAP39/ATP2B3/ATP2B4/CALY/CAMK4/CAMKV/CDK5/CHRM1/CNR1/CORO1A/CPLX1/CPT1C/CRTC1/CSPG5/DGKZ/DLG1/DLGAP2/DLGAP4/DVL1/DYNLL2/EFNB3/EPHA4/ERC2/FLNA/FXYD6/FZD9/GIPC1/GRIA1/GRIK3/GRM1/GRM3/HIP1/HPCA/HRAS/HTR2A/IL1RAPL1/ITGB1/JAK2/KCNA1/KCND2/LGI1/LRRTM1/MAPK10/MTOR/NAPA/NETO1/NLGN1/NPTN/NPTX1/NPTX2/NRGN/NRP1/NSG1/NUMB/OLFM2/OPHN1/PACSIN2/PAK2/PCL…	109
CC	GO:0005747	mitochondrial respiratory chain complex I	25/3875	50/19559	1.68691e-06	0.000105994	7.85745e-05	NDUFA1/NDUFA10/NDUFA11/NDUFA12/NDUFA13/NDUFA2/NDUFA4/NDUFA7/NDUFA8/NDUFA9/NDUFAB1/NDUFAF1/NDUFB10/NDUFB11/NDUFB2/NDUFB4/NDUFB6/NDUFC1/NDUFS1/NDUFS2/NDUFS3/NDUFS6/NDUFS7/NDUFV1/NDUFV2	25
CC	GO:0030964	NADH dehydrogenase complex	25/3875	50/19559	1.68691e-06	0.000105994	7.85745e-05	NDUFA1/NDUFA10/NDUFA11/NDUFA12/NDUFA13/NDUFA2/NDUFA4/NDUFA7/NDUFA8/NDUFA9/NDUFAB1/NDUFAF1/NDUFB10/NDUFB11/NDUFB2/NDUFB4/NDUFB6/NDUFC1/NDUFS1/NDUFS2/NDUFS3/NDUFS6/NDUFS7/NDUFV1/NDUFV2	25
CC	GO:0045271	respiratory chain complex I	25/3875	50/19559	1.68691e-06	0.000105994	7.85745e-05	NDUFA1/NDUFA10/NDUFA11/NDUFA12/NDUFA13/NDUFA2/NDUFA4/NDUFA7/NDUFA8/NDUFA9/NDUFAB1/NDUFAF1/NDUFB10/NDUFB11/NDUFB2/NDUFB4/NDUFB6/NDUFC1/NDUFS1/NDUFS2/NDUFS3/NDUFS6/NDUFS7/NDUFV1/NDUFV2	25
CC	GO:0005769	early endosome	110/3875	377/19559	7.14288e-06	0.000414287	0.000307115	ACKR1/ALS2/ANK2/ANKRD13B/AP1AR/APP/APPL2/ARF6/ARRDC3/ASTN2/ATP11A/ATP6V0D1/BOK/CAV1/CCDC154/CD22/CD8B/CLIP3/CORO1A/CXCR4/DERL2/DYSF/EGFR/EHD3/EHD4/EPHA4/FGD2/FIG4/GJA1/GPNMB/GRIA1/HAVCR2/HLA-E/HTT/INPP5F/ITCH/KCNH1/KCNQ1/KDR/KIAA0319/LAMP5/LDLR/LDLRAP1/LLGL1/LRP6/MAGEL2/MAP2K1/MAP2K2/MTMR4/MVB12B/NISCH/NRP1/NSG1/NUMB/OCRL/OSBPL6/PACSIN2/PCSK9/PDLIM4/PHB/PLD3/PLEKHF2/PPP1R21/PRDX3/PTP4A2/PTP4A3/RA…	110
CC	GO:1990907	beta-catenin-TCF complex	9/3875	11/19559	1.73549e-05	0.000934685	0.000692891	BCL9L/CTNNB1/LDB1/LEF1/PYGO2/TCF4/TCF7L2/TLE1/TLE4	9
CC	GO:0030133	transport vesicle	115/3875	410/19559	3.14644e-05	0.00152317	0.00112914	AMPH/AP1AR/AP2A1/APP/ARCN1/ATP6V0D1/ATP6V1G2/ATP8A1/BCL2L1/BDNF/BGN/BIN1/BTBD8/CAV2/CD55/CD74/CLTC/CLTCL1/COPE/COPS4/COPS5/COPZ1/CPLX3/CUZD1/DNAJC5/DPYSL3/ERP29/FGFR3/FGFRL1/FURIN/GALNT15/GIPC1/GOLGA5/GOLIM4/GOSR2/GRIA1/HLA-DPA1/HLA-DRA/HLA-E/IL33/IQSEC1/KDELR1/KIRREL3/KLHL12/LAMP5/MT3/NCALD/NPTX1/NRGN/PAM/PCSK2/PDCD6/PENK/PLEKHF2/PLIN3/PPT1/PRRT2/PTPRN2/PTPRS/RAB11A/RAB11B/RAB12/RAB13/RAB14/RAB1…	115
CC	GO:0030055	cell-substrate junction	118/3875	423/19559	3.24975e-05	0.00152317	0.00112914	ACTN4/AHNAK/ALKBH6/ANXA6/ARF6/ARHGAP22/ARHGAP31/ARPC3/AVIL/CAPN2/CAV1/CAV2/CD44/CDH13/CLASP1/CLTC/CNN2/CNN3/CSPG4/CTNNB1/DCTN4/DOCK7/EGFR/EHD3/EPB41L2/EZR/FERMT3/FGFR3/FHL1/FLNA/FLRT1/FLT1/FOCAD/G3BP1/GIT1/GIT2/GJA1/GNB2/GSN/HSP90B1/HSPB1/HYOU1/IQGAP1/ITGA5/ITGA6/ITGB1/ITGB4/ITGB8/ITGBL1/JAK1/JAK2/LAMTOR3/LAP3/LASP1/LCP1/LIMD1/LPP/MAP2K1/MAP2K2/MAP4K4/MAPRE2/MARCKS/MCAM/MYH9/NCKAP1/NFASC/NOX4/NRA…	118
CC	GO:0005925	focal adhesion	116/3875	415/19559	3.43421e-05	0.00152317	0.00112914	ACTN4/AHNAK/ALKBH6/ANXA6/ARF6/ARHGAP22/ARHGAP31/ARPC3/AVIL/CAPN2/CAV1/CAV2/CD44/CDH13/CLASP1/CLTC/CNN2/CNN3/CSPG4/CTNNB1/DCTN4/DOCK7/EGFR/EHD3/EPB41L2/EZR/FGFR3/FHL1/FLNA/FLRT1/FLT1/FOCAD/G3BP1/GIT1/GIT2/GJA1/GNB2/GSN/HSP90B1/HSPB1/HYOU1/IQGAP1/ITGA5/ITGA6/ITGB1/ITGB4/ITGB8/ITGBL1/JAK1/JAK2/LAMTOR3/LAP3/LASP1/LCP1/LIMD1/LPP/MAP2K1/MAP2K2/MAP4K4/MAPRE2/MARCKS/MCAM/MYH9/NCKAP1/NFASC/NOX4/NRP1/NUMB/…	116
CC	GO:0005684	U2-type spliceosomal complex	35/3875	93/19559	5.04224e-05	0.00211214	0.00156575	BCAS2/BUD31/CCDC12/CCDC130/CDC40/CDC5L/CRNKL1/CWC27/DHX15/IK/ISY1/LSM3/LSM7/LUC7L3/MFAP1/PHF5A/PLRG1/PRPF19/PRPF3/PRPF31/PRPF38A/PRPF6/PRPF8/RBM8A/SF3A2/SF3B5/SF3B6/SNRPB/SNRPB2/SNRPD3/SNRPN/SRRM2/TXNL4A/U2AF2/XAB2	35
CC	GO:0019867	outer membrane	68/3875	220/19559	5.61758e-05	0.00218844	0.00162231	ABCB6/ACACB/ACSL4/ARMCX2/ARMCX6/BAK1/BCL2L1/BOK/CHCHD6/CLMN/CNR1/CPT1C/CYP27B1/DMPK/EPHA4/FIS1/FUNDC1/FUNDC2/GJA1/GPAM/GUCY2D/HAX1/HK1/IMMT/ITPRIP/LETMD1/LRPPRC/MOAP1/MSTO1/MT3/MTERF3/MTOR/MTX2/NAV3/NME1/OPA1/PDE2A/PHB2/PMAIP1/PPP1CC/PPP2R2B/RAB32/RAF1/RMDN3/RPS27A/RTN4IP1/SAMM50/SLC11A2/SLC24A1/SLC25A46/SLC44A1/SLC8A3/SNN/SOX10/SPATA18/STARD7/SYNE1/TOMM20/TOMM34/TOMM40L/TOMM5/TRIM14/UBB/UBC/UGT2…	68
CC	GO:0098800	inner mitochondrial membrane protein complex	47/3875	138/19559	5.80489e-05	0.00218844	0.00162231	BCS1L/CHCHD10/CHCHD6/COX4I1/COX6A1/CYC1/IMMT/MCU/MICU1/MICU2/NDUFA1/NDUFA10/NDUFA11/NDUFA12/NDUFA13/NDUFA2/NDUFA4/NDUFA7/NDUFA8/NDUFA9/NDUFAB1/NDUFAF1/NDUFB10/NDUFB11/NDUFB2/NDUFB4/NDUFB6/NDUFC1/NDUFS1/NDUFS2/NDUFS3/NDUFS6/NDUFS7/NDUFV1/NDUFV2/PHB/PHB2/ROMO1/SDHA/SDHB/SDHD/TIMM17A/UQCR10/UQCRC1/UQCRC2/UQCRFS1/UQCRQ	47
CC	GO:0031968	organelle outer membrane	67/3875	218/19559	7.6868e-05	0.00275993	0.00204596	ABCB6/ACACB/ACSL4/ARMCX2/ARMCX6/BAK1/BCL2L1/BOK/CHCHD6/CLMN/CNR1/CPT1C/CYP27B1/DMPK/EPHA4/FIS1/FUNDC1/FUNDC2/GJA1/GPAM/GUCY2D/HAX1/HK1/IMMT/ITPRIP/LETMD1/LRPPRC/MOAP1/MSTO1/MT3/MTERF3/MTOR/MTX2/NAV3/NME1/OPA1/PDE2A/PHB2/PMAIP1/PPP1CC/PPP2R2B/RAB32/RAF1/RMDN3/RPS27A/RTN4IP1/SAMM50/SLC11A2/SLC25A46/SLC44A1/SLC8A3/SNN/SOX10/SPATA18/STARD7/SYNE1/TOMM20/TOMM34/TOMM40L/TOMM5/TRIM14/UBB/UBC/UGT2B28/VAMP…	67
CC	GO:0055038	recycling endosome membrane	32/3875	85/19559	0.000103253	0.00347753	0.00257792	ABHD17A/ABHD17B/ARF6/BOK/CLIP3/EHD3/EHD4/FZD7/GRIA1/HLA-E/LAMP5/NSG1/OPTN/PACSIN2/PDLIM4/PLEKHB2/RAB11A/RAB11B/RAB11FIP3/RAB12/RAB13/RAB14/RFFL/SCAMP2/SCAMP3/SCAMP4/SCAMP5/SLC1A1/SLC9A6/SORL1/VTI1B/ZDHHC2	32
CC	GO:0005741	mitochondrial outer membrane	60/3875	192/19559	0.000106078	0.00347753	0.00257792	ABCB6/ACACB/ACSL4/ARMCX2/ARMCX6/BAK1/BCL2L1/BOK/CHCHD6/CNR1/CPT1C/CYP27B1/DMPK/EPHA4/FIS1/FUNDC1/FUNDC2/GJA1/GPAM/HAX1/HK1/IMMT/LETMD1/MOAP1/MSTO1/MT3/MTERF3/MTOR/MTX2/NME1/OPA1/PDE2A/PHB2/PMAIP1/PPP1CC/PPP2R2B/RAB32/RAF1/RMDN3/RPS27A/RTN4IP1/SAMM50/SLC11A2/SLC25A46/SLC44A1/SLC8A3/SNN/SOX10/SPATA18/STARD7/TOMM20/TOMM34/TOMM40L/TOMM5/TRIM14/UBB/UBC/VAMP1/VDAC2/VPS13C	60
CC	GO:0005770	late endosome	81/3875	278/19559	0.000114203	0.00358787	0.00265972	ABHD6/ANKRD13A/ANKRD13B/ANKRD13D/ANXA6/AP1AR/AP5M1/ARL8B/ASTN2/ATP7B/CD74/CD79A/CHID1/CHMP2A/CHMP4B/CLTCL1/CTSS/CXCR4/DDIT3/DERL2/DYSF/EGFR/FIG4/GJA1/GOSR2/GRIN2B/HDAC6/HLA-DRA/HTT/KCNQ1/LAMP5/LAMTOR1/LAMTOR2/LAMTOR3/LAMTOR4/LAMTOR5/LDLR/LGMN/MAP2K1/MAP2K2/MFSD12/MON1A/MVB12A/MVB12B/NEDD4L/NSG1/PCSK9/PLD3/RAB11A/RAB14/RAB22A/RAB27B/RAB9B/RAPGEF2/RHOB/RNF128/SDF4/SFTPB/SLC11A2/SLC1A1/SLC30A3/SLC9A…	81
CC	GO:0014069	postsynaptic density	94/3875	337/19559	0.000196655	0.00593111	0.00439679	ABHD17A/ABHD17B/ADCY8/ADRA2C/ALS2/ARFGAP1/ATP1A1/BAALC/BCAS1/CACNG8/CDK5/CHRM1/CNN3/CPEB4/CRTC1/CRYAB/CTNNA2/CTNNB1/DCC/DGKZ/DLG1/DLGAP2/DNAJC6/DVL1/DYNLL2/EFNB3/EPHA4/GNG3/GPHN/GRIA1/GRIA2/GRIN2B/GRM1/GRM3/HOMER3/IGSF9B/IQSEC1/KCND2/KCND3/KCNH1/LIN7A/LRRC7/MIB1/MINK1/MT3/NETO1/NETO2/NLGN1/NPTN/NRGN/NSF/P2RX4/PAK2/PALM/PCLO/PDLIM5/PHB2/PJA2/PLEKHA5/PRKCZ/PRR12/PRRT2/PTPRO/PTPRS/RPL10A/RPL14/RPL8/…	94
CC	GO:0044233	mitochondria-associated endoplasmic reticulum membrane	10/3875	16/19559	0.000226515	0.00656894	0.00486962	ACSL4/ATG5/CLCC1/MBOAT7/RAB32/RAB38/TMEM41B/TMX2/TOMM20/ZFYVE1	10
CC	GO:0032279	asymmetric synapse	95/3875	343/19559	0.000239343	0.00668387	0.00495482	ABHD17A/ABHD17B/ADCY8/ADRA2C/ALS2/ARFGAP1/ATP1A1/BAALC/BCAS1/CACNG8/CDK5/CHRM1/CNN3/CPEB4/CRTC1/CRYAB/CTNNA2/CTNNB1/DCC/DGKZ/DLG1/DLGAP2/DNAJC6/DVL1/DYNLL2/EFNB3/EPHA4/GNG3/GPHN/GRIA1/GRIA2/GRIN2B/GRM1/GRM3/HOMER3/IGSF9B/IQSEC1/KCND2/KCND3/KCNH1/LIN7A/LRRC7/MIB1/MINK1/MT3/NETO1/NETO2/NLGN1/NPTN/NRGN/NSF/P2RX4/PAK2/PALM/PCLO/PDLIM5/PHB2/PJA2/PLEKHA5/PRKCZ/PRR12/PRRT2/PTPRO/PTPRS/RPL10A/RPL14/RPL8/…	95
CC	GO:0099572	postsynaptic specialization	99/3875	361/19559	0.000264401	0.00711994	0.00527808	ABHD17A/ABHD17B/ADCY8/ADRA2C/ALS2/ARFGAP1/ATP1A1/BAALC/BCAS1/CACNG8/CDK5/CHRM1/CHRNA10/CNN3/CPEB4/CRTC1/CRYAB/CTNNA2/CTNNB1/DCC/DGKZ/DLG1/DLGAP2/DLGAP4/DNAJC6/DVL1/DYNLL2/EFNB3/EPHA4/GNG3/GPHN/GRIA1/GRIA2/GRIN2B/GRM1/GRM3/HOMER3/IGSF9B/IQSEC1/KCND2/KCND3/KCNH1/LIN7A/LRRC7/LRRTM1/MIB1/MINK1/MT3/NETO1/NETO2/NLGN1/NPTN/NRGN/NSF/P2RX4/PAK2/PALM/PCLO/PDLIM5/PHB2/PJA2/PLEKHA5/PRKCZ/PRR12/PRRT2/PTPRO/PT…	99
CC	GO:0098984	neuron to neuron synapse	100/3875	368/19559	0.000351806	0.00914695	0.00678072	ABHD17A/ABHD17B/ADCY8/ADRA2C/ALS2/ARFGAP1/ATP1A1/BAALC/BCAS1/CACNG8/CDK5/CHRM1/CNN3/CPEB4/CRTC1/CRYAB/CTNNA2/CTNNB1/DCC/DGKZ/DLG1/DLGAP2/DNAJC6/DVL1/DYNLL2/EFNB3/EPHA4/GNG3/GPHN/GRIA1/GRIA2/GRIN2B/GRM1/GRM3/HOMER3/IGSF9B/IQSEC1/KCND2/KCND3/KCNH1/LIN7A/LRRC7/MIB1/MINK1/MT3/NETO1/NETO2/NLGN1/NPTN/NRGN/NSF/P2RX4/PAK2/PALM/PCLO/PDLIM5/PENK/PHB2/PJA2/PLEKHA5/PRKCZ/PRR12/PRRT2/PTPRO/PTPRS/RPL10A/RPL14/…	100
CC	GO:0098857	membrane microdomain	91/3875	330/19559	0.000374617	0.00915683	0.00678805	ACE2/ADCY8/ADRA1B/ADTRP/AHNAK/ANK2/APP/ARID3A/ATP1A1/ATP2B4/BAALC/BIRC3/BTK/CAPN2/CAV1/CAV2/CD226/CD55/CD79A/CD8A/CDH13/CDH15/CFLAR/CLIP3/CNR1/CTNNB1/CXADR/DLG1/DYSF/EFNB1/EGFR/EZR/FURIN/GJA1/GNAI1/HAS2/HDAC6/HK1/HTR2A/IQGAP1/ITGB1/ITLN1/JAK2/KCND2/KCNE3/KCNQ1/KDR/LAMTOR1/LAMTOR2/LAMTOR3/LAMTOR4/LAMTOR5/LDHB/LRP6/MYO1C/OLR1/PACSIN2/PAG1/PARK7/PECAM1/PGK1/PPP2R1B/PPT1/PRKCZ/RAB5A/RANGRF/RFTN1/RHOQ…	91
CC	GO:0030139	endocytic vesicle	87/3875	313/19559	0.000376474	0.00915683	0.00678805	AMN/ANXA3/AP2A1/AP2A2/AP2M1/AP2S1/APPL2/ARF6/ATG5/ATP6V0B/ATP6V0D1/ATP6V0E1/BTBD8/CACNG8/CAMK2B/CAV1/CD163/CD2AP/CD74/CDC42EP4/CLTC/CLTCL1/CORO1A/CTSS/DVL2/DYSF/EGFR/EHD3/EHD4/ENTPD7/GIPC1/GOLIM4/GPR161/GRIA1/GRIA2/GSN/HLA-DPA1/HLA-DRA/HLA-E/HSP90B1/HYOU1/INPP5F/LDLR/LMBRD1/LPAR1/MDM2/MTOR/MYO1C/OCLN/OCRL/RAB11A/RAB11B/RAB11FIP3/RAB12/RAB13/RAB14/RAB22A/RAB24/RAB32/RAB38/RAB43/RAB5A/RAB5C/RAB9B/R…	87
CC	GO:0005667	transcription regulator complex	110/3875	413/19559	0.000417681	0.00984161	0.00729568	ABT1/ALX4/ANHX/ARNT/ASCC2/ASCC3/ATF4/ATF6B/ATF7IP/BARX2/BCL9L/BEX1/BRF2/CBX5/CDK7/CREG1/CTNNB1/DACH2/DDIT3/DEAF1/E2F6/EP300/ERCC2/ERCC3/FOXF1/GATAD2A/GATAD2B/GPS2/GTF2B/GTF2E1/GTF2E2/GTF2H4/GTF3C1/HAND2/HAX1/HDAC3/HDGF/HEY2/HIPK2/ING2/IVNS1ABP/JUN/JUNB/JUND/KDM1A/LDB1/LEF1/LIMD1/LIN37/MED27/MED8/MLXIPL/MTA3/MXI1/MYOG/NCOA6/NKX2-1/NR1H3/NR4A3/NR5A1/PARP1/PBX1/PDLIM1/PHF12/POU3F2/PPARG/PYGO2/RBL2/R…	110
CC	GO:0055037	recycling endosome	57/3875	190/19559	0.000498958	0.0114004	0.00845124	ABHD17A/ABHD17B/ACKR1/ADPRH/AMOTL2/ANK2/APP/ARF6/ATP11A/BOK/CD22/CLIP3/DYNC1I1/EHD3/EHD4/FIG4/FZD7/GPR161/GRIA1/HLA-E/INPP5F/ITGB1/LAMP5/LDLRAP1/NISCH/NSG1/OPTN/PACSIN2/PDLIM4/PLEKHB2/RAB11A/RAB11B/RAB11FIP3/RAB12/RAB13/RAB14/RAB4B/RFFL/SCAMP2/SCAMP3/SCAMP4/SCAMP5/SLC11A2/SLC1A1/SLC9A6/SNF8/SORL1/STX8/TBC1D14/TPP1/TUBA1A/TUBG1/VPS16/VPS51/VPS53/VTI1B/ZDHHC2	57
CC	GO:0045121	membrane raft	90/3875	329/19559	0.000534046	0.0118432	0.00877951	ACE2/ADCY8/ADRA1B/ADTRP/AHNAK/ANK2/APP/ARID3A/ATP1A1/ATP2B4/BAALC/BIRC3/BTK/CAPN2/CAV1/CAV2/CD226/CD55/CD79A/CD8A/CDH13/CDH15/CFLAR/CLIP3/CNR1/CTNNB1/CXADR/DLG1/EFNB1/EGFR/EZR/FURIN/GJA1/GNAI1/HAS2/HDAC6/HK1/HTR2A/IQGAP1/ITGB1/ITLN1/JAK2/KCND2/KCNE3/KCNQ1/KDR/LAMTOR1/LAMTOR2/LAMTOR3/LAMTOR4/LAMTOR5/LDHB/LRP6/MYO1C/OLR1/PACSIN2/PAG1/PARK7/PECAM1/PGK1/PPP2R1B/PPT1/PRKCZ/RAB5A/RANGRF/RFTN1/RHOQ/RIPK…	90
CC	GO:0099738	cell cortex region	18/3875	42/19559	0.000551007	0.0118703	0.00879954	ACTR1A/ANLN/CLASP1/CTNNA2/CTNNB1/CTSZ/ENO1/EPB41L2/ERC2/GNAI1/HAMP/MYL12B/NUMA1/PCLO/PRKCZ/RIMS1/UNC13B/UNC13C	18
CC	GO:0000502	proteasome complex	24/3875	63/19559	0.000595022	0.0118974	0.00881963	HSPB1/PSMA1/PSMA2/PSMA5/PSMA7/PSMB1/PSMB10/PSMB3/PSMB4/PSMB6/PSMB7/PSMC1/PSMC2/PSMC5/PSMD1/PSMD11/PSMD14/PSMD4/PSMD6/PSMD7/PSMD8/TXNL1/VCP/ZFAND2A	24
CC	GO:0008328	ionotropic glutamate receptor complex	20/3875	49/19559	0.000596118	0.0118974	0.00881963	ABHD6/CACNG8/CPT1C/DLG1/GRIA1/GRIA2/GRIK3/GRIN2B/GRIN3B/LRRC7/NLGN1/OLFM2/OLFM3/PORCN/SCRIB/SHANK1/SHANK2/SHISA6/SHISA7/SHISA9	20
CC	GO:0098589	membrane region	93/3875	343/19559	0.000599602	0.0118974	0.00881963	ACE2/ADCY8/ADRA1B/ADTRP/AHNAK/ANK2/APP/ARID3A/ATP1A1/ATP2B4/BAALC/BICD2/BIRC3/BTK/CAPN2/CAV1/CAV2/CD226/CD55/CD79A/CD8A/CDH13/CDH15/CFLAR/CLIP3/CNR1/CTNNB1/CXADR/DLG1/DYSF/EFNB1/EGFR/EIF5A/EZR/FURIN/GJA1/GNAI1/HAS2/HDAC6/HK1/HTR2A/IQGAP1/ITGB1/ITLN1/JAK2/KCND2/KCNE3/KCNQ1/KDR/LAMTOR1/LAMTOR2/LAMTOR3/LAMTOR4/LAMTOR5/LDHB/LRP6/MYO1C/OLR1/PACSIN2/PAG1/PARK7/PECAM1/PGK1/PPP2R1B/PPT1/PRKCZ/RAB5A/RANGR…	93
CC	GO:1904949	ATPase complex	28/3875	78/19559	0.000669353	0.0129408	0.00959316	ACTL6B/ARID1B/BAZ1A/BRD9/CECR2/DMAP1/DPF2/GATAD2A/GATAD2B/INO80C/INO80E/MTA3/RFC1/RFC4/RUVBL1/RUVBL2/SMARCA1/SMARCA4/SMARCE1/SRCAP/SS18/SS18L1/TFPT/TRRAP/VCP/YY1AP1/ZBTB7A/ZNHIT1	28
CC	GO:0034708	methyltransferase complex	35/3875	105/19559	0.000756494	0.0142599	0.010571	AEBP2/ASH2L/CBX5/CLNS1A/E2F6/HCFC1/INO80C/KANSL1/KDM4B/KDM5A/KDM5C/KDM5D/KDM6B/KMT2B/KMT2D/LAS1L/N6AMT1/NCOA6/PELP1/PHF1/PHF19/PRDM4/PRMT1/PRPF31/RBM15/RIOK1/RNMT/RUVBL1/RUVBL2/SNRPB/SNRPD3/TAF1/TAF7/TRMT61B/WDR5	35
CC	GO:0031970	organelle envelope lumen	31/3875	90/19559	0.000797979	0.0142957	0.0105975	AIFM1/APP/CAPN2/CHCHD10/CHCHD2/CIAPIN1/CMC4/COA6/CPOX/FGR/HAX1/HTRA2/IMMT/MICU1/MICU2/NDUFA8/NDUFS1/NLN/OPA1/PARK7/PNPT1/PPOX/SOD1/SORL1/STOML2/THOP1/TIMM13/TRIAP1/TUBB/TXNIP/UQCC2	31
CC	GO:0090575	RNA polymerase II transcription regulator complex	49/3875	161/19559	0.000839027	0.0142957	0.0105975	ARNT/ASCC2/ASCC3/ATF4/ATF6B/BCL9L/CDK7/CTNNB1/DDIT3/E2F6/ERCC2/ERCC3/GTF2B/GTF2E1/GTF2E2/GTF2H4/HIPK2/ING2/JUN/JUNB/JUND/LDB1/LEF1/MED8/MXI1/NR1H3/NR5A1/PBX1/PPARG/PYGO2/SFPQ/SMAD5/SMAD6/SMAD7/SUPT3H/TAF1/TAF3/TAF7/TAF8/TBP/TCF3/TCF4/TCF7L2/TEAD2/TLE1/TLE4/TP53/TRRAP/YAP1	49
CC	GO:0042641	actomyosin	28/3875	79/19559	0.000843373	0.0142957	0.0105975	ACTN4/CDC42BPA/CNN2/DCTN4/FSCN1/LCP1/LDB3/LIMCH1/LPP/MYH9/MYL12B/MYL9/MYLK/NOX4/PALLD/PDCD6IP/PDLIM1/PDLIM4/PDLIM5/PRKCZ/PXN/SHROOM4/SIPA1L3/SORBS1/STX1A/SYNPO2/TPM4/ZYX	28
CC	GO:0001725	stress fiber	25/3875	68/19559	0.000853192	0.0142957	0.0105975	ACTN4/CNN2/DCTN4/FSCN1/LCP1/LDB3/LIMCH1/LPP/MYH9/MYL12B/MYL9/MYLK/NOX4/PALLD/PDLIM1/PDLIM4/PDLIM5/PRKCZ/PXN/SHROOM4/SIPA1L3/SORBS1/SYNPO2/TPM4/ZYX	25
CC	GO:0097517	contractile actin filament bundle	25/3875	68/19559	0.000853192	0.0142957	0.0105975	ACTN4/CNN2/DCTN4/FSCN1/LCP1/LDB3/LIMCH1/LPP/MYH9/MYL12B/MYL9/MYLK/NOX4/PALLD/PDLIM1/PDLIM4/PDLIM5/PRKCZ/PXN/SHROOM4/SIPA1L3/SORBS1/SYNPO2/TPM4/ZYX	25
CC	GO:0000313	organellar ribosome	30/3875	87/19559	0.000941678	0.0149741	0.0111005	CHCHD1/MALSU1/MRPL15/MRPL16/MRPL17/MRPL23/MRPL27/MRPL28/MRPL3/MRPL32/MRPL33/MRPL34/MRPL40/MRPL46/MRPL47/MRPL48/MRPL54/MRPL9/MRPS11/MRPS17/MRPS18B/MRPS2/MRPS21/MRPS22/MRPS26/MRPS28/MRPS35/MRPS7/NDUFA7/NDUFAB1	30
CC	GO:0005761	mitochondrial ribosome	30/3875	87/19559	0.000941678	0.0149741	0.0111005	CHCHD1/MALSU1/MRPL15/MRPL16/MRPL17/MRPL23/MRPL27/MRPL28/MRPL3/MRPL32/MRPL33/MRPL34/MRPL40/MRPL46/MRPL47/MRPL48/MRPL54/MRPL9/MRPS11/MRPS17/MRPS18B/MRPS2/MRPS21/MRPS22/MRPS26/MRPS28/MRPS35/MRPS7/NDUFA7/NDUFAB1	30
CC	GO:0032432	actin filament bundle	27/3875	76/19559	0.000993688	0.0149741	0.0111005	ACTN4/CNN2/CRYAB/DCTN4/FSCN1/LCP1/LDB3/LIMCH1/LPP/MARCKS/MYH9/MYL12B/MYL9/MYLK/NOX4/PALLD/PDLIM1/PDLIM4/PDLIM5/PRKCZ/PXN/SHROOM4/SIPA1L3/SORBS1/SYNPO2/TPM4/ZYX	27
CC	GO:0018995	host cellular component	24/3875	65/19559	0.00100109	0.0149741	0.0111005	AAAS/DYNLT1/MOV10/MVB12A/MVB12B/NUP107/NUP155/NUP160/NUP205/NUP37/NUP54/NUP85/NUP93/PI4KA/POM121/POM121C/RPS27A/SCO1/SEH1L/TOP2B/TSG101/UBB/UBC/VPS28	24
CC	GO:0043657	host cell	24/3875	65/19559	0.00100109	0.0149741	0.0111005	AAAS/DYNLT1/MOV10/MVB12A/MVB12B/NUP107/NUP155/NUP160/NUP205/NUP37/NUP54/NUP85/NUP93/PI4KA/POM121/POM121C/RPS27A/SCO1/SEH1L/TOP2B/TSG101/UBB/UBC/VPS28	24
CC	GO:0005774	vacuolar membrane	111/3875	427/19559	0.00101284	0.0149741	0.0111005	ABCB6/ABCC10/ABHD6/ACP2/AHNAK/ANXA6/AP1M1/AP2A1/AP2A2/AP2M1/AP2S1/AP5M1/ARL8B/ATP11A/ATP6V0B/ATP6V0D1/ATP6V1B2/ATP6V1D/ATP6V1E1/ATP6V1G2/ATP6V1H/ATP8A1/ATRAID/B4GALT1/C3AR1/CD164/CD1B/CD74/CLTC/CP/CPNE1/CTSA/DAGLB/DEPDC5/DNAJC5/EEF1A2/ENTPD4/FNIP1/GAA/GABARAP/GNAI1/GNB2/GNB4/GPR143/HLA-DOA/HLA-DPA1/HLA-DRA/ITFG2/ITM2C/LAMP5/LAMTOR1/LAMTOR2/LAMTOR3/LAMTOR4/LAMTOR5/LDLR/LMBRD1/LPCAT1/MAN2B2/MFSD12/…	111
CC	GO:0005758	mitochondrial intermembrane space	28/3875	80/19559	0.00105554	0.0152118	0.0112767	AIFM1/CAPN2/CHCHD10/CHCHD2/CIAPIN1/CMC4/COA6/CPOX/FGR/HAX1/HTRA2/IMMT/MICU1/MICU2/NDUFA8/NDUFS1/NLN/OPA1/PARK7/PNPT1/PPOX/SOD1/STOML2/THOP1/TIMM13/TRIAP1/TXNIP/UQCC2	28
CC	GO:0098878	neurotransmitter receptor complex	20/3875	51/19559	0.00108774	0.0152118	0.0112767	ABHD6/CACNG8/CPT1C/DLG1/GRIA1/GRIA2/GRIK3/GRIN2B/GRIN3B/LRRC7/NLGN1/OLFM2/OLFM3/PORCN/SCRIB/SHANK1/SHANK2/SHISA6/SHISA7/SHISA9	20
CC	GO:1905369	endopeptidase complex	25/3875	69/19559	0.00108944	0.0152118	0.0112767	HSPB1/HTRA2/PSMA1/PSMA2/PSMA5/PSMA7/PSMB1/PSMB10/PSMB3/PSMB4/PSMB6/PSMB7/PSMC1/PSMC2/PSMC5/PSMD1/PSMD11/PSMD14/PSMD4/PSMD6/PSMD7/PSMD8/TXNL1/VCP/ZFAND2A	25
CC	GO:0005875	microtubule associated complex	48/3875	159/19559	0.00114234	0.0156416	0.0115953	ACTA2/ACTR10/ACTR1A/ACTR1B/CCDC114/CDCA8/CLIP2/DCTN2/DCTN3/DCTN4/DNAH10/DNAH3/DNAL4/DYNC1H1/DYNC1I1/DYNC2H1/DYNLL1/DYNLL2/DYNLRB2/DYNLT1/EML1/FNTA/GABARAP/HAUS2/HAUS6/HAUS7/HDAC6/KIF12/KIF13A/KIF14/KIF15/KIF1C/KIF22/KIF25/KIF2B/KIF3A/KIF3B/KIF3C/KIF6/KIFAP3/KLC2/MAP7/MEFV/MID1/NUDCD3/PXN/TOPORS/TTBK1	48
CC	GO:0000974	Prp19 complex	8/3875	13/19559	0.00116171	0.0156416	0.0115953	BCAS2/CDC5L/CRNKL1/ISY1/PLRG1/PRPF19/U2AF2/XAB2	8
CC	GO:0031300	intrinsic component of organelle membrane	104/3875	398/19559	0.00118962	0.0157364	0.0116655	ABCB10/ABCB6/ABHD17A/ABHD17B/ALG3/AMFR/ATF6B/ATP6V1G2/ATP8A1/B4GALNT1/BAK1/BCAP31/BNIP1/CASD1/CCDC51/CD74/CHCHD10/CHCHD6/CNR1/COA1/COA3/COX11/CPLX3/CPT1C/DERL2/DGAT2/DMPK/DNAJC5/DPM2/EDEM1/ELOVL4/ELOVL7/EMC7/EMC9/ENTPD4/ERGIC1/ETFDH/FIS1/FKTN/FUNDC1/FUNDC2/FURIN/HLA-DPA1/HLA-DRA/HLA-E/IMMT/INSIG2/LEMD2/LEMD3/MCU/MFNG/MICU1/OXA1L/P2RX4/P2RX5/PCSK4/PCSK7/PEX11G/PEX2/PORCN/PPOX/PREB/PTPRN2/PTPRS/QSO…	104
CC	GO:0005911	cell-cell junction	125/3875	493/19559	0.0013984	0.0181792	0.0134764	ACTN4/AHNAK/AKT1/AMOTL2/ANK2/APP/ATP1A1/B4GALT1/CADM1/CCDC85B/CCDC85C/CD2AP/CDC42BPA/CDC42EP4/CDH5/CGN/CLDN11/CLDN16/CLDN20/CLDN4/CLIC4/CNN2/CNN3/CNTNAP1/CORO1A/CTNNA2/CTNNA3/CTNNB1/CXADR/DCHS1/DDX58/DLG1/DSG3/EIF4G2/EPCAM/EPHA4/ESAM/F11R/FGF13/FGFRL1/FLNA/FLRT1/FSCN1/GAB1/GJA1/GJA4/GJB6/GJC1/HAMP/IGSF21/IQGAP1/ITGA5/ITGB1/KCNA2/KCNJ2/KIRREL3/KIT/KLHL24/LAMA1/LDB3/LIMD1/LIN7A/LSR/MAP2K2/MAPK15/MA…	125
CC	GO:0034774	secretory granule lumen	86/3875	322/19559	0.00152869	0.0195362	0.0144824	A1BG/ACTN4/ACTR10/ACTR1B/ALDOA/ALDOC/APAF1/APP/ARHGAP9/CCT8/CDA/CFP/CHI3L1/CNN2/COMMD9/CREG1/CSNK2B/CTSA/CTSG/CTSW/CTSZ/CXCL1/DYNC1H1/DYNLT1/F5/F8/FAF2/FERMT3/FGG/FGR/FUCA1/GCA/GGH/GIP/GPI/GRP/GSN/GYG1/HEXB/HSPA6/IMPDH2/KNG1/LRG1/LRRC7/MIF/NEU1/NIT2/NPC2/OSTF1/PA2G4/PADI2/PCYOX1L/PDGFA/PENK/PGAM1/PNP/PPIA/PRSS2/PSMA2/PSMA5/PSMB1/PSMB7/PSMC2/PSMD1/PSMD11/PSMD14/PSMD6/PSMD7/PYGB/RARRES2/S100A11/S10…	86
CC	GO:0005765	lysosomal membrane	98/3875	375/19559	0.00161119	0.0199154	0.0147634	ABCC10/ABHD6/ACP2/AHNAK/ANXA6/AP1M1/AP2A1/AP2A2/AP2M1/AP2S1/AP5M1/ARL8B/ATP11A/ATP6V0D1/ATP6V1B2/ATP6V1D/ATP6V1E1/ATP6V1H/ATP8A1/ATRAID/B4GALT1/C3AR1/CD164/CD1B/CD74/CLTC/CP/CPNE1/CTSA/DAGLB/DEPDC5/DNAJC5/EEF1A2/FNIP1/GAA/GNAI1/GNB2/GNB4/GPR143/HLA-DOA/HLA-DPA1/HLA-DRA/ITFG2/ITM2C/LAMP5/LAMTOR1/LAMTOR2/LAMTOR3/LAMTOR4/LAMTOR5/LDLR/LMBRD1/LPCAT1/MFSD12/MTOR/NEU1/NPRL2/NPRL3/NSF/OCLN/OSTM1/P2RX4/PC…	98
CC	GO:0098852	lytic vacuole membrane	98/3875	375/19559	0.00161119	0.0199154	0.0147634	ABCC10/ABHD6/ACP2/AHNAK/ANXA6/AP1M1/AP2A1/AP2A2/AP2M1/AP2S1/AP5M1/ARL8B/ATP11A/ATP6V0D1/ATP6V1B2/ATP6V1D/ATP6V1E1/ATP6V1H/ATP8A1/ATRAID/B4GALT1/C3AR1/CD164/CD1B/CD74/CLTC/CP/CPNE1/CTSA/DAGLB/DEPDC5/DNAJC5/EEF1A2/FNIP1/GAA/GNAI1/GNB2/GNB4/GPR143/HLA-DOA/HLA-DPA1/HLA-DRA/ITFG2/ITM2C/LAMP5/LAMTOR1/LAMTOR2/LAMTOR3/LAMTOR4/LAMTOR5/LDLR/LMBRD1/LPCAT1/MFSD12/MTOR/NEU1/NPRL2/NPRL3/NSF/OCLN/OSTM1/P2RX4/PC…	98
CC	GO:0031983	vesicle lumen	87/3875	328/19559	0.00179375	0.0218143	0.0161712	A1BG/ACTN4/ACTR10/ACTR1B/ALDOA/ALDOC/APAF1/APP/ARHGAP9/CCT8/CDA/CFP/CHI3L1/CNN2/COMMD9/CREG1/CSNK2B/CTSA/CTSG/CTSW/CTSZ/CXCL1/DYNC1H1/DYNLT1/EGFR/F5/F8/FAF2/FERMT3/FGG/FGR/FUCA1/GCA/GGH/GIP/GPI/GRP/GSN/GYG1/HEXB/HSPA6/IMPDH2/KNG1/LRG1/LRRC7/MIF/NEU1/NIT2/NPC2/OSTF1/PA2G4/PADI2/PCYOX1L/PDGFA/PENK/PGAM1/PNP/PPIA/PRSS2/PSMA2/PSMA5/PSMB1/PSMB7/PSMC2/PSMD1/PSMD11/PSMD14/PSMD6/PSMD7/PYGB/RARRES2/S100A1…	87
CC	GO:0071011	precatalytic spliceosome	20/3875	53/19559	0.00189079	0.0226295	0.0167754	CWC27/IK/LSM3/LSM7/MFAP1/PHF5A/PRPF3/PRPF31/PRPF38A/PRPF38B/PRPF6/PRPF8/SF3A2/SF3B5/SF3B6/SNRPB/SNRPB2/SNRPD3/SRRM2/TXNL4A	20
CC	GO:0044665	MLL1/2 complex	13/3875	29/19559	0.0019539	0.0226653	0.016802	ASH2L/E2F6/HCFC1/INO80C/KANSL1/LAS1L/PELP1/PRPF31/RUVBL1/RUVBL2/TAF1/TAF7/WDR5	13
CC	GO:0071339	MLL1 complex	13/3875	29/19559	0.0019539	0.0226653	0.016802	ASH2L/E2F6/HCFC1/INO80C/KANSL1/LAS1L/PELP1/PRPF31/RUVBL1/RUVBL2/TAF1/TAF7/WDR5	13
CC	GO:0005681	spliceosomal complex	55/3875	192/19559	0.00200448	0.0228996	0.0169757	AAR2/BCAS2/BUD31/CCDC12/CCDC130/CDC40/CDC5L/CIRBP/CRNKL1/CWC27/CWF19L2/DDX23/DDX41/DHX15/HNRNPA2B1/IK/ISY1/IVNS1ABP/LSM3/LSM7/LUC7L3/MFAP1/PHF5A/PLRG1/PPIH/PPIL3/PRPF19/PRPF3/PRPF31/PRPF38A/PRPF38B/PRPF6/PRPF8/PTBP2/RBM8A/RNPC3/SF1/SF3A2/SF3B5/SF3B6/SNRNP25/SNRNP48/SNRPA/SNRPB/SNRPB2/SNRPD3/SNRPN/SRRM2/TRA2A/TXNL4A/U2AF1L4/U2AF2/USP39/XAB2/ZCRB1	55
CC	GO:0036020	endolysosome membrane	8/3875	14/19559	0.00224077	0.0241018	0.0178669	AP2A1/AP2A2/AP2M1/AP2S1/CLTC/LDLR/PCSK9/TLR9	8
CC	GO:0045239	tricarboxylic acid cycle enzyme complex	8/3875	14/19559	0.00224077	0.0241018	0.0178669	BCKDK/DBT/DLD/FH/OGDHL/SUCLA2/SUCLG1/SUCLG2	8
CC	GO:0060205	cytoplasmic vesicle lumen	86/3875	326/19559	0.00224524	0.0241018	0.0178669	A1BG/ACTN4/ACTR10/ACTR1B/ALDOA/ALDOC/APAF1/APP/ARHGAP9/CCT8/CDA/CFP/CHI3L1/CNN2/COMMD9/CREG1/CSNK2B/CTSA/CTSG/CTSW/CTSZ/CXCL1/DYNC1H1/DYNLT1/F5/F8/FAF2/FERMT3/FGG/FGR/FUCA1/GCA/GGH/GIP/GPI/GRP/GSN/GYG1/HEXB/HSPA6/IMPDH2/KNG1/LRG1/LRRC7/MIF/NEU1/NIT2/NPC2/OSTF1/PA2G4/PADI2/PCYOX1L/PDGFA/PENK/PGAM1/PNP/PPIA/PRSS2/PSMA2/PSMA5/PSMB1/PSMB7/PSMC2/PSMD1/PSMD11/PSMD14/PSMD6/PSMD7/PYGB/RARRES2/S100A11/S10…	86
CC	GO:0009295	nucleoid	17/3875	43/19559	0.00226953	0.0241018	0.0178669	ACADVL/DBT/FASTKD5/LONP1/LRPPRC/LRRC59/MPG/MTERF2/SLC25A5/SUPV3L1/TEFM/TFAM/TFB2M/TRMT10C/TUFM/UQCC2/VDAC2	17
CC	GO:0042645	mitochondrial nucleoid	17/3875	43/19559	0.00226953	0.0241018	0.0178669	ACADVL/DBT/FASTKD5/LONP1/LRPPRC/LRRC59/MPG/MTERF2/SLC25A5/SUPV3L1/TEFM/TFAM/TFB2M/TRMT10C/TUFM/UQCC2/VDAC2	17
CC	GO:0070382	exocytic vesicle	62/3875	223/19559	0.00239087	0.0241974	0.0179378	AMPH/APP/ATP6V0D1/ATP6V1G2/ATP8A1/BCL2L1/BDNF/BIN1/BTBD8/COPS4/COPS5/CPLX3/DNAJC5/DPYSL3/GIPC1/GRIA1/IQSEC1/KIRREL3/LAMP5/MT3/PENK/PPT1/PRRT2/PTPRN2/PTPRS/RAB11B/RAB12/RAB13/RAB27B/RAB3A/RAB3C/RAB3D/RAB5A/RAB6A/RABAC1/SCAMP5/SEMA4C/SH3GL2/SLC2A8/SLC30A3/STX1A/STX3/SV2B/SV2C/SVOP/SYN2/SYN3/SYNPR/SYT1/SYT13/SYT15/SYT17/SYT3/SYTL5/TPRG1L/UNC13B/UNC13C/VAMP1/VDAC2/VPS45/VTI1B/WDR7	62
CC	GO:0005839	proteasome core complex	10/3875	20/19559	0.00239671	0.0241974	0.0179378	PSMA1/PSMA2/PSMA5/PSMA7/PSMB1/PSMB10/PSMB3/PSMB4/PSMB6/PSMB7	10
CC	GO:0036019	endolysosome	10/3875	20/19559	0.00239671	0.0241974	0.0179378	AP2A1/AP2A2/AP2M1/AP2S1/CLTC/CTSS/LDLR/LGMN/PCSK9/TLR9	10
CC	GO:0043204	perikaryon	46/3875	156/19559	0.00240691	0.0241974	0.0179378	APP/ASTN2/CCK/CCR2/CDK5/CHRNA10/CIB1/CPLX1/CPNE5/CRH/CRMP1/CRYAB/ELAVL4/ENDOG/ENO2/EPHA4/FLNA/G3BP1/GLUL/GOT2/GRIK3/HDAC6/HPCA/KCNA1/KCNA2/KCNC3/KCND2/KCNE3/KCNH1/KLHL24/MAPK10/MPP5/PAM/PCSK2/PENK/PPP1CA/PTPRS/RTN4R/RTN4RL1/SEMA4F/SERPINI1/SLC1A1/SLC8A3/SYAP1/TRPM2/TTLL7	46
CC	GO:0043209	myelin sheath	18/3875	47/19559	0.00258911	0.0256867	0.0190418	DLG1/ERMN/EXOC4/GDI1/GLUL/GSN/ITGB1/MARVELD2/MPP5/MPZ/PLP1/PMP2/PMP22/PRKCZ/SCRIB/SERINC5/TUBA1A/TUBB4A	18
CC	GO:0031252	cell leading edge	107/3875	421/19559	0.00271985	0.0265	0.0196447	ACAP2/ACTA2/ALS2/AMPH/APBB1/APP/APPL2/ARF6/ARFIP2/ARHGAP31/ARHGEF4/ARPC3/ARPIN/ATF4/ATP6V1B2/AVIL/CD2AP/CD44/CDC42BPA/CDK5/CIB1/CORO1A/CSPG4/CTNNA2/CTNNA3/CTNNB1/CXCR4/DDX58/DGKZ/DPYSL3/DUOX1/DUOXA2/DYNLT1/DYSF/EZR/FGD2/FGD4/FGR/FSCN1/FSCN3/GDPD2/GRIA1/GSN/HAX1/HDAC6/HPCA/IFIT5/INPP5K/IQGAP1/ITGA5/ITGB1/ITGB4/KCNA2/KCNC3/KCNH1/KLHL41/LAMP5/LCP1/LDB1/MEFV/MTMR6/MYH9/MYLK/MYO1C/MYO1G/NCKAP1/NME1/OC…	107
CC	GO:0035097	histone methyltransferase complex	26/3875	77/19559	0.00278897	0.0265	0.0196447	AEBP2/ASH2L/CBX5/E2F6/HCFC1/INO80C/KANSL1/KDM4B/KDM5A/KDM5C/KDM5D/KDM6B/KMT2B/KMT2D/LAS1L/NCOA6/PELP1/PHF1/PHF19/PRDM4/PRPF31/RUVBL1/RUVBL2/TAF1/TAF7/WDR5	26
CC	GO:0071007	U2-type catalytic step 2 spliceosome	13/3875	30/19559	0.00282924	0.0265	0.0196447	BCAS2/BUD31/CDC40/CDC5L/CRNKL1/PLRG1/PRPF19/PRPF8/SNRPB/SNRPB2/SNRPD3/SRRM2/XAB2	13
CC	GO:0030135	coated vesicle	79/3875	298/19559	0.00286573	0.0265	0.0196447	ACTR1A/ADCY8/AP1M1/AP2A1/AP2A2/AP2M1/AP2S1/AP3B2/APP/ARCN1/ASTN2/BCAP31/BNIP1/BTBD8/BTC/CD74/CLTC/CLTCL1/COL7A1/COPE/COPZ1/CTSZ/DDHD2/DENND1B/DNAJC5/DVL1/DVL2/EGFR/EPN3/ERGIC1/F5/F8/FURIN/GOSR2/GRIA1/HAX1/HIP1/HLA-DPA1/HLA-DRA/HLA-E/INPP5F/KDELR1/KIAA0319/KLHL12/LDLR/LDLRAP1/LMAN2/LMBRD1/NCALD/NECAP1/NRGN/NUMB/OCRL/PACS1/PCSK9/PDCD6/RAB13/RAB14/RAB27B/RAB3A/RAB5A/SCYL1/SEC16A/SEC24B/SFTPB/SGIP1/S…	79
CC	GO:0032592	integral component of mitochondrial membrane	27/3875	81/19559	0.0028785	0.0265	0.0196447	ABCB10/ABCB6/BAK1/CCDC51/CHCHD10/CHCHD6/CNR1/COA1/COA3/COX11/DMPK/ETFDH/FIS1/FUNDC1/FUNDC2/IMMT/MCU/MICU1/OXA1L/PPOX/SCO1/SCO2/SFXN2/SLC25A19/TIMM17A/TMEM70/TOMM20	27
CC	GO:0014704	intercalated disc	19/3875	51/19559	0.00288196	0.0265	0.0196447	ANK2/ATP1A1/CTNNA3/CTNNB1/CXADR/DLG1/FGF13/GJA1/GJC1/HAMP/ITGB1/KCNJ2/MYH1/NRAP/PAK1/RANGRF/SCN4B/SLC2A1/TMEM65	19
CC	GO:0000776	kinetochore	41/3875	137/19559	0.00298945	0.0271572	0.0201319	ANAPC16/BOD1/BOD1L2/CBX5/CCNB1/CENPT/CENPW/CHAMP1/CLASP1/DCTN2/DCTN3/DCTN4/DYNC1I1/DYNLL1/KANSL1/KIF22/KIF2B/MIS12/MIS18BP1/NEK2/NSL1/NUP107/NUP160/NUP37/NUP85/ORC2/PHF2/PPP1CC/RANGAP1/REC8/SEH1L/SKA1/SKA2/SMC1A/SPDL1/SS18L1/SUGT1/SUMO3/TRAPPC12/ZW10/ZWINT	41
CC	GO:0005876	spindle microtubule	23/3875	66/19559	0.00302931	0.0271916	0.0201574	BOD1/BOD1L2/CDC16/CLASP1/CLTC/CSNK1D/HAUS2/KIF3A/KIF3B/KIFAP3/KLHL21/NUMA1/POLB/PSRC1/RAB11A/RMDN3/SKA1/SKA2/TUBG1/TUBG2/TUBGCP3/XIAP/ZW10	23
CC	GO:0097060	synaptic membrane	99/3875	387/19559	0.00310428	0.0275368	0.0204133	ABHD17A/ABHD17B/ABHD6/ADAM23/ADCY8/ADRA2C/ANK2/APBB1/ATP2B4/CACNG8/CHRM1/CHRNA10/CNR1/CNTN6/CNTNAP1/CPLX3/CRYAB/CSPG5/CTNNA2/CTNNB1/DAGLB/DCC/DLG1/EFNB3/EPHA4/ERC2/FXYD6/GLRB/GPHN/GRIA1/GRIA2/GRIK1/GRIK3/GRIN2B/GRIN3B/GRM1/GRM3/HIP1/HTR2A/IGSF21/IGSF9B/IL1RAPL1/IL31RA/ITGB1/KCNA1/KCNA2/KCNC3/KCND2/KCND3/KCNH1/KCNJ9/LIN7A/LRRTM1/NDUFS7/NETO1/NLGN1/NPTN/NRGN/NRP1/NSG1/OLFM2/PALM/PCDHB13/PDE2A/PDLIM…	99
CC	GO:0099023	vesicle tethering complex	24/3875	70/19559	0.00317653	0.0278501	0.0206455	AKTIP/COG3/EXOC1/EXOC2/EXOC4/HOOK1/HOOK2/HOOK3/RINT1/SYNPO2/TGFBRAP1/TMEM115/TRAPPC11/TRAPPC12/TRAPPC2/TRAPPC2L/TRAPPC5/TRAPPC6B/VPS16/VPS39/VPS51/VPS53/VPS8/ZW10	24
CC	GO:0070603	SWI/SNF superfamily-type complex	25/3875	74/19559	0.00330245	0.0286212	0.0212172	ACTL6B/ARID1B/BAZ1A/BRD9/CECR2/DMAP1/DPF2/GATAD2A/GATAD2B/INO80C/INO80E/MTA3/RUVBL1/RUVBL2/SMARCA1/SMARCA4/SMARCE1/SRCAP/SS18/SS18L1/TFPT/TRRAP/YY1AP1/ZBTB7A/ZNHIT1	25
CC	GO:0098573	intrinsic component of mitochondrial membrane	27/3875	82/19559	0.00349538	0.029949	0.0222015	ABCB10/ABCB6/BAK1/CCDC51/CHCHD10/CHCHD6/CNR1/COA1/COA3/COX11/DMPK/ETFDH/FIS1/FUNDC1/FUNDC2/IMMT/MCU/MICU1/OXA1L/PPOX/SCO1/SCO2/SFXN2/SLC25A19/TIMM17A/TMEM70/TOMM20	27
CC	GO:0005838	proteasome regulatory particle	10/3875	21/19559	0.00377	0.0315842	0.0234137	PSMC1/PSMC2/PSMC5/PSMD1/PSMD11/PSMD14/PSMD4/PSMD6/PSMD7/PSMD8	10
CC	GO:0005868	cytoplasmic dynein complex	10/3875	21/19559	0.00377	0.0315842	0.0234137	DCTN4/DYNC1H1/DYNC1I1/DYNC2H1/DYNLL1/DYNLL2/DYNLRB2/DYNLT1/NUDCD3/TOPORS	10
CC	GO:0034399	nuclear periphery	39/3875	131/19559	0.00410624	0.0340231	0.0252216	ANAPC4/ATF4/ATN1/ATXN3/CENPW/CLIC4/CSNK2B/FIGN/HNRNPA2B1/JAK2/KIN/LMNB2/MATR3/MORC2/NARF/NUMA1/NUP107/NUP205/NUP93/PCNA/PHB2/PHF5A/PPIG/PRKCZ/RGS12/RNASEL/RUVBL1/RUVBL2/SFPQ/SMC1A/SMC3/SORBS1/STAG1/STAG2/TGFB1I1/THOC1/TP53/VIM/ZNF703	39
CC	GO:0101002	ficolin-1-rich granule	37/3875	124/19559	0.00488376	0.0395952	0.0293523	A1BG/ACTR10/ACTR1B/ALDOA/ALDOC/APAF1/CCT8/CDA/CDK13/COMMD3/COMMD9/CSNK2B/CTSS/CTSZ/DYNLT1/GPI/GSN/GYG1/HSPA6/IMPDH2/LRG1/MIF/OSTF1/PGAM1/PNP/PPIA/PSMA2/PSMA5/PSMB1/PSMB7/PSMC2/PSMD11/PSMD14/PSMD6/PSMD7/VCP/XRCC6	37
CC	GO:1904813	ficolin-1-rich granule lumen	37/3875	124/19559	0.00488376	0.0395952	0.0293523	A1BG/ACTR10/ACTR1B/ALDOA/ALDOC/APAF1/CCT8/CDA/CDK13/COMMD3/COMMD9/CSNK2B/CTSS/CTSZ/DYNLT1/GPI/GSN/GYG1/HSPA6/IMPDH2/LRG1/MIF/OSTF1/PGAM1/PNP/PPIA/PSMA2/PSMA5/PSMB1/PSMB7/PSMC2/PSMD11/PSMD14/PSMD6/PSMD7/VCP/XRCC6	37
CC	GO:0044391	ribosomal subunit	52/3875	187/19559	0.0050629	0.0403896	0.0299412	DHX29/EIF2A/EIF2D/ISG15/MALSU1/MRPL1/MRPL15/MRPL16/MRPL17/MRPL23/MRPL27/MRPL28/MRPL3/MRPL32/MRPL33/MRPL34/MRPL40/MRPL46/MRPL47/MRPL48/MRPL54/MRPL9/MRPS11/MRPS17/MRPS18B/MRPS2/MRPS21/MRPS22/MRPS26/MRPS28/MRPS35/MRPS7/NDUFAB1/RPL10A/RPL14/RPL15/RPL18/RPL26L1/RPL29/RPL3/RPL32/RPL35/RPL37/RPL37A/RPL8/RPLP0/RPS14/RPS15/RPS27A/RPS27L/RPS3/RPS4Y1	52
CC	GO:1905354	exoribonuclease complex	11/3875	25/19559	0.00512416	0.0403896	0.0299412	EXOSC2/EXOSC5/EXOSC7/EXOSC8/GTPBP1/KHSRP/LAS1L/NVL/PNPT1/SUPV3L1/ZFC3H1	11
CC	GO:1905368	peptidase complex	29/3875	92/19559	0.00514245	0.0403896	0.0299412	F3/F7/HSPB1/HTRA2/PSMA1/PSMA2/PSMA5/PSMA7/PSMB1/PSMB10/PSMB3/PSMB4/PSMB6/PSMB7/PSMC1/PSMC2/PSMC5/PSMD1/PSMD11/PSMD14/PSMD4/PSMD6/PSMD7/PSMD8/SPCS2/TRRAP/TXNL1/VCP/ZFAND2A	29
CC	GO:0031301	integral component of organelle membrane	93/3875	367/19559	0.00537511	0.0417818	0.0309733	ABCB10/ABCB6/ALG3/AMFR/ATF6B/ATP6V1G2/ATP8A1/B4GALNT1/BAK1/BCAP31/BNIP1/CASD1/CCDC51/CD74/CHCHD10/CHCHD6/CNR1/COA1/COA3/COX11/CPT1C/DERL2/DGAT2/DMPK/DPM2/EDEM1/ELOVL4/ELOVL7/EMC7/EMC9/ENTPD4/ERGIC1/ETFDH/FIS1/FKTN/FUNDC1/FUNDC2/FURIN/HLA-DPA1/HLA-DRA/HLA-E/IMMT/INSIG2/LEMD2/LEMD3/MCU/MFNG/MICU1/OXA1L/P2RX4/P2RX5/PCSK4/PCSK7/PEX11G/PEX2/PORCN/PPOX/PREB/PTPRN2/PTPRS/QSOX2/RFNG/RHBDD2/RNF183/SARAF/S…	93
CC	GO:0001650	fibrillar center	38/3875	129/19559	0.00554455	0.0426088	0.0315863	AFF4/AKNA/BTBD10/CAMK4/CC2D1A/CCDC137/CD2AP/CHCHD1/DCLRE1A/DEAF1/EEF1D/EXOSC8/EZR/FAM111A/FHIT/GAR1/IP6K1/IP6K2/KDM5D/KIT/MAP3K14/MBD6/MRPL23/NFIC/NOLC1/PAK6/PLRG1/PRMT7/RNMT/SMAD7/SNRPB2/SPATA2/TIMM13/TRIM27/TXNRD1/USO1/YY1AP1/ZNF415	38
CC	GO:0071005	U2-type precatalytic spliceosome	18/3875	50/19559	0.00559452	0.0426088	0.0315863	CWC27/IK/LSM3/LSM7/MFAP1/PHF5A/PRPF3/PRPF31/PRPF38A/PRPF6/PRPF8/SF3A2/SF3B5/SNRPB/SNRPB2/SNRPD3/SRRM2/TXNL4A	18
CC	GO:0031965	nuclear membrane	78/3875	301/19559	0.00566339	0.0427019	0.0316553	AAAS/ADRA1B/ARL6IP6/BCL2L1/BOK/BRIP1/C2orf42/CDH5/CLCC1/CLMN/CPNE1/CUEDC2/DMPK/DNAJC1/DNAJC2/DPY19L3/EGFR/EI24/GAPDH/GUCY2D/HAX1/ITGB4/ITPRIP/KCNH1/KLHDC2/LEMD2/LEMD3/LMNB2/LRPPRC/MAD2L1BP/MATR3/MCM3AP/MFSD10/MRPS23/NAV3/NDUFB4/NUDT9/NUP107/NUP155/NUP205/NUP54/NUP85/NUP93/OSBPL6/P2RX4/P2RX5/PAK1/PHF8/PLRG1/POM121/POM121C/PRICKLE1/PRICKLE2/PRPF38A/QRICH2/QSOX2/RANGAP1/RAP1GAP2/RB1CC1/RBM15/SMOX/ST…	78
CC	GO:0042470	melanosome	32/3875	105/19559	0.00600472	0.0443879	0.0329051	AHCY/ANXA2P2/ANXA6/ATP1A1/ATP6V1B2/ATP6V1G2/CCT4/CLTC/DNAJC5/ERP29/GGH/GPNMB/GPR143/HSP90B1/ITGB1/MYH11/PDCD6IP/PDIA6/PPIB/PRDX1/RAB1A/RAB27B/RAB32/RAB38/RAB5A/RAB5C/SLC2A1/SLC3A2/STOM/STX3/TPP1/TRPV2	32
CC	GO:0048770	pigment granule	32/3875	105/19559	0.00600472	0.0443879	0.0329051	AHCY/ANXA2P2/ANXA6/ATP1A1/ATP6V1B2/ATP6V1G2/CCT4/CLTC/DNAJC5/ERP29/GGH/GPNMB/GPR143/HSP90B1/ITGB1/MYH11/PDCD6IP/PDIA6/PPIB/PRDX1/RAB1A/RAB27B/RAB32/RAB38/RAB5A/RAB5C/SLC2A1/SLC3A2/STOM/STX3/TPP1/TRPV2	32
CC	GO:0030132	clathrin coat of coated pit	8/3875	16/19559	0.00657553	0.0471076	0.0349213	AP2A1/AP2A2/AP2M1/AP2S1/BTBD8/CLTC/SGIP1/SYNJ1	8
CC	GO:0071014	post-mRNA release spliceosomal complex	7/3875	13/19559	0.00661446	0.0471076	0.0349213	CCDC12/CCDC130/CRNKL1/CWF19L2/DHX15/ISY1/XAB2	7
CC	GO:0098993	anchored component of synaptic vesicle membrane	7/3875	13/19559	0.00661446	0.0471076	0.0349213	CPLX3/DNAJC5/RAB11B/RAB27B/RAB3A/RAB3C/RAB5A	7
CC	GO:0098563	intrinsic component of synaptic vesicle membrane	17/3875	47/19559	0.00662255	0.0471076	0.0349213	ATP6V1G2/ATP8A1/CPLX3/DNAJC5/PTPRN2/PTPRS/RAB11B/RAB27B/RAB3A/RAB3C/RAB5A/SLC30A3/STX1A/SV2C/SYNPR/SYT1/VAMP1	17
CC	GO:0000777	condensed chromosome kinetochore	32/3875	106/19559	0.00700084	0.0490292	0.0363458	ANAPC16/BOD1/BOD1L2/CCNB1/CENPT/CENPW/CHAMP1/CLASP1/DCTN3/DYNC1I1/KANSL1/KIF2B/MIS12/MIS18BP1/NEK2/NSL1/NUP107/NUP37/NUP85/ORC2/PHF2/PPP1CC/RANGAP1/REC8/SEH1L/SKA1/SKA2/SMC1A/SPDL1/SS18L1/ZW10/ZWINT	32
CC	GO:0044291	cell-cell contact zone	24/3875	74/19559	0.00702275	0.0490292	0.0363458	AHNAK/ANK2/ATP1A1/CTNNA3/CTNNB1/CXADR/DLG1/FGF13/FGFRL1/GJA1/GJC1/HAMP/ITGB1/KCNJ2/MYH1/NRAP/PAK1/PECAM1/RANGRF/SCN4B/SCRIB/SLC2A1/TIAM1/TMEM65	24
CC	GO:0030117	membrane coat	29/3875	94/19559	0.00716903	0.0491404	0.0364283	AP1M1/AP2A1/AP2A2/AP2M1/AP2S1/AP3B2/AP3M2/AP4B1/AP5M1/ARCN1/BTBD8/CHMP2A/CHMP4B/CLTC/CLTCL1/COPE/COPZ1/EPN3/KCNQ5/KLHL12/NCALD/NECAP1/PDCD6/SCYL1/SEC24B/SGIP1/SYNJ1/TMED3/VPS39	29
CC	GO:0048475	coated membrane	29/3875	94/19559	0.00716903	0.0491404	0.0364283	AP1M1/AP2A1/AP2A2/AP2M1/AP2S1/AP3B2/AP3M2/AP4B1/AP5M1/ARCN1/BTBD8/CHMP2A/CHMP4B/CLTC/CLTCL1/COPE/COPZ1/EPN3/KCNQ5/KLHL12/NCALD/NECAP1/PDCD6/SCYL1/SEC24B/SGIP1/SYNJ1/TMED3/VPS39	29
CC	GO:0032281	AMPA glutamate receptor complex	11/3875	26/19559	0.0073137	0.0496804	0.0368286	ABHD6/CACNG8/CPT1C/GRIA1/GRIA2/OLFM2/OLFM3/PORCN/SHISA6/SHISA7/SHISA9	11
CC	GO:0005819	spindle	92/3875	367/19559	0.0076374	0.0513913	0.0380969	AAAS/ACOT13/AKT1/ALMS1/APP/ARL8B/ATM/BCCIP/BEX4/BOD1/BOD1L2/CBX1/CCNB1/CDC16/CDCA8/CEP104/CHAMP1/CLASP1/CLTC/CLTCL1/CRMP1/CSNK1D/CTDP1/CTNNB1/CXCR2/DCTN3/DCTN4/DYNC1I1/DYNLL1/DYNLT1/E4F1/EML1/EML3/ERCC2/FAM110A/FMN2/HAUS2/HAUS6/HAUS7/HDAC3/HSPA2/HSPB1/IK/JTB/KIF14/KIF15/KIF22/KIF2B/KIF3A/KIF3B/KIFAP3/KLHL21/LIMK2/MAD2L1BP/MAP7D3/MAPK15/MAPRE2/MID1/MTCL1/MYH9/MZT2B/NEK2/NUMA1/NUP85/ODF2/PLK2/POLB/…	92
CC	GO:0150034	distal axon	79/3875	309/19559	0.00770188	0.0513913	0.0380969	ADRA2C/ALS2/AMFR/APBB1/APP/ARHGAP4/ARPC3/ATCAY/ATP6V0D1/BLVRB/CCK/CDK5/CHRM1/CIB1/CNR1/CPEB4/CPLX1/CPLX3/CRMP1/CTSZ/CXADR/DCTN2/DOCK7/DPYSL3/DVL1/DYNLT1/ELAVL4/EPHA4/ERC2/EXOC4/FGF13/FLNA/FSCN1/FSCN3/GIT1/GLUL/GRIK3/IQGAP1/KCNA1/KCNA2/LAMP5/LRRTM1/NRP1/OPHN1/P2RX4/PALLD/PDYN/PENK/PRRT2/PTBP2/PTPRN2/PTPRO/PTPRS/RAB3A/RAB5A/RGS10/RTN4R/SETX/SHANK2/SLC1A1/SLC8A3/SLC9A6/SNCB/STMN2/STMN4/STX3/SYAP1/SY…	79
CC	GO:0098687	chromosomal region	88/3875	350/19559	0.00822142	0.0543768	0.04031	ANAPC16/ATM/ATR/BOD1/BOD1L2/CBX1/CBX5/CCNB1/CDCA8/CENPT/CENPW/CHAMP1/CLASP1/DCLRE1A/DCLRE1B/DCLRE1C/DCTN2/DCTN3/DCTN4/DDB1/DOT1L/DYNC1I1/DYNLL1/GAR1/HNRNPA2B1/KANSL1/KDM1A/KIF22/KIF2B/MIS12/MIS18BP1/NABP2/NAT10/NCAPG/NEK2/NHP2/NLRP2/NSL1/NSMCE1/NSMCE2/NUP107/NUP160/NUP37/NUP85/OIP5/ORC2/ORC3/ORC4/ORC5/PARP1/PCNA/PHF2/PPP1CA/PPP1CC/PPP2CB/PPP2R1A/PPP2R5A/PTGES3/RANGAP1/RCC2/REC8/RNF8/RPA1/RPA2/SEH…	88
CC	GO:0005905	clathrin-coated pit	23/3875	71/19559	0.00833229	0.0546308	0.0404984	ADCY8/AMN/AP2A1/AP2A2/AP2M1/AP2S1/APP/BTBD8/CLTC/CLTCL1/EPN3/FNBP1/INPP5F/LDLR/NECAP1/NUMB/OCRL/REPS1/SELE/SGIP1/SYNJ1/TNK2/VLDLR	23
CC	GO:0000775	chromosome, centromeric region	53/3875	196/19559	0.00852248	0.0550141	0.0407825	ANAPC16/BOD1/BOD1L2/CBX1/CBX5/CCNB1/CDCA8/CENPT/CENPW/CHAMP1/CLASP1/DCTN2/DCTN3/DCTN4/DYNC1I1/DYNLL1/KANSL1/KIF22/KIF2B/MIS12/MIS18BP1/NCAPG/NEK2/NSL1/NUP107/NUP160/NUP37/NUP85/OIP5/ORC2/PHF2/PPP1CC/PPP2CB/PPP2R1A/PPP2R5A/RANGAP1/RCC2/REC8/SEH1L/SKA1/SKA2/SMC1A/SMC3/SPDL1/SS18L1/STAG1/STAG2/SUGT1/SUMO3/SYCP3/TRAPPC12/ZW10/ZWINT	53
CC	GO:0030658	transport vesicle membrane	56/3875	209/19559	0.00853667	0.0550141	0.0407825	AMPH/AP2A1/ATP6V1G2/ATP8A1/BCL2L1/CD74/CLTC/CLTCL1/CPLX3/CUZD1/DNAJC5/GOSR2/GRIA1/HLA-DPA1/HLA-DRA/HLA-E/KLHL12/LAMP5/NCALD/NRGN/PAM/PDCD6/PRRT2/PTPRN2/PTPRS/RAB11B/RAB1A/RAB27B/RAB3A/RAB3C/RAB5A/SCAMP5/SEC16A/SEC24B/SEMA4C/SH3GL2/SLC30A3/SORL1/STX1A/SV2B/SV2C/SVOP/SYN2/SYN3/SYNPR/SYT1/SYT3/TGFA/TMEM184A/TPRG1L/UNC13B/UNC13C/USO1/VAMP1/VMA21/VTI1B	56
CC	GO:0001726	ruffle	49/3875	179/19559	0.00872328	0.0557403	0.0413208	ACAP2/ALS2/APPL2/ARF6/ARFIP2/ARHGEF4/ATP6V1B2/CD2AP/CIB1/CSPG4/DDX58/EZR/FGD2/FGD4/FGR/FSCN1/FSCN3/GSN/IFIT5/INPP5K/IQGAP1/ITGA5/ITGB1/KLHL41/LCP1/MEFV/MTMR6/MYH9/MYO1C/NCKAP1/NME1/PACSIN2/PAK1/PALLD/PDGFRB/PLA2G4F/PLEKHO1/RAB22A/RAB5A/RPS3/S100A11/SLC9A3R1/SPRY2/TIAM1/TLN1/TLN2/TLR4/TRPM7/WASF2	49
CC	GO:0008021	synaptic vesicle	55/3875	205/19559	0.00883543	0.0559825	0.0415004	AMPH/APP/ATP6V0D1/ATP6V1G2/ATP8A1/BCL2L1/BDNF/BIN1/BTBD8/COPS4/COPS5/CPLX3/DNAJC5/GIPC1/GRIA1/IQSEC1/KIRREL3/LAMP5/MT3/PENK/PPT1/PRRT2/PTPRN2/PTPRS/RAB11B/RAB12/RAB13/RAB27B/RAB3A/RAB3C/RAB3D/RAB5A/RABAC1/SCAMP5/SEMA4C/SH3GL2/SLC2A8/SLC30A3/STX1A/STX3/SV2B/SV2C/SVOP/SYN2/SYN3/SYNPR/SYT1/TPRG1L/UNC13B/UNC13C/VAMP1/VDAC2/VPS45/VTI1B/WDR7	55
CC	GO:0030120	vesicle coat	19/3875	56/19559	0.00922413	0.0579583	0.042965	AP2A1/AP2A2/AP2M1/AP2S1/ARCN1/BTBD8/CLTC/CLTCL1/COPE/COPZ1/EPN3/KLHL12/NCALD/NECAP1/PDCD6/SCYL1/SEC24B/SGIP1/TMED3	19
CC	GO:0030672	synaptic vesicle membrane	31/3875	104/19559	0.00955757	0.0590689	0.0437884	AMPH/ATP6V1G2/ATP8A1/BCL2L1/CPLX3/DNAJC5/LAMP5/PRRT2/PTPRN2/PTPRS/RAB11B/RAB27B/RAB3A/RAB3C/RAB5A/SCAMP5/SEMA4C/SH3GL2/SLC30A3/STX1A/SV2B/SV2C/SVOP/SYN2/SYN3/SYNPR/SYT1/TPRG1L/UNC13B/UNC13C/VAMP1	31
CC	GO:0099501	exocytic vesicle membrane	31/3875	104/19559	0.00955757	0.0590689	0.0437884	AMPH/ATP6V1G2/ATP8A1/BCL2L1/CPLX3/DNAJC5/LAMP5/PRRT2/PTPRN2/PTPRS/RAB11B/RAB27B/RAB3A/RAB3C/RAB5A/SCAMP5/SEMA4C/SH3GL2/SLC30A3/STX1A/SV2B/SV2C/SVOP/SYN2/SYN3/SYNPR/SYT1/TPRG1L/UNC13B/UNC13C/VAMP1	31
CC	GO:0043202	lysosomal lumen	29/3875	96/19559	0.00981523	0.0601682	0.0446032	ACP2/BGN/CD74/CHID1/CSPG4/CSPG5/CTSA/CTSS/DCN/FUCA1/GAA/GYG1/HEXB/IDS/KERA/LGMN/MAN2B2/NCAN/NEU1/NPC2/NSG1/OGN/OMD/PDGFRB/PLD3/PPT1/PRELP/SMPD1/TPP1	29
CC	GO:0070069	cytochrome complex	13/3875	34/19559	0.00997669	0.0606647	0.0449713	BCS1L/COX4I1/COX6A1/COX6B1/COX7B/COX8A/CYC1/NDUFA4/UQCR10/UQCRC1/UQCRC2/UQCRFS1/UQCRQ	13
CC	GO:0044232	organelle membrane contact site	11/3875	27/19559	0.0101679	0.0613325	0.0454664	ACSL4/ATG5/CLCC1/MBOAT7/RAB32/RAB38/RMDN3/TMEM41B/TMX2/TOMM20/ZFYVE1	11
CC	GO:0016282	eukaryotic 43S preinitiation complex	8/3875	17/19559	0.0102883	0.0615667	0.04564	DHX29/EIF1/EIF3B/EIF3D/EIF3G/EIF3H/EIF3I/EIF3K	8
CC	GO:0005798	Golgi-associated vesicle	49/3875	181/19559	0.0108351	0.0624315	0.0462811	ACR/ACTR1A/AP2A1/APP/ARCN1/BNIP1/CD74/CLTC/CLTCL1/COL7A1/COPE/COPZ1/CSPG5/CTSZ/DDHD2/ERGIC1/F5/F8/FURIN/GJA1/GOSR2/GRIA1/HLA-DPA1/HLA-DRA/HLA-E/KDELR1/KLHL12/LMAN2/NCALD/NRGN/OCRL/PACS1/PCSK9/PDCD6/PI4KA/RAB13/RAB14/RAB27B/RHOQ/SCYL1/SEC16A/SEC24B/STEAP2/TGFA/TMED3/USO1/VMA21/VTI1B/ZDHHC17	49
CC	GO:0000177	cytoplasmic exosome (RNase complex)	7/3875	14/19559	0.0109882	0.0624315	0.0462811	EXOSC2/EXOSC5/EXOSC7/EXOSC8/GTPBP1/PNPT1/SUPV3L1	7
CC	GO:0005750	mitochondrial respiratory chain complex III	7/3875	14/19559	0.0109882	0.0624315	0.0462811	BCS1L/CYC1/UQCR10/UQCRC1/UQCRC2/UQCRFS1/UQCRQ	7
CC	GO:0030677	ribonuclease P complex	7/3875	14/19559	0.0109882	0.0624315	0.0462811	HSD17B10/POP4/POP5/POP7/RPP40/RPPH1/TRMT10C	7
CC	GO:0045275	respiratory chain complex III	7/3875	14/19559	0.0109882	0.0624315	0.0462811	BCS1L/CYC1/UQCR10/UQCRC1/UQCRC2/UQCRFS1/UQCRQ	7
CC	GO:0030666	endocytic vesicle membrane	45/3875	164/19559	0.011079	0.0624315	0.0462811	ANXA3/AP2A1/AP2A2/AP2M1/AP2S1/APPL2/ATG5/ATP6V0B/ATP6V0D1/ATP6V0E1/BTBD8/CACNG8/CAMK2B/CAV1/CD163/CD74/CLTC/CORO1A/ENTPD7/GPR161/GRIA1/GRIA2/HLA-DPA1/HLA-DRA/HLA-E/LDLR/MDM2/OCRL/RAB11B/RAB22A/RAB32/RAB38/RAB43/RAB5A/RAB9B/RPS27A/SGIP1/SH3GL2/SNAP23/TAP2/TLR6/UBB/UBC/WASL/WNT5A	45
CC	GO:0019774	proteasome core complex, beta-subunit complex	6/3875	11/19559	0.0110953	0.0624315	0.0462811	PSMB1/PSMB10/PSMB3/PSMB4/PSMB6/PSMB7	6
CC	GO:0030122	AP-2 adaptor complex	6/3875	11/19559	0.0110953	0.0624315	0.0462811	AP2A1/AP2A2/AP2M1/AP2S1/BTBD8/SGIP1	6
CC	GO:0005775	vacuolar lumen	47/3875	173/19559	0.0115847	0.0635729	0.0471272	ACP2/ACTR10/BGN/CCT8/CD74/CHID1/CREG1/CSPG4/CSPG5/CTSA/CTSG/CTSS/DCN/DYNC1H1/FAF2/FUCA1/GAA/GCA/GGH/GYG1/HEXB/IDS/KERA/LGMN/MAN2B2/NCAN/NEU1/NPC2/NSG1/OGN/OMD/PA2G4/PADI2/PDGFRB/PLD3/PPT1/PRELP/PRSS2/PSMD1/PYGB/S100A7/SERPINA3/SMPD1/TPP1/TUBB/TUBB4B/VCP	47
CC	GO:0005635	nuclear envelope	114/3875	473/19559	0.0116852	0.0635729	0.0471272	AAAS/ABCF1/ADRA1B/APP/ARL6IP6/ATRAID/BCL2L1/BICD2/BIN1/BNIP1/BOK/BRIP1/C2orf42/CBX5/CDH5/CETN2/CETN3/CHMP2A/CHMP4B/CLCC1/CLGN/CLMN/CPNE1/CUEDC2/DDX19B/DMPK/DNAJC1/DNAJC2/DPY19L3/EGFR/EI24/EIF5A/GAPDH/GPX4/GUCY2D/HAX1/ITGB4/ITPRIP/KCNH1/KLHDC2/KPNA3/LEMD2/LEMD3/LMNB2/LRPPRC/LRRC59/MAD2L1BP/MATR3/MCM3AP/MFSD10/MRPS23/MTMR6/MTOR/MYO1C/NAV3/NDUFB4/NUDT9/NUP107/NUP155/NUP160/NUP205/NUP37/NUP54/NUP85/N…	114
CC	GO:0016328	lateral plasma membrane	21/3875	65/19559	0.011755	0.0635729	0.0471272	ATP1A1/CLDN4/CTNNB1/DLG1/DVL1/DVL2/EPCAM/ERBB3/FGF13/IQGAP1/MTCL1/MYO1C/NSG1/NUMA1/OCLN/PPP2R1A/PTPRO/RAB13/SLC12A2/SLC16A1/SNTA1	21
CC	GO:0000178	exosome (RNase complex)	10/3875	24/19559	0.0117638	0.0635729	0.0471272	EXOSC2/EXOSC5/EXOSC7/EXOSC8/GTPBP1/KHSRP/NVL/PNPT1/SUPV3L1/ZFC3H1	10
CC	GO:0022624	proteasome accessory complex	10/3875	24/19559	0.0117638	0.0635729	0.0471272	PSMC1/PSMC2/PSMC5/PSMD1/PSMD11/PSMD14/PSMD4/PSMD6/PSMD7/PSMD8	10
CC	GO:0042734	presynaptic membrane	43/3875	156/19559	0.011804	0.0635729	0.0471272	ADAM23/ADCY8/APBB1/ATP2B4/CHRM1/CNR1/CNTN6/CNTNAP1/CPLX3/CTNNA2/CTNNB1/EFNB3/EPHA4/ERC2/FXYD6/GRIK3/GRM3/HIP1/HTR2A/IGSF21/IL31RA/KCNA1/KCNA2/KCNC3/KCNH1/KCNJ9/NPTN/PDE2A/PRRT2/PTPRS/RIMS1/SCRIB/SLC1A6/SLC6A1/SNPH/STX1A/STX3/STXBP1/SYAP1/SYT1/UNC13B/UNC13C/ZDHHC17	43
CC	GO:0000118	histone deacetylase complex	24/3875	77/19559	0.0119233	0.0637602	0.0472661	CBX5/DMAP1/GATAD2A/GATAD2B/HDAC3/HDAC6/HDAC7/HEY2/HINT1/ING2/KDM3A/MTA3/PHF12/RCOR3/RUVBL1/RUVBL2/SAP130/SAP30/SRCAP/TAL1/TBL1X/TRRAP/ZBTB7A/ZNHIT1	24
CC	GO:0030118	clathrin coat	16/3875	46/19559	0.0125406	0.0665887	0.0493629	AP1M1/AP2A1/AP2A2/AP2M1/AP2S1/AP3M2/AP4B1/BTBD8/CLTC/CLTCL1/EPN3/KCNQ5/NCALD/NECAP1/SGIP1/SYNJ1	16
CC	GO:0030863	cortical cytoskeleton	31/3875	106/19559	0.0127179	0.0669681	0.0496441	ACTN4/ANLN/CALD1/CAPN2/CAPZA2/CLASP1/CORO1A/DSTN/EPB41L2/EPB42/EZR/FLNA/GSN/LASP1/LLGL1/LLGL2/MED28/MOBP/MPP1/MYH9/NUMA1/PCLO/PVALB/RIMS1/SELE/SHROOM1/SHROOM2/SHROOM4/SLC2A1/UTRN/WASL	31
CC	GO:0031901	early endosome membrane	44/3875	161/19559	0.0127897	0.0669681	0.0496441	APPL2/ARF6/BOK/CAV1/CD8B/CLIP3/EGFR/EHD4/EPHA4/FGD2/FIG4/GPNMB/GRIA1/HLA-E/INPP5F/ITCH/KCNH1/KIAA0319/LAMP5/LLGL1/LRP6/MTMR4/NSG1/OCRL/OSBPL6/PDLIM4/PLD3/PLEKHF2/RAB14/RAB5A/RAB5C/RCC2/SLC1A1/SLC9A6/SNX16/SNX21/SNX3/SNX8/SORL1/STAM2/TMEM184A/TSG101/VTI1B/ZFYVE9	44
CC	GO:0005697	telomerase holoenzyme complex	9/3875	21/19559	0.013513	0.0702673	0.0520898	GAR1/LSM11/NAT10/NHP2/NOP10/NVL/PTGES3/SNRPB/SNRPD3	9
CC	GO:0090734	site of DNA damage	25/3875	82/19559	0.0139544	0.0720658	0.0534231	ARPC1A/ARPC3/ARPC4/CBX1/CBX5/NKX3-1/OARD1/PARP1/PHF1/POLH/PRPF19/RNF8/RPA1/RPA2/RPA3/SAMHD1/SIRT7/SMARCAD1/SMC6/TP53/VCP/WAS/WDR70/XPC/ZBTB7A	25
CC	GO:0031461	cullin-RING ubiquitin ligase complex	44/3875	162/19559	0.0142705	0.0731968	0.0542615	AMN1/ANAPC10/ANAPC13/ANAPC16/ANAPC4/ANAPC5/CDC16/CDC20B/CDC23/CUL2/CUL4A/DCAF13/DCAF16/DCAF4/DCAF8/DDB1/DEPDC5/DET1/FBXL14/FBXL15/FBXL17/FBXO25/FBXO32/FBXO4/FBXO44/FBXO6/FBXW4/KCTD13/KCTD2/KEAP1/KLHL12/KLHL15/KLHL21/KLHL24/KLHL41/PDCD6/PLRG1/RBX1/SPSB4/TRPC4AP/WDTC1/ZSWIM4/ZSWIM6/ZYG11A	44
CC	GO:0030426	growth cone	49/3875	184/19559	0.0147835	0.0753159	0.0558324	ALS2/AMFR/APBB1/APP/ARHGAP4/ARPC3/ATCAY/CDK5/CIB1/CNR1/CPEB4/CRMP1/CTSZ/CXADR/DCTN2/DOCK7/DPYSL3/DVL1/DYNLT1/ELAVL4/EPHA4/ERC2/EXOC4/FGF13/FLNA/FSCN1/FSCN3/IQGAP1/LAMP5/LRRTM1/NRP1/PALLD/PTBP2/PTPRO/PTPRS/RTN4R/SETX/SHANK2/STMN2/STMN4/STX3/SYAP1/THY1/TIAM1/TRPC5/TRPV2/TSHZ3/TUBB3/UTRN	49
CC	GO:0070993	translation preinitiation complex	8/3875	18/19559	0.0153511	0.0776828	0.057587	DHX29/EIF1/EIF3B/EIF3D/EIF3G/EIF3H/EIF3I/EIF3K	8
CC	GO:0071013	catalytic step 2 spliceosome	26/3875	87/19559	0.0160732	0.0803122	0.0595362	BCAS2/BUD31/CDC40/CDC5L/CRNKL1/CWC27/DDX23/DDX41/HNRNPA2B1/ISY1/LSM3/LSM7/PLRG1/PPIL3/PRPF19/PRPF6/PRPF8/RBM8A/SF3A2/SF3B6/SNRPB/SNRPB2/SNRPD3/SNRPN/SRRM2/XAB2	26
CC	GO:0097346	INO80-type complex	10/3875	25/19559	0.0161903	0.0803122	0.0595362	DMAP1/INO80C/INO80E/RUVBL1/RUVBL2/SRCAP/TFPT/TRRAP/YY1AP1/ZNHIT1	10
CC	GO:0101031	chaperone complex	10/3875	25/19559	0.0161903	0.0803122	0.0595362	CCT4/CCT5/CCT6A/CCT7/CCT8/CDC37/PSMG1/PSMG2/PTGES3/STUB1	10
CC	GO:0070160	tight junction	36/3875	129/19559	0.0164572	0.0807745	0.0598789	AMOTL2/CCDC85C/CDH5/CGN/CLDN11/CLDN16/CLDN20/CLDN4/CTNNB1/CXADR/DDX58/DLG1/EPCAM/ESAM/F11R/GJA1/LIN7A/LSR/MAPK15/MARVELD2/MPP5/MXRA8/OCLN/PDCD6IP/PMP22/PRKCZ/RAB13/RAPGEF2/SHROOM2/SIPA1L3/STRN/SYMPK/TJAP1/TJP3/USP53/YBX3	36
CC	GO:0016591	RNA polymerase II, holoenzyme	24/3875	79/19559	0.0164977	0.0807745	0.0598789	CDK7/CTR9/ERCC2/ERCC3/GTF2B/GTF2E1/GTF2E2/GTF2H4/PEX2/POLR2G/POLR2H/POLR2I/POLR2J2/POLR2L/RPRD2/SUPT3H/TAF1/TAF3/TAF7/TAF8/TBP/TP53/TRRAP/WDR61	24
CC	GO:0030136	clathrin-coated vesicle	51/3875	194/19559	0.0167376	0.0814205	0.0603578	ADCY8/AP1M1/AP2A1/AP2A2/AP2M1/AP2S1/AP3B2/ASTN2/BCAP31/BTBD8/BTC/CD74/CLTC/CLTCL1/DENND1B/DNAJC5/DVL1/DVL2/EGFR/EPN3/FURIN/HAX1/HIP1/HLA-DPA1/HLA-DRA/INPP5F/KIAA0319/LDLR/LDLRAP1/LMBRD1/NCALD/NECAP1/NRGN/NUMB/OCRL/RAB13/RAB14/RAB27B/RAB3A/RAB5A/SFTPB/SGIP1/SH3GL2/SLC2A8/SNX3/STEAP2/SYT1/TGFA/TNK2/VPS16/WNT5A	51
CC	GO:0005662	DNA replication factor A complex	7/3875	15/19559	0.0171274	0.0822551	0.0609765	BCAS2/CDC5L/PLRG1/PRPF19/RPA1/RPA2/RPA3	7
CC	GO:0098831	presynaptic active zone cytoplasmic component	7/3875	15/19559	0.0171274	0.0822551	0.0609765	CTNNA2/CTNNB1/ERC2/PCLO/RIMS1/UNC13B/UNC13C	7
CC	GO:0098839	postsynaptic density membrane	27/3875	92/19559	0.0182645	0.0851107	0.0630934	ABHD17A/ABHD17B/ADRA2C/CACNG8/CHRM1/DCC/DLG1/EFNB3/EPHA4/GRIA1/GRIA2/GRIN2B/GRM1/KCNH1/LIN7A/NETO1/NPTN/PRRT2/PTPRO/PTPRS/SCRIB/SEMA4C/SHISA6/SHISA7/SHISA9/SORCS3/TIAM1	27
CC	GO:0005689	U12-type spliceosomal complex	11/3875	29/19559	0.0183416	0.0851107	0.0630934	DHX15/LSM7/PHF5A/RNPC3/SF3B5/SF3B6/SNRNP25/SNRNP48/SNRPB/SNRPD3/ZCRB1	11
CC	GO:0030125	clathrin vesicle coat	11/3875	29/19559	0.0183416	0.0851107	0.0630934	AP2A1/AP2A2/AP2M1/AP2S1/BTBD8/CLTC/CLTCL1/EPN3/NCALD/NECAP1/SGIP1	11
CC	GO:0000812	Swr1 complex	6/3875	12/19559	0.0185121	0.0851107	0.0630934	DMAP1/RUVBL1/RUVBL2/SRCAP/TRRAP/ZNHIT1	6
CC	GO:0019908	nuclear cyclin-dependent protein kinase holoenzyme complex	6/3875	12/19559	0.0185121	0.0851107	0.0630934	BCCIP/CCNK/CCNT1/CDK12/CDK13/CDK7	6
CC	GO:0030128	clathrin coat of endocytic vesicle	6/3875	12/19559	0.0185121	0.0851107	0.0630934	AP2A1/AP2A2/AP2M1/AP2S1/BTBD8/SGIP1	6
CC	GO:0030897	HOPS complex	6/3875	12/19559	0.0185121	0.0851107	0.0630934	AKTIP/HOOK1/HOOK2/HOOK3/VPS16/VPS39	6
CC	GO:0016363	nuclear matrix	31/3875	109/19559	0.0189933	0.0862782	0.0639588	ATN1/ATXN3/CENPW/CLIC4/CSNK2B/FIGN/HNRNPA2B1/JAK2/KIN/MATR3/MORC2/NUMA1/PHB2/PHF5A/PPIG/PRKCZ/RGS12/RNASEL/RUVBL1/RUVBL2/SFPQ/SMC1A/SMC3/SORBS1/STAG1/STAG2/TGFB1I1/THOC1/TP53/VIM/ZNF703	31
CC	GO:0045211	postsynaptic membrane	70/3875	280/19559	0.0190886	0.0862782	0.0639588	ABHD17A/ABHD17B/ABHD6/ADRA2C/ANK2/APBB1/CACNG8/CHRM1/CHRNA10/CSPG5/CTNNA2/CTNNB1/DAGLB/DCC/DLG1/EFNB3/EPHA4/FXYD6/GLRB/GPHN/GRIA1/GRIA2/GRIK1/GRIK3/GRIN2B/GRIN3B/GRM1/GRM3/HIP1/HTR2A/IGSF21/IGSF9B/IL1RAPL1/KCNA1/KCNC3/KCND2/KCND3/KCNH1/LIN7A/LRRTM1/NETO1/NLGN1/NPTN/NRGN/NRP1/NSG1/PCDHB13/PDLIM4/PRRT2/PTPRO/PTPRS/SCRIB/SEMA4C/SEMA4F/SHANK1/SHANK2/SHISA6/SHISA7/SHISA9/SLC6A1/SLC8A3/SLITRK2/SORCS3/S…	70
CC	GO:0030427	site of polarized growth	50/3875	191/19559	0.0191094	0.0862782	0.0639588	ALS2/AMFR/APBB1/APP/ARHGAP4/ARPC3/ATCAY/CDK5/CIB1/CNR1/CPEB4/CRMP1/CTSZ/CXADR/DCTN2/DOCK7/DPYSL3/DVL1/DYNLT1/ELAVL4/EPHA4/ERC2/EXOC4/FGF13/FLNA/FSCN1/FSCN3/IQGAP1/LAMP5/LRRTM1/NRP1/PALLD/PTBP2/PTPRO/PTPRS/RTN4R/SETX/SHANK2/STMN2/STMN4/STX3/SYAP1/THY1/TIAM1/TRPC5/TRPM1/TRPV2/TSHZ3/TUBB3/UTRN	50
CC	GO:0099634	postsynaptic specialization membrane	33/3875	118/19559	0.0203227	0.0912101	0.0676149	ABHD17A/ABHD17B/ADRA2C/CACNG8/CHRM1/CHRNA10/DCC/DLG1/EFNB3/EPHA4/GPHN/GRIA1/GRIA2/GRIN2B/GRM1/KCND2/KCND3/KCNH1/LIN7A/LRRTM1/NETO1/NLGN1/NPTN/PRRT2/PTPRO/PTPRS/SCRIB/SEMA4C/SHISA6/SHISA7/SHISA9/SORCS3/TIAM1	33
CC	GO:0030662	coated vesicle membrane	48/3875	183/19559	0.0205906	0.0918656	0.0681008	ADCY8/AP1M1/AP2A1/AP2A2/AP2M1/AP2S1/AP3B2/ARCN1/BTBD8/BTC/CD74/CLTC/CLTCL1/COPE/COPZ1/DNAJC5/EGFR/EPN3/GOSR2/GRIA1/HIP1/HLA-DPA1/HLA-DRA/HLA-E/KDELR1/KIAA0319/KLHL12/LDLR/LDLRAP1/NCALD/NECAP1/NRGN/PDCD6/RAB3A/RAB5A/SCYL1/SEC16A/SEC24B/SGIP1/SH3GL2/SLC2A8/SYT1/TGFA/TMED3/USO1/VMA21/VTI1B/WNT5A	48
CC	GO:0005912	adherens junction	44/3875	166/19559	0.0216511	0.0953711	0.0706995	CCDC85B/CCDC85C/CDC42EP4/CDH5/CNN3/CTNNA2/CTNNA3/CTNNB1/CXADR/DCHS1/DLG1/EIF4G2/EPHA4/ESAM/IGSF21/KLHL24/LDB3/LIMD1/LIN7A/MPP5/MYH9/NOTCH1/PAK4/PARK7/PDLIM1/PDLIM4/PDLIM5/PDZD11/PLEKHA7/PPP1CA/PTPRK/S100A11/SCRIB/SHROOM1/SHROOM2/SHROOM4/SMAD7/SNAP23/SORBS1/TLN1/TNK2/TNKS1BP1/VEGFA/ZYX	44
CC	GO:0099240	intrinsic component of synaptic membrane	44/3875	166/19559	0.0216511	0.0953711	0.0706995	ABHD17A/ABHD17B/ABHD6/ADAM23/ADCY8/ADRA2C/ATP2B4/CHRM1/CHRNA10/CNR1/CNTN6/CPLX3/CSPG5/DCC/EFNB3/EPHA4/FXYD6/GRIA1/GRM3/HTR2A/ITGB1/KCNA1/KCNA2/KCND2/KCND3/KCNH1/KCNJ9/LRRTM1/NETO1/NLGN1/NPTN/NRP1/PRRT2/PTPRO/PTPRS/SHISA6/SHISA7/SHISA9/SLC1A6/SLC6A1/SLC8A3/SLITRK2/SORCS3/STX1A	44
CC	GO:0031902	late endosome membrane	38/3875	140/19559	0.0217557	0.0953711	0.0706995	ABHD6/ANXA6/AP5M1/ARL8B/CHMP2A/CHMP4B/FIG4/GOSR2/HLA-DRA/LAMP5/LAMTOR1/LAMTOR2/LAMTOR3/LAMTOR4/LAMTOR5/MVB12A/MVB12B/NSG1/PLD3/RAB27B/RHOB/SLC11A2/SLC1A1/SLC30A3/SNF8/SNX16/SORL1/STX8/TMEM106B/TMEM9/TSG101/VPS16/VPS28/VPS36/VPS39/VTI1B/YIPF1/YIPF2	38
CC	GO:0030173	integral component of Golgi membrane	19/3875	61/19559	0.0237259	0.101758	0.0754345	B4GALNT1/CASD1/ENTPD4/ERGIC1/FKTN/FURIN/MFNG/PCSK4/PCSK7/QSOX2/RFNG/SGMS1/SGMS2/SLC35A5/SLC35B1/SLC35B3/STEAP2/TVP23C/ZDHHC15	19
CC	GO:0035861	site of double-strand break	19/3875	61/19559	0.0237259	0.101758	0.0754345	ARPC1A/ARPC3/ARPC4/PARP1/PHF1/POLH/PRPF19/RNF8/RPA2/RPA3/SAMHD1/SIRT7/SMARCAD1/SMC6/TP53/VCP/WAS/WDR70/ZBTB7A	19
CC	GO:0000315	organellar large ribosomal subunit	18/3875	57/19559	0.0237526	0.101758	0.0754345	MALSU1/MRPL15/MRPL16/MRPL17/MRPL23/MRPL27/MRPL28/MRPL3/MRPL32/MRPL33/MRPL34/MRPL40/MRPL46/MRPL47/MRPL48/MRPL54/MRPL9/NDUFAB1	18
CC	GO:0005762	mitochondrial large ribosomal subunit	18/3875	57/19559	0.0237526	0.101758	0.0754345	MALSU1/MRPL15/MRPL16/MRPL17/MRPL23/MRPL27/MRPL28/MRPL3/MRPL32/MRPL33/MRPL34/MRPL40/MRPL46/MRPL47/MRPL48/MRPL54/MRPL9/NDUFAB1	18
CC	GO:0032588	trans-Golgi network membrane	27/3875	94/19559	0.024056	0.102066	0.0756626	AP1M1/AP4B1/APP/ARFIP2/ARL1/ATP7B/BOK/CALN1/CD74/CLIP3/CLTC/COG3/GOLPH3L/HLA-DPA1/HLA-DRA/KIF13A/LLGL1/NSG1/RAB43/RAB6A/RABEPK/SCAMP2/SCAMP3/SCAMP4/SCAMP5/VPS51/VPS53	27
CC	GO:0030018	Z disc	35/3875	128/19559	0.0240952	0.102066	0.0756626	ACTN4/AKAP4/ANK2/ATP2B4/BIN1/CAPN3/CASQ2/CRYAB/CTNNB1/FBXO32/FHOD3/FKBP1B/FLNA/HSPB1/LDB3/MYL12B/MYL9/MYOT/MYOZ3/MYPN/NRAP/PAK1/PALLD/PDLIM1/PDLIM4/PDLIM5/PPP2R5A/PPP3CB/S100A1/SCN3B/SLC2A1/SORBS2/STUB1/SYNPO2/TTN	35
CC	GO:0005840	ribosome	67/3875	270/19559	0.0249912	0.10527	0.0780379	ABCF1/APOD/CHCHD1/DHX29/EIF2A/EIF2AK2/EIF2AK4/EIF2D/EIF3H/ISG15/LARP1/MALSU1/MRPL1/MRPL15/MRPL16/MRPL17/MRPL23/MRPL27/MRPL28/MRPL3/MRPL32/MRPL33/MRPL34/MRPL40/MRPL46/MRPL47/MRPL48/MRPL54/MRPL9/MRPS11/MRPS17/MRPS18B/MRPS2/MRPS21/MRPS22/MRPS23/MRPS26/MRPS28/MRPS35/MRPS7/MT3/NDUFA7/NDUFAB1/PNPT1/RPL10A/RPL14/RPL15/RPL18/RPL26L1/RPL29/RPL3/RPL32/RPL35/RPL37/RPL37A/RPL8/RPLP0/RPS14/RPS15/RPS27A/RPS27L…	67
CC	GO:0005869	dynactin complex	7/3875	16/19559	0.0253344	0.105682	0.0783428	ACTA2/ACTR10/ACTR1A/ACTR1B/DCTN2/DCTN3/DCTN4	7
CC	GO:0005669	transcription factor TFIID complex	12/3875	34/19559	0.0255093	0.105682	0.0783428	ERCC2/ERCC3/GTF2B/GTF2E1/GTF2E2/GTF2H4/TAF1/TAF3/TAF7/TAF8/TBP/TP53	12
CC	GO:1990752	microtubule end	12/3875	34/19559	0.0255093	0.105682	0.0783428	CAMSAP1/CLASP1/CLIP2/CLIP3/GAS2L1/MAPRE2/NAV3/NCKAP5L/NUMA1/RNF4/SPRY2/SVIL	12
CC	GO:0005881	cytoplasmic microtubule	23/3875	78/19559	0.026376	0.108675	0.0805617	CLASP1/CLIP2/DCXR/DYNC1H1/DYNLT1/FAM161B/GTSE1/HDAC6/MAPRE2/MID1/NUMA1/RAB3D/REEP1/SERP1/SNPH/SRPRB/SS18/SYBU/TMEM214/TUBA1A/TUBA1B/TUBG1/TUBG2	23
CC	GO:0015934	large ribosomal subunit	32/3875	116/19559	0.0266221	0.109093	0.0808714	MALSU1/MRPL1/MRPL15/MRPL16/MRPL17/MRPL23/MRPL27/MRPL28/MRPL3/MRPL32/MRPL33/MRPL34/MRPL40/MRPL46/MRPL47/MRPL48/MRPL54/MRPL9/NDUFAB1/RPL10A/RPL14/RPL15/RPL18/RPL26L1/RPL29/RPL3/RPL32/RPL35/RPL37/RPL37A/RPL8/RPLP0	32
CC	GO:0031228	intrinsic component of Golgi membrane	20/3875	66/19559	0.0277237	0.112993	0.0837625	B4GALNT1/CASD1/ENTPD4/ERGIC1/FKTN/FURIN/MFNG/PCSK4/PCSK7/QSOX2/RFNG/SGMS1/SGMS2/SLC35A5/SLC35B1/SLC35B3/STEAP2/TVP23C/ZDHHC15/ZDHHC9	20
CC	GO:0031304	intrinsic component of mitochondrial inner membrane	16/3875	50/19559	0.0282486	0.113901	0.0844358	CCDC51/CHCHD10/CHCHD6/COA1/COA3/COX11/ETFDH/IMMT/MCU/OXA1L/PPOX/SCO1/SCO2/SFXN2/SLC25A19/TIMM17A	16
CC	GO:0031305	integral component of mitochondrial inner membrane	16/3875	50/19559	0.0282486	0.113901	0.0844358	CCDC51/CHCHD10/CHCHD6/COA1/COA3/COX11/ETFDH/IMMT/MCU/OXA1L/PPOX/SCO1/SCO2/SFXN2/SLC25A19/TIMM17A	16
CC	GO:0036452	ESCRT complex	10/3875	27/19559	0.0285441	0.11448	0.0848653	CHMP2A/CHMP4B/MVB12A/MVB12B/SNF8/STAM2/TSG101/VPS25/VPS28/VPS36	10
CC	GO:0045277	respiratory chain complex IV	8/3875	20/19559	0.0304354	0.12142	0.0900095	COX4I1/COX6A1/COX6B1/COX7B/COX8A/NDUFA4/UQCRC2/UQCRFS1	8
CC	GO:0001527	microfibril	5/3875	10/19559	0.0315301	0.123821	0.09179	ADAMTS10/LTBP1/MFAP1/MFAP4/THSD4	5
CC	GO:0031080	nuclear pore outer ring	5/3875	10/19559	0.0315301	0.123821	0.09179	NUP107/NUP160/NUP37/NUP85/SEH1L	5
CC	GO:0034663	endoplasmic reticulum chaperone complex	5/3875	10/19559	0.0315301	0.123821	0.09179	HSP90B1/HYOU1/PDIA6/PPIB/SDF2L1	5
CC	GO:0000151	ubiquitin ligase complex	70/3875	287/19559	0.0319669	0.124133	0.092021	AMFR/AMN1/ANAPC10/ANAPC13/ANAPC16/ANAPC4/ANAPC5/ANKRD39/ASB1/BCOR/CDC16/CDC20B/CDC23/CUL2/CUL4A/DCAF13/DCAF16/DCAF4/DCAF8/DCUN1D1/DDB1/DEPDC5/DERL2/DET1/FBXL14/FBXL15/FBXL17/FBXO25/FBXO32/FBXO4/FBXO44/FBXO6/FBXW4/GPR37/KCTD13/KCTD2/KEAP1/KLHL12/KLHL15/KLHL21/KLHL24/KLHL41/MED1/MED10/MED27/OS9/PDCD6/PLRG1/RANBP10/RBCK1/RBX1/RHBDD2/RNF31/RNF8/SHARPIN/SMURF2/SPSB4/STUB1/SUGT1/TOPORS/TRAF7/TRPC4AP/UB…	70
CC	GO:0042383	sarcolemma	36/3875	135/19559	0.0321911	0.124133	0.092021	AHNAK/ALOX12/ANK2/AQP4/ATP1A1/ATP2B4/BGN/BIN1/CACNG8/CAPN3/CAV1/CAV2/CIB1/DLG1/DTNA/DYSF/EZR/FGF6/FKRP/GOT2/ITGB1/KCND3/KCNJ2/MYOT/POPDC2/PPP3CB/SGCA/SGCD/SGCG/SLC2A1/SLC38A2/SLC8A3/SNTA1/SNTG2/TRIM72/UTRN	36
CC	GO:0000779	condensed chromosome, centromeric region	33/3875	122/19559	0.032268	0.124133	0.092021	ANAPC16/BOD1/BOD1L2/CCNB1/CENPT/CENPW/CHAMP1/CLASP1/DCTN3/DYNC1I1/KANSL1/KIF2B/MIS12/MIS18BP1/NCAPG/NEK2/NSL1/NUP107/NUP37/NUP85/ORC2/PHF2/PPP1CC/RANGAP1/REC8/SEH1L/SKA1/SKA2/SMC1A/SPDL1/SS18L1/ZW10/ZWINT	33
CC	GO:0005923	bicellular tight junction	33/3875	122/19559	0.032268	0.124133	0.092021	AMOTL2/CCDC85C/CDH5/CGN/CLDN11/CLDN16/CLDN20/CLDN4/CTNNB1/CXADR/DDX58/DLG1/EPCAM/ESAM/F11R/LIN7A/MAPK15/MARVELD2/MPP5/MXRA8/OCLN/PDCD6IP/PMP22/PRKCZ/RAB13/RAPGEF2/SHROOM2/STRN/SYMPK/TJAP1/TJP3/USP53/YBX3	33
CC	GO:0045334	clathrin-coated endocytic vesicle	18/3875	59/19559	0.0333335	0.127328	0.0943895	AP2A1/AP2A2/AP2M1/AP2S1/BTBD8/CD74/CLTC/CLTCL1/DVL2/HLA-DPA1/HLA-DRA/INPP5F/LDLR/LMBRD1/SFTPB/SGIP1/SH3GL2/WNT5A	18
CC	GO:0030665	clathrin-coated vesicle membrane	32/3875	118/19559	0.0334363	0.127328	0.0943895	ADCY8/AP1M1/AP2A1/AP2A2/AP2M1/AP2S1/AP3B2/BTBD8/BTC/CD74/CLTC/CLTCL1/DNAJC5/EGFR/EPN3/HIP1/HLA-DPA1/HLA-DRA/KIAA0319/LDLR/LDLRAP1/NCALD/NECAP1/NRGN/RAB3A/RAB5A/SGIP1/SH3GL2/SLC2A8/SYT1/TGFA/WNT5A	32
CC	GO:0005686	U2 snRNP	9/3875	24/19559	0.0341307	0.128847	0.0955156	LOC100128988/PHF5A/SF3A2/SF3B5/SF3B6/SNRPB/SNRPB2/SNRPD3/SNRPN	9
CC	GO:0043292	contractile fiber	59/3875	238/19559	0.034218	0.128847	0.0955156	ACTA2/ACTN4/AHNAK/AKAP4/ALDOA/ANK2/ARHGEF25/ATP2B4/BIN1/CALD1/CAPN3/CASQ2/CRYAB/CTNNB1/DCTN4/DEK/ENO1/FBXO32/FHOD3/FKBP1B/FLNA/HSPB1/IDO1/KCTD6/KLHL41/LDB3/LRRC39/MMP2/MYH1/MYH11/MYL12B/MYL6B/MYL9/MYLK2/MYOT/MYOZ3/MYPN/NRAP/PAK1/PALLD/PDLIM1/PDLIM4/PDLIM5/PECAM1/PPP2R5A/PPP3CB/S100A1/SCN3B/SCO1/SCO2/SLC2A1/SORBS2/STUB1/SVIL/SYNE1/SYNPO2/TNNT1/TPM4/TTN	59
CC	GO:0045335	phagocytic vesicle	37/3875	140/19559	0.0343478	0.128847	0.0955156	ANXA3/APPL2/ATG5/ATP6V0B/ATP6V0D1/ATP6V0E1/CDC42EP4/CORO1A/CTSS/GSN/HLA-E/MTOR/MYO1C/OCRL/RAB11A/RAB11B/RAB12/RAB14/RAB22A/RAB32/RAB38/RAB43/RAB5A/RAB9B/SNAP23/SNX3/SRGAP2/STX8/STXBP1/TAP2/TLR6/TLR9/UNC13B/VIM/VPS26B/WAS/ZYX	37
CC	GO:0048786	presynaptic active zone	22/3875	76/19559	0.0358583	0.133219	0.0987564	ADCY8/APP/ATP2B4/CNTNAP1/CPLX3/CTNNA2/CTNNB1/EGFLAM/ERC2/NPTN/PCLO/PHB2/PPFIA4/PPFIBP1/RAB3A/RIMS1/STX1A/STX3/STXBP1/TPRG1L/UNC13B/UNC13C	22
CC	GO:0005852	eukaryotic translation initiation factor 3 complex	7/3875	17/19559	0.0358666	0.133219	0.0987564	COPS5/EIF3B/EIF3D/EIF3G/EIF3H/EIF3I/EIF3K	7
CC	GO:0000314	organellar small ribosomal subunit	10/3875	28/19559	0.036733	0.135106	0.100155	MRPS11/MRPS17/MRPS18B/MRPS2/MRPS21/MRPS22/MRPS26/MRPS28/MRPS35/MRPS7	10
CC	GO:0005763	mitochondrial small ribosomal subunit	10/3875	28/19559	0.036733	0.135106	0.100155	MRPS11/MRPS17/MRPS18B/MRPS2/MRPS21/MRPS22/MRPS26/MRPS28/MRPS35/MRPS7	10
CC	GO:0099699	integral component of synaptic membrane	40/3875	154/19559	0.0371702	0.13605	0.100855	ABHD6/ADAM23/ADCY8/ADRA2C/ATP2B4/CHRM1/CHRNA10/CNR1/CSPG5/DCC/EFNB3/EPHA4/FXYD6/GRIA1/GRM3/HTR2A/ITGB1/KCNA1/KCNA2/KCND2/KCND3/KCNH1/KCNJ9/LRRTM1/NETO1/NLGN1/NPTN/NRP1/PRRT2/PTPRO/PTPRS/SHISA6/SHISA7/SHISA9/SLC1A6/SLC6A1/SLC8A3/SLITRK2/SORCS3/STX1A	40
CC	GO:1902554	serine/threonine protein kinase complex	25/3875	89/19559	0.0375962	0.136945	0.101518	ACVR1/ATG13/BCCIP/CCNA1/CCNB1/CCNE1/CCNE2/CCNK/CCNT1/CDK12/CDK13/CDK5/CDK7/CDKN2D/CHUK/ERCC2/ERCC3/GTF2H4/IFIT5/MAP3K7/PCNA/PHKA1/PHKG1/RB1CC1/ZBTB7A	25
CC	GO:0005643	nuclear pore	24/3875	85/19559	0.0387645	0.140521	0.10417	AAAS/BICD2/CETN2/CETN3/DDX19B/EIF5A/KPNA3/MCM3AP/MYO1C/NUP107/NUP155/NUP160/NUP205/NUP37/NUP54/NUP85/NUP93/NXF1/NXT1/POM121/POM121C/RANGAP1/SEH1L/XPO7	24
CC	GO:0008180	COP9 signalosome	12/3875	36/19559	0.0396143	0.142915	0.105944	COPS3/COPS4/COPS5/COPS6/COPS8/DOCK7/DYNLL1/EPB41L2/GPS1/HSPA6/MYH9/STOML2	12
CC	GO:0060076	excitatory synapse	16/3875	52/19559	0.0401355	0.143786	0.10659	ADCY8/CNTN6/CTNNA2/GRIA1/GRIA2/KCNJ9/LRRTM1/NETO1/NLGN1/PALLD/SHANK1/SHISA6/SHISA7/SRPX2/SYT1/UNC13C	16
CC	GO:0030669	clathrin-coated endocytic vesicle membrane	13/3875	40/19559	0.0402371	0.143786	0.10659	AP2A1/AP2A2/AP2M1/AP2S1/BTBD8/CD74/CLTC/HLA-DPA1/HLA-DRA/LDLR/SGIP1/SH3GL2/WNT5A	13
CC	GO:0030904	retromer complex	8/3875	21/19559	0.0408493	0.144603	0.107195	MAGEL2/SNX3/SNX8/TRIM27/VPS26A/VPS26B/VPS29/VPS35	8
CC	GO:0032806	carboxy-terminal domain protein kinase complex	8/3875	21/19559	0.0408493	0.144603	0.107195	CCNK/CCNT1/CDK12/CDK13/CDK7/ERCC2/ERCC3/GTF2H4	8
CC	GO:0000940	condensed chromosome outer kinetochore	6/3875	14/19559	0.0420017	0.147987	0.109704	BOD1/BOD1L2/CCNB1/SKA1/SKA2/SPDL1	6
CC	GO:0005796	Golgi lumen	28/3875	103/19559	0.0431476	0.151318	0.112173	ABCC5/APP/BGN/CSPG4/CSPG5/DCN/DEFA6/F10/F7/F9/FURIN/GOLIM4/KERA/MMP11/MUC1/MUC4/MUC6/NCAN/OGN/OMD/PCSK6/PDGFA/PRELP/PROC/PROZ/SDF4/SOD3/WNT5A	28
CC	GO:0030131	clathrin adaptor complex	9/3875	25/19559	0.0442223	0.153657	0.113907	AP1M1/AP2A1/AP2A2/AP2M1/AP2S1/AP3M2/AP4B1/BTBD8/SGIP1	9
CC	GO:0031430	M band	9/3875	25/19559	0.0442223	0.153657	0.113907	ALDOA/ANK2/CRYAB/ENO1/KCTD6/KLHL41/LRRC39/PPP2R5A/S100A1	9
CC	GO:0030660	Golgi-associated vesicle membrane	30/3875	112/19559	0.0447553	0.154796	0.114752	AP2A1/ARCN1/CD74/CLTC/CLTCL1/COPE/COPZ1/CSPG5/GJA1/GOSR2/GRIA1/HLA-DPA1/HLA-DRA/HLA-E/KDELR1/KLHL12/NCALD/NRGN/PDCD6/PI4KA/RHOQ/SCYL1/SEC16A/SEC24B/TGFA/TMED3/USO1/VMA21/VTI1B/ZDHHC17	30
CC	GO:0043296	apical junction complex	37/3875	143/19559	0.0459777	0.158298	0.117348	AMOTL2/CCDC85C/CDH5/CGN/CLDN11/CLDN16/CLDN20/CLDN4/CTNNB1/CXADR/DDX58/DLG1/EPCAM/ESAM/F11R/LIN7A/MAPK15/MARVELD2/MPP5/MXRA8/OCLN/PDCD6IP/PLEKHA7/PMP22/PRKCZ/RAB13/RAPGEF2/SHROOM1/SHROOM2/SHROOM4/SORBS1/STRN/SYMPK/TJAP1/TJP3/USP53/YBX3	37
CC	GO:0030286	dynein complex	16/3875	53/19559	0.0472639	0.161986	0.120082	CCDC114/DCTN2/DCTN4/DNAH10/DNAH3/DNAL4/DYNC1H1/DYNC1I1/DYNC2H1/DYNLL1/DYNLL2/DYNLRB2/DYNLT1/HDAC6/NUDCD3/TOPORS	16
CC	GO:0031091	platelet alpha granule	25/3875	91/19559	0.0480101	0.163799	0.121426	A1BG/ACTN4/ALDOA/APP/CD109/CYB5R1/F5/F8/FERMT3/FGG/KNG1/PCYOX1L/PDGFA/PECAM1/SERPINA3/SERPINE1/SERPINE2/SRGN/STXBP1/THBS2/TIMP1/TOR4A/TREML1/VEGFA/VTI1B	25
CC	GO:0005832	chaperonin-containing T-complex	5/3875	11/19559	0.0485592	0.164187	0.121713	CCT4/CCT5/CCT6A/CCT7/CCT8	5
CC	GO:0035631	CD40 receptor complex	5/3875	11/19559	0.0485592	0.164187	0.121713	CHUK/HTRA2/RNF31/TRAF3/TRAF5	5
CC	GO:0016607	nuclear speck	93/3875	401/19559	0.0512	0.172343	0.127759	AAGAB/ADAMTS4/AFF2/AK6/APBB1/ASCC2/ASCC3/ATF4/BCAS2/BDNF/BMP2K/C12orf57/CDC40/CDC5L/CDK12/CDK13/CLK2/COPS4/CRNKL1/CRY2/CTR9/DAZAP2/DDX39A/DENND1B/DGKZ/DHX15/FIBP/FOXO4/GATAD2A/GATAD2B/GCAT/GTF2E2/GTF2H4/HAUS6/HIF3A/HIPK1/IK/KIF22/KMT2E/LUC7L3/NSL1/NXF1/NXT1/OIP5/OSGEP/PABPN1/PACSIN2/PARN/PATL1/PCBP1/PHF5A/PIN1/PLRG1/PPIG/PPIH/PPP1CC/PQBP1/PRPF19/PRPF3/PRPF31/PRPF6/PRPF8/RAF1/RBM10/RBM15/RBM19/RBM…	93
CC	GO:0031674	I band	36/3875	140/19559	0.0525299	0.176034	0.130495	ACTN4/AKAP4/ALDOA/ANK2/ATP2B4/BIN1/CAPN3/CASQ2/CRYAB/CTNNB1/FBXO32/FHOD3/FKBP1B/FLNA/HSPB1/LDB3/MYL12B/MYL9/MYOT/MYOZ3/MYPN/NRAP/PAK1/PALLD/PDLIM1/PDLIM4/PDLIM5/PPP2R5A/PPP3CB/S100A1/SCN3B/SLC2A1/SORBS2/STUB1/SYNPO2/TTN	36
CC	GO:0005884	actin filament	31/3875	118/19559	0.0530084	0.176851	0.131101	ARPC3/AVIL/BIN3/CD2AP/CORO1A/DPYSL3/EZR/FLNA/GAS2L1/GAS2L3/GAS7/GDPD2/GJB6/GNG12/IQGAP1/KEAP1/LCP1/LDB3/MYO1C/NCKAP1/PAK1/PALLD/PDLIM1/PDLIM4/PDLIM5/RHOQ/SHROOM4/TPM4/WAS/WASL/YES1	31
CC	GO:0005680	anaphase-promoting complex	8/3875	22/19559	0.0533783	0.177301	0.131435	ANAPC10/ANAPC13/ANAPC16/ANAPC4/ANAPC5/CDC16/CDC20B/CDC23	8
CC	GO:0000793	condensed chromosome	54/3875	222/19559	0.0561107	0.184053	0.13644	ANAPC16/BOD1/BOD1L2/BRD4/CCNB1/CENPT/CENPW/CHAMP1/CLASP1/DCTN3/DYNC1I1/FAM9C/HSPA2/KANSL1/KIF2B/KIFAP3/LRPPRC/MIS12/MIS18BP1/MLH1/NCAPG/NCAPH/NEK2/NSL1/NSMCE1/NSMCE2/NUP107/NUP37/NUP85/ORC2/PES1/PHF2/PPP1CC/RANGAP1/REC8/RGS12/RNF212B/SEH1L/SKA1/SKA2/SMC1A/SMC3/SMC6/SPDL1/SS18L1/STAG1/STAG2/SYCE1/SYCE1L/SYCP3/TTN/TUBG1/ZW10/ZWINT	54
CC	GO:0031201	SNARE complex	15/3875	50/19559	0.0563694	0.184053	0.13644	BNIP1/CPLX1/CPLX3/GOSR2/NAPA/NAPB/SNAP23/STX18/STX1A/STX3/STX8/SYN2/VAMP1/VTI1B/YKT6	15
CC	GO:0005938	cell cortex	72/3875	305/19559	0.0566596	0.184053	0.13644	ACTN4/ACTR1A/ANLN/ARF6/ARFIP2/ARV1/ASTN2/CALD1/CAPN2/CAPZA2/CAV1/CLASP1/CORO1A/CTNNA2/CTNNB1/CTSZ/DCTN4/DSTN/DYNC1H1/ENO1/EPB41L2/EPB42/ERC2/ERMN/EXOC1/EXOC2/EXOC4/EZR/FLNA/FMN2/FNBP1/FRMPD1/FSCN1/GIPC1/GNAI1/GPSM1/GSN/HAMP/HAX1/ITPR2/KCNC3/LASP1/LLGL1/LLGL2/MARCKS/MED28/MOBP/MPP1/MYH9/MYL12B/NDFIP1/NUMA1/PCLO/PRKCZ/PVALB/PXN/RASAL3/RHOB/RHOH/RIMS1/RND3/SCIN/SELE/SHROOM1/SHROOM2/SHROOM4/SLC2A1/SP…	72
CC	GO:0005657	replication fork	20/3875	71/19559	0.0568736	0.184053	0.13644	BCAS2/CDC5L/DMAP1/ETAA1/HMCES/PCNA/PLRG1/POLH/PRIMPOL/PRPF19/RFC1/RFC4/RPA1/RPA2/RPA3/SMARCAD1/TP53/WDHD1/XRCC2/ZMIZ2	20
CC	GO:0062023	collagen-containing extracellular matrix	98/3875	427/19559	0.0584726	0.184053	0.13644	A1BG/ADAMTS1/ADAMTS10/ADAMTS15/ADAMTS2/ADAMTS20/ADAMTS4/AEBP1/ANGPT2/ANGPT4/ANGPTL2/ANXA2P2/ANXA6/AZGP1/BCAM/BGN/C1QB/C1QC/CDH13/CFP/COCH/COL1A1/COL28A1/COL5A3/COL7A1/COL8A1/CRELD1/CSPG4/CTSG/CTSS/CTSZ/DCN/DLG1/EFEMP2/EGFL6/EGFLAM/ELN/EMILIN1/ENTPD2/EYS/F3/F7/F9/FCN3/FGF10/FGF9/FGG/HDGF/HSP90B1/IGFBP7/ITGA6/ITIH2/KNG1/LAMA1/LAMB1/LAMC3/LTBP1/LTBP2/MFAP4/MMP2/MXRA7/NAV2/NID1/NID2/NTN1/OGN/OMD/PCSK…	98
CC	GO:0010369	chromocenter	6/3875	15/19559	0.0585845	0.184053	0.13644	CBX1/CBX5/CDCA8/MBD5/MBD6/OIP5	6
CC	GO:0030008	TRAPP complex	6/3875	15/19559	0.0585845	0.184053	0.13644	TRAPPC11/TRAPPC12/TRAPPC2/TRAPPC2L/TRAPPC5/TRAPPC6B	6
CC	GO:0031011	Ino80 complex	6/3875	15/19559	0.0585845	0.184053	0.13644	INO80C/INO80E/RUVBL1/RUVBL2/TFPT/YY1AP1	6
CC	GO:0032591	dendritic spine membrane	6/3875	15/19559	0.0585845	0.184053	0.13644	GRIA1/KCNC3/PALM/SHISA6/SHISA7/SHISA9	6
CC	GO:0033202	DNA helicase complex	6/3875	15/19559	0.0585845	0.184053	0.13644	INO80C/INO80E/RUVBL1/RUVBL2/TFPT/YY1AP1	6
CC	GO:0033290	eukaryotic 48S preinitiation complex	6/3875	15/19559	0.0585845	0.184053	0.13644	EIF3B/EIF3D/EIF3G/EIF3H/EIF3I/EIF3K	6
CC	GO:0071565	nBAF complex	6/3875	15/19559	0.0585845	0.184053	0.13644	ACTL6B/ARID1B/DPF2/SMARCA4/SMARCE1/SS18L1	6
CC	GO:0098845	postsynaptic endosome	6/3875	15/19559	0.0585845	0.184053	0.13644	ABHD17A/ABHD17B/NSG1/RAB11A/RAB5A/ZDHHC2	6
CC	GO:0030175	filopodium	28/3875	106/19559	0.0597299	0.186873	0.138531	ACTA2/AP2A1/APBB1/APP/ARF6/B4GALT1/CDK5/CIB1/CXADR/DEF6/DYNC1H1/EPHA4/ERMN/EZR/FGD4/FGF13/FSCN1/FSCN3/FZD9/ITGA6/ITGB1/LCP1/MYO1G/NLGN1/PALM/SLC9A3R1/TUBB3/UTRN	28
CC	GO:0005811	lipid droplet	25/3875	93/19559	0.0603725	0.188103	0.139442	ACSL4/BCAP31/CAV1/CIDEC/CLDN11/DGAT2/FAF2/FIG4/GAPDH/LPCAT1/METTL7A/OSBPL2/PLIN3/PLIN5/PNPLA4/PRPF19/RAB5C/SDR16C5/SET/TMEM135/TMEM159/UBE2G2/VCP/ZFYVE1/ZW10	25
CC	GO:0031594	neuromuscular junction	21/3875	76/19559	0.0623741	0.193539	0.143473	APP/CDH15/CDK5/DLG1/DLGAP4/DNAJC5/EPHA4/ITGB1/MYH9/PDZRN3/PTN/SERPINE2/SLC8A3/SNTA1/SPOCK1/TBC1D24/TUBA1A/UNC13B/UNC13C/UTRN/VAMP1	21
MF	GO:0003954	NADH dehydrogenase activity	22/3806	46/18352	3.68981e-05	0.0145624	0.0135293	NDUFA1/NDUFA10/NDUFA12/NDUFA13/NDUFA2/NDUFA4/NDUFA7/NDUFA8/NDUFA9/NDUFAB1/NDUFB10/NDUFB2/NDUFB4/NDUFB6/NDUFC1/NDUFS1/NDUFS2/NDUFS3/NDUFS6/NDUFS7/NDUFV1/NDUFV2	22
MF	GO:0008137	NADH dehydrogenase (ubiquinone) activity	22/3806	46/18352	3.68981e-05	0.0145624	0.0135293	NDUFA1/NDUFA10/NDUFA12/NDUFA13/NDUFA2/NDUFA4/NDUFA7/NDUFA8/NDUFA9/NDUFAB1/NDUFB10/NDUFB2/NDUFB4/NDUFB6/NDUFC1/NDUFS1/NDUFS2/NDUFS3/NDUFS6/NDUFS7/NDUFV1/NDUFV2	22
MF	GO:0050136	NADH dehydrogenase (quinone) activity	22/3806	46/18352	3.68981e-05	0.0145624	0.0135293	NDUFA1/NDUFA10/NDUFA12/NDUFA13/NDUFA2/NDUFA4/NDUFA7/NDUFA8/NDUFA9/NDUFAB1/NDUFB10/NDUFB2/NDUFB4/NDUFB6/NDUFC1/NDUFS1/NDUFS2/NDUFS3/NDUFS6/NDUFS7/NDUFV1/NDUFV2	22
MF	GO:0045296	cadherin binding	99/3806	332/18352	5.07922e-05	0.0150345	0.0139679	ACVR1/AHNAK/AHSA1/ALDOA/ANLN/ARFIP2/BZW1/CALD1/CAPZA1/CC2D1A/CCT8/CD2AP/CDH13/CDH15/CDH5/CGN/CHMP4B/CNN2/CNN3/COBLL1/CSNK1D/CTNNA2/CTNNA3/CTNNAL1/CTNNB1/DCHS1/DHX29/DLG1/EEF1D/EGFR/EHD4/EIF2A/EIF2S3/EIF4G2/ENO1/EPCAM/EZR/F11R/FLNA/FSCN1/FXYD5/GIPC1/GPRC5A/HCFC1/IQGAP1/ITGA6/ITGB1/KDR/KLC2/LARP1/LASP1/LDHA/LRRC59/LRRFIP1/MYH9/NUMB/P2RX4/PACSIN2/PAK2/PAK4/PAK6/PARK7/PCBP1/PDLIM1/PDLIM5/PDXDC1/PFKP/…	99
MF	GO:0016651	oxidoreductase activity, acting on NAD(P)H	40/3806	109/18352	8.7592e-05	0.0175928	0.0163447	ADH4/AIFM1/CYB5R1/CYB5R2/CYB5RL/DCXR/DLD/DUOX1/FMO5/GMPR2/NDUFA1/NDUFA10/NDUFA12/NDUFA13/NDUFA2/NDUFA4/NDUFA7/NDUFA8/NDUFA9/NDUFAB1/NDUFB10/NDUFB2/NDUFB4/NDUFB6/NDUFC1/NDUFS1/NDUFS2/NDUFS3/NDUFS6/NDUFS7/NDUFV1/NDUFV2/NOX4/NQO2/NXN/PGK1/POR/PRDX3/TP53I3/TXNRD1	40
MF	GO:0016655	oxidoreductase activity, acting on NAD(P)H, quinone or similar compound as acceptor	26/3806	61/18352	8.91528e-05	0.0175928	0.0163447	ADH4/DCXR/NDUFA1/NDUFA10/NDUFA12/NDUFA13/NDUFA2/NDUFA4/NDUFA7/NDUFA8/NDUFA9/NDUFAB1/NDUFB10/NDUFB2/NDUFB4/NDUFB6/NDUFC1/NDUFS1/NDUFS2/NDUFS3/NDUFS6/NDUFS7/NDUFV1/NDUFV2/NQO2/TP53I3	26
MF	GO:0009055	electron transfer activity	40/3806	111/18352	0.000138406	0.0234103	0.0217495	AKR1A1/AKR7A2/CIAPIN1/COX11/COX4I1/COX5B/COX6A1/COX6B1/COX6C/COX7A1/COX7B/COX8A/CYC1/CYP1A2/DMGDH/ETFB/ETFDH/GLRX/GPX2/IDH3B/IDO1/NDUFA12/NDUFA4/NDUFS1/NDUFS2/NDUFS3/NDUFS6/NDUFV2/NOX4/NQO2/POR/SDHA/SDHB/SDHD/SURF1/TXNRD1/UQCR10/UQCRC1/UQCRFS1/UQCRQ	40
MF	GO:0008135	translation factor activity, RNA binding	32/3806	84/18352	0.000194331	0.028761	0.0267205	ABCF1/AGO2/COPS5/CPEB4/DHX29/EEF1A2/EEF1D/EIF1/EIF1AY/EIF2A/EIF2B1/EIF2B2/EIF2B3/EIF2B4/EIF2D/EIF2S2/EIF2S3/EIF3B/EIF3D/EIF3G/EIF3H/EIF3I/EIF3K/EIF4G2/EIF5A/EIF5B/ETF1/GFM1/GSPT1/GTPBP1/HBS1L/TUFM	32
MF	GO:0008013	beta-catenin binding	31/3806	85/18352	0.000588966	0.0774818	0.0719848	AMER2/ASH2L/BCL9L/CALCOCO1/CD2AP/CDH5/CTNNA3/CTNNB1/CTNNBIP1/CXADR/DVL1/EP300/FOXO4/GJA1/HDAC6/KDM6B/LEF1/NUMB/PIN1/PTPRK/PXN/RORA/RUVBL2/SHROOM2/SLC9A3R1/SMAD7/SOX9/TBL1X/TCF4/TCF7/TCF7L2	31
MF	GO:0003712	transcription coregulator activity	133/3806	498/18352	0.000720448	0.0776802	0.0721691	ABT1/ACTL6B/ACTN4/AEBP2/AIP/ARID1B/ARID5A/ATF7IP/ATN1/BCL9L/BCOR/BEND6/BRD4/BRD7/BRDT/BUD31/CALCOCO1/CCAR2/CDY1/CENPJ/CITED1/COPS5/CREG1/CTNNB1/DDIT3/DDX1/DMAP1/DPF2/DTX1/DYRK1B/EDF1/EID1/EID2/EP300/FOXC1/GMNN/GPS2/HCFC1/HDAC3/HDAC7/HDGF/HIPK2/HSBP1/ID2/IL31RA/IRF2BP1/IRF2BP2/IRF2BPL/KDM1A/KDM3A/KDM5A/KMT2D/LDB1/LIMD1/MAGED1/MED1/MED10/MED13L/MED15/MED16/MED24/MED27/MED8/MEIS2/MIER2/MTA3/MUC1/NCO…	133
MF	GO:0003743	translation initiation factor activity	21/3806	51/18352	0.000721691	0.0776802	0.0721691	AGO2/COPS5/DHX29/EIF1/EIF1AY/EIF2A/EIF2B1/EIF2B2/EIF2B3/EIF2B4/EIF2D/EIF2S2/EIF2S3/EIF3B/EIF3D/EIF3G/EIF3H/EIF3I/EIF3K/EIF4G2/EIF5B	21
MF	GO:0017048	Rho GTPase binding	51/3806	162/18352	0.000834269	0.0786956	0.0731125	ALS2/ANLN/ARFIP2/ARHGAP4/ARHGDIB/ARHGDIG/ARHGEF1/ARHGEF12/ARHGEF25/ARHGEF3/ARHGEF37/ARHGEF4/CAV1/CDC42EP4/CDC42SE1/CDC42SE2/CYFIP2/DAAM2/DOCK11/DOCK7/DVL1/DVL2/ELMO2/EXOC1/FGD2/FGD4/FLNA/IQGAP1/KCTD13/KIF3B/MCF2/NCKAP1/NET1/OCRL/PAK1/PAK2/PPP6R1/RCC2/RHOH/ROCK2/SIKE1/SOD1/SRGAP1/SRGAP2/SRGAP2C/SRGAP3/STRIP1/TIAM1/TRIOBP/WAS/YBX3	51
MF	GO:0030695	GTPase regulator activity	87/3806	307/18352	0.000864057	0.0786956	0.0731125	ACAP2/ADPRH/AGAP1/AGAP2/AGAP4/AGAP6/AGAP9/ALS2/ARFGAP1/ARFGAP2/ARHGAP19/ARHGAP22/ARHGAP29/ARHGAP30/ARHGAP31/ARHGAP33/ARHGAP39/ARHGAP4/ARHGAP42/ARHGAP5/ARHGAP9/ARHGDIB/ARHGDIG/ARHGEF1/ARHGEF12/CDC42SE1/CHM/CHN1/CHN2/DEPDC5/ERRFI1/FAM13B/GARNL3/GDI1/GIT1/GIT2/GPS1/GPS2/GPSM1/IQGAP1/JUN/LLGL1/LLGL2/NF1/NPRL2/NPRL3/NRP1/OCRL/OPHN1/PDE6D/PLXNB1/PREB/RANGAP1/RAP1GAP/RAP1GAP2/RAP1GDS1/RAPGEF2/RASAL3/RGS…	87
MF	GO:0051371	muscle alpha-actinin binding	9/3806	15/18352	0.00103164	0.0862602	0.0801404	LDB3/MYPN/NRAP/PALLD/PDLIM1/PDLIM4/PDLIM5/SYNPO2/TTN	9
MF	GO:0140297	DNA-binding transcription factor binding	96/3806	347/18352	0.00114284	0.0862602	0.0801404	ACTN4/AIP/ARID5A/ARNT/ATF4/BBS5/BEX1/BUD31/CBX5/COMMD7/CPNE1/CRTC1/CRTC2/CTDP1/CTNNB1/DCAF13/DDIT3/DHX33/DMAP1/EP300/FOXP1/GAS2L1/GMNN/GTF2B/GTF2I/HAND2/HCFC1/HDAC3/HDAC7/HEY2/HIPK2/HSPB1/ID2/JUN/JUND/KDM1A/KDM3A/KDM5D/LDB1/LEF1/MED1/MED16/MED24/MEF2D/MIER2/MKKS/MTA3/NCOA3/NCOA6/NCOA7/NFKBIA/NKX3-1/NR1H2/NR4A3/NSD1/PADI2/PARK7/PARP1/PCNA/PHB2/PPARD/PPARG/PRAME/PROX1/PRPF6/PRRX1/PTMA/RBL2/SDR16C5/…	96
MF	GO:0030165	PDZ domain binding	30/3806	85/18352	0.00132143	0.0862602	0.0801404	ARHGAP29/ATP2B3/ATP2B4/CADM1/CRIM1/CXADR/CXXC4/DTNA/EXOC4/F11R/FZD7/GIPC1/GJA1/GNG12/GRIA1/KIF14/LLGL2/LPAR1/MAP2K2/NLGN1/NSF/RAPGEF2/SHISA6/SHISA9/SLC22A4/SLC9A3R1/SNTA1/SNTG2/TGFBR3/TMEM88	30
MF	GO:0004298	threonine-type endopeptidase activity	11/3806	21/18352	0.00132309	0.0862602	0.0801404	PSMA1/PSMA2/PSMA5/PSMA7/PSMB1/PSMB10/PSMB3/PSMB4/PSMB6/PSMB7/TASP1	11
MF	GO:0008022	protein C-terminus binding	57/3806	189/18352	0.00136187	0.0862602	0.0801404	AGO2/AP2A1/ATF4/BCAM/CACNA1B/CALCOCO1/CD2AP/CDK7/CEP135/CIB1/CITED1/CNRIP1/CORO1A/CTNNB1/DLG1/DYNLT1/EP300/ERCC2/ERCC3/EZR/FIGN/HPCAL4/HRAS/IFT46/IFT52/JAK2/KPNA3/LAMA1/MAP2K1/MID1IP1/MYO1C/NUMA1/OPTN/PCNA/PFKM/PHB/PHB2/PPARG/PPP1CC/PPP2CB/PRDX3/RAB3A/RABAC1/RBFOX1/SH3GL2/SHANK1/SNF8/SNX17/SYT1/TBL1X/TCF4/TNNI3K/TOP2B/VPS36/XRCC6/YAP1/YWHAQ	57
MF	GO:0019902	phosphatase binding	58/3806	194/18352	0.00155936	0.0862602	0.0801404	ADCY8/AKT1/ANAPC4/ANAPC5/ATP2B4/BOD1/BOD1L2/CD22/CDC5L/CDH5/CRY2/CSF1R/CSRNP2/CTNNB1/DLG1/DZIP3/EGFR/FCRL3/FLT4/HMGCR/HSP90B1/IQGAP1/JAK1/KCNQ1/KIF3A/KIFAP3/LILRB1/MAP2K7/MTMR4/NEK2/PDLIM4/PPARG/PPP1CA/PPP1CC/PPP1R32/PPP1R3A/PPP1R3F/PPP3CB/PPP6R1/PVRIG/PXN/RPA2/SBF2/SIRPA/SLC9A3R1/SNX3/SOD1/STRN/STYXL1/TBK1/TERF2IP/TP53/TPRN/TRAF3/TRPC4AP/TSC2/VCP/WNK1	58
MF	GO:0045159	myosin II binding	8/3806	13/18352	0.00159399	0.0862602	0.0801404	GSN/LIMCH1/LLGL1/LLGL2/SHROOM1/SHROOM4/SLC9A3R1/TRIOBP	8
MF	GO:0004674	protein serine/threonine kinase activity	116/3806	435/18352	0.00160501	0.0862602	0.0801404	ACVR1/ACVRL1/AKT1/ATM/ATR/BCKDK/BMP2K/BRD4/CAMK1D/CAMK1G/CAMK2B/CAMK4/CAMKK1/CAMKK2/CAMKV/CCNK/CDC42BPA/CDK12/CDK13/CDK18/CDK19/CDK20/CDK5/CDK7/CDKL2/CHUK/CLK1/CLK2/CSNK1D/CSNK1G2/CSNK2B/DAPK1/DMPK/DSTYK/DYRK1B/DYRK4/EGFR/EIF2AK1/EIF2AK2/EIF2AK4/ERN2/FASTK/GRK1/GRK6/HIPK1/HIPK2/HIPK4/HUNK/LIMK2/LMTK3/LTBP1/MAP2K1/MAP2K2/MAP2K7/MAP3K1/MAP3K14/MAP3K6/MAP3K7/MAP3K9/MAP4K4/MAP4K5/MAPK10/MAPK12/MAPK15…	116
MF	GO:0045182	translation regulator activity	44/3806	139/18352	0.00161541	0.0862602	0.0801404	ABCF1/AGO2/CIRBP/COPS5/CPEB4/DHX29/EEF1A2/EEF1D/EIF1/EIF1AY/EIF2A/EIF2AK1/EIF2AK2/EIF2AK4/EIF2B1/EIF2B2/EIF2B3/EIF2B4/EIF2D/EIF2S2/EIF2S3/EIF3B/EIF3D/EIF3G/EIF3H/EIF3I/EIF3K/EIF4EBP2/EIF4G2/EIF5A/EIF5B/ETF1/GFM1/GSPT1/GTPBP1/HBS1L/LARP1/MTOR/RARA/RPS14/RPS27L/SAMD4B/TUFM/ZNF540	44
MF	GO:0003924	GTPase activity	90/3806	326/18352	0.00171092	0.0862602	0.0801404	AGAP1/AGAP2/ARF3/ARF5/ARF6/ARHGAP5/ARHGDIB/ARL1/ARL8B/ATL1/ATL3/BMS1/DIRAS1/DNM1P46/EEF1A2/EIF2S3/EIF5B/GBP1/GBP2/GBP3/GBP5/GFM1/GNAI1/GNAL/GNAO1/GNAS/GNB2/GNG12/GNG3/GNG7/GPN1/GSPT1/GTPBP1/GTPBP3/HBS1L/HRAS/NKIRAS1/OPA1/RAB11A/RAB11B/RAB12/RAB13/RAB14/RAB1A/RAB22A/RAB24/RAB27B/RAB32/RAB37/RAB38/RAB3A/RAB3C/RAB3D/RAB43/RAB4B/RAB5A/RAB5C/RAB6A/RAB9B/RAP1GAP/RASEF/RGS1/RGS10/RGS12/RGS17/RGS2/RGS20/…	90
MF	GO:0090079	translation regulator activity, nucleic acid binding	36/3806	109/18352	0.00182179	0.0862602	0.0801404	ABCF1/AGO2/COPS5/CPEB4/DHX29/EEF1A2/EEF1D/EIF1/EIF1AY/EIF2A/EIF2B1/EIF2B2/EIF2B3/EIF2B4/EIF2D/EIF2S2/EIF2S3/EIF3B/EIF3D/EIF3G/EIF3H/EIF3I/EIF3K/EIF4G2/EIF5A/EIF5B/ETF1/GFM1/GSPT1/GTPBP1/HBS1L/LARP1/RARA/RPS27L/TUFM/ZNF540	36
MF	GO:0017022	myosin binding	26/3806	72/18352	0.00185503	0.0862602	0.0801404	CALD1/CORO1A/CXCR4/GIPC1/GSN/LIMCH1/LLGL1/LLGL2/MOBP/MYL12B/MYL9/MYLK2/RAB11A/RAB11B/RAB14/RAB27B/RAB3A/RAB3C/RAB3D/RAB6A/SHROOM1/SHROOM4/SLC9A3R1/STX1A/TRIOBP/TRPM7	26
MF	GO:0035257	nuclear hormone receptor binding	45/3806	144/18352	0.00191937	0.0862602	0.0801404	ACTN4/ARID5A/BUD31/CTNNB1/DCAF13/EP300/FOXP1/GAS2L1/GTF2B/JUND/KDM1A/KDM3A/KDM5D/LEF1/MED1/MED16/MED24/NCOA3/NCOA6/NCOA7/NKX3-1/NR1H2/NR4A3/NSD1/PADI2/PARK7/PARP1/PCNA/PHB2/PPARG/PRAME/PROX1/PRPF6/SMARCA4/SMARCE1/STRN/TAF1/TAF7/TCF7L2/TGFB1I1/TOB2/TRIM68/WBP2/ZBTB7A/ZNHIT3	45
MF	GO:0004683	calmodulin-dependent protein kinase activity	13/3806	28/18352	0.00203994	0.0862602	0.0801404	CAMK1D/CAMK1G/CAMK2B/CAMK4/CAMKK1/CAMKK2/CAMKV/DAPK1/MYLK2/MYLK3/PHKA1/PHKG1/PNCK	13
MF	GO:0050681	androgen receptor binding	13/3806	28/18352	0.00203994	0.0862602	0.0801404	ARID5A/EP300/FOXP1/KDM1A/KDM3A/KDM5D/NSD1/PARK7/PRPF6/SMARCA4/TGFB1I1/TRIM68/ZBTB7A	13
MF	GO:0043021	ribonucleoprotein complex binding	42/3806	133/18352	0.00213825	0.0872996	0.081106	BAG6/CBX5/CPEB4/CSNK2B/DHX29/DHX33/EIF1/EIF2A/EIF3K/EIF5A/ETF1/ITCH/LARP1/LETMD1/MALSU1/MDM2/MTOR/NME1/NOLC1/NVL/OXA1L/PES1/PIM1/PPIH/PPP1CA/PQBP1/PRMT7/PRPF31/PRPF6/RNASEL/SEC61A1/SECISBP2L/SNRPA/SNRPB/SNRPB2/SNRPD3/SRP54/SRP68/SRP9/XPO5/YBX3/YTHDF1	42
MF	GO:0048365	Rac GTPase binding	26/3806	73/18352	0.0023214	0.0874292	0.0812265	ALS2/ARFIP2/ARHGAP4/ARHGDIB/ARHGDIG/ARHGEF4/CAV1/CYFIP2/DOCK7/DVL1/DVL2/ELMO2/FLNA/IQGAP1/NCKAP1/OCRL/PAK1/PAK2/RCC2/SOD1/SRGAP1/SRGAP2/SRGAP2C/SRGAP3/TIAM1/WAS	26
MF	GO:0051427	hormone receptor binding	53/3806	177/18352	0.00232804	0.0874292	0.0812265	ACTN4/ARID5A/BUD31/CCK/CRH/CTNNB1/DCAF13/EP300/FOXP1/GAS2L1/GNAO1/GNAS/GTF2B/JAK1/JAK2/JUND/KDM1A/KDM3A/KDM5D/LEF1/MED1/MED16/MED24/NCOA3/NCOA6/NCOA7/NKX3-1/NR1H2/NR4A3/NSD1/PADI2/PARK7/PARP1/PCNA/PHB2/PPARG/PRAME/PROX1/PRPF6/PSMC5/PTPN11/SMARCA4/SMARCE1/STRN/TAF1/TAF7/TCF7L2/TGFB1I1/TOB2/TRIM68/WBP2/ZBTB7A/ZNHIT3	53
MF	GO:0061629	RNA polymerase II-specific DNA-binding transcription factor binding	75/3806	267/18352	0.00242375	0.0874292	0.0812265	ACTN4/AIP/ARID5A/ARNT/BBS5/BEX1/BUD31/COMMD7/CPNE1/CTDP1/CTNNB1/DCAF13/DMAP1/EP300/FOXP1/GAS2L1/GTF2B/GTF2I/HDAC3/HEY2/HIPK2/HSPB1/ID2/JUN/JUND/KDM1A/KDM3A/KDM5D/LDB1/LEF1/MED1/MED16/MED24/MIER2/MKKS/MTA3/NCOA3/NCOA6/NCOA7/NFKBIA/NKX3-1/NR1H2/NR4A3/NSD1/PADI2/PARK7/PARP1/PCNA/PHB2/PPARD/PPARG/PRAME/PROX1/PRPF6/PRRX1/RBL2/SMARCA4/SMARCE1/SPI1/STRN/TAF1/TAF7/TBP/TBX3/TBX6/TCF3/TCF7L2/TGFB1I1/TOB2/T…	75
MF	GO:0001882	nucleoside binding	104/3806	389/18352	0.00248006	0.0874292	0.0812265	ACTN4/AGAP1/AGAP2/ANXA6/ARF3/ARF5/ARF6/ARFIP2/ARHGAP5/ARL1/ARL10/ARL13B/ARL8B/ATL1/ATL3/BMS1/CDA/DAPK1/DIRAS1/EEF1A2/EHD3/EHD4/EIF2B2/EIF2S3/EIF5B/GBP1/GBP2/GBP3/GBP5/GFM1/GIMAP8/GNAI1/GNAL/GNAO1/GNAS/GPN1/GSPT1/GTPBP1/GTPBP3/GUCY2D/HBS1L/HRAS/MOCS1/MPPED2/NKIRAS1/NME1/NMUR2/NOLC1/NPR1/NUDT2/OARD1/OPA1/PNP/POLR1B/RAB11A/RAB11B/RAB12/RAB13/RAB14/RAB1A/RAB22A/RAB24/RAB27B/RAB32/RAB37/RAB38/RAB3A/RA…	104
MF	GO:0047485	protein N-terminus binding	35/3806	107/18352	0.00251064	0.0874292	0.0812265	ACTN4/ARF6/ATM/DCN/DCTN4/EIF5A/ERCC2/ERCC3/EXOC2/EXOC4/GLRX/HAX1/MAP2K1/MDM2/NCOA3/PARP1/PDCD10/PDLIM5/PEX19/PHB2/PPP1CC/RPA2/SCT/SLC9A3R1/SMARCA4/SMARCE1/SNF8/SRRM2/STX1A/STXBP1/TDRD7/TP53/VPS25/YWHAQ/ZWINT	35
MF	GO:0031625	ubiquitin protein ligase binding	82/3806	297/18352	0.00265672	0.0898731	0.083497	APBB1/ATXN3/BAG6/BOK/CBS/CKB/CUL2/CUL4A/CXCR4/DBT/DDX58/DET1/DIO2/DTX1/EGFR/ERBB3/FAF2/FHIT/GABARAP/GPI/GPR37/HDAC6/HSPA6/ISG15/JAK1/JKAMP/JUN/LRPPRC/MDM2/MID1/MOAP1/NAE1/NDUFS2/NFKBIA/PA2G4/PACRG/PSMD1/PXN/RANGAP1/RBX1/RFFL/RIPK1/RNF31/RNF34/RNF8/RPA2/RPS27A/RRAGA/SCAMP3/SHPRH/SKI/SLC25A5/SMAD5/SMAD6/SMAD7/SMC6/STUB1/STX8/TNFRSF14/TNFRSF1B/TNK2/TP53/TRAF1/TRAF3/TRAF5/TRIB1/TRIB2/TRIB3/TRIOBP/TSG…	82
MF	GO:0060589	nucleoside-triphosphatase regulator activity	94/3806	348/18352	0.00280494	0.0922513	0.0857064	ACAP2/ADPRH/AGAP1/AGAP2/AGAP4/AGAP6/AGAP9/AHSA1/ALS2/ARFGAP1/ARFGAP2/ARHGAP19/ARHGAP22/ARHGAP29/ARHGAP30/ARHGAP31/ARHGAP33/ARHGAP39/ARHGAP4/ARHGAP42/ARHGAP5/ARHGAP9/ARHGDIB/ARHGDIG/ARHGEF1/ARHGEF12/CDC42SE1/CHM/CHN1/CHN2/DEPDC5/DNAJA2/DNAJC1/ERRFI1/FAM13B/FNIP1/GARNL3/GDI1/GIT1/GIT2/GPS1/GPS2/GPSM1/GTF2H4/IQGAP1/JUN/LLGL1/LLGL2/NCAPH/NF1/NPRL2/NPRL3/NRP1/OCRL/OPHN1/PDE6D/PLXNB1/PREB/RAB3A/RANGAP1…	94
MF	GO:0005507	copper ion binding	22/3806	60/18352	0.00323645	0.100841	0.0936867	ACR/ATOX1/ATP7B/COA6/COX11/CP/CUTA/CUTC/F5/F8/LACC1/LOX/MT3/P2RX4/PAM/PARK7/SCO1/SCO2/SNCB/SOD1/SOD3/TP53	22
MF	GO:0098631	cell adhesion mediator activity	22/3806	60/18352	0.00323645	0.100841	0.0936867	BCAM/CD200/CNN3/CNTN6/CXADR/EMB/EMILIN1/EPCAM/ESAM/ITGB1/MYPN/NFASC/NPTN/PAK4/PALLD/PDLIM1/PDLIM5/PPP1CA/ROBO3/ROBO4/S100A11/SIRPA	22
MF	GO:0005096	GTPase activator activity	76/3806	275/18352	0.00360914	0.10957	0.101796	ACAP2/ADPRH/AGAP1/AGAP2/AGAP4/AGAP6/AGAP9/ALS2/ARFGAP1/ARFGAP2/ARHGAP19/ARHGAP22/ARHGAP29/ARHGAP30/ARHGAP31/ARHGAP33/ARHGAP39/ARHGAP4/ARHGAP42/ARHGAP5/ARHGAP9/ARHGDIB/ARHGDIG/ARHGEF1/ARHGEF12/CHM/CHN1/CHN2/DEPDC5/ERRFI1/FAM13B/GARNL3/GDI1/GIT1/GIT2/IQGAP1/JUN/LLGL1/LLGL2/NF1/NPRL2/NPRL3/NRP1/OCRL/OPHN1/PLXNB1/PREB/RANGAP1/RAP1GAP/RAP1GAP2/RAP1GDS1/RAPGEF2/RASAL3/RGS1/RGS10/RGS12/RGS17/RGS2/RGS20/…	76
MF	GO:0019903	protein phosphatase binding	45/3806	149/18352	0.00397803	0.11775	0.109396	ADCY8/AKT1/ANAPC4/ANAPC5/ATP2B4/BOD1/BOD1L2/CD22/CDC5L/CDH5/CSF1R/CTNNB1/EGFR/FCRL3/FLT4/HMGCR/HSP90B1/IQGAP1/JAK1/KCNQ1/KIF3A/KIFAP3/LILRB1/MAP2K7/MTMR4/NEK2/PDLIM4/PPARG/PPP1CA/PPP1CC/PPP1R3A/PPP1R3F/PPP3CB/PPP6R1/PXN/RPA2/SIRPA/SNX3/SOD1/STRN/STYXL1/TBK1/TP53/TRAF3/VCP	45
MF	GO:0051393	alpha-actinin binding	12/3806	27/18352	0.00469675	0.129068	0.119912	LDB3/MYOT/MYPN/NRAP/PALLD/PDLIM1/PDLIM4/PDLIM5/PPARG/RARA/SYNPO2/TTN	12
MF	GO:0051959	dynein light intermediate chain binding	12/3806	27/18352	0.00469675	0.129068	0.119912	BICD2/DNAH10/DNAH3/DNAL4/DYNC1H1/DYNC2H1/DYNLL1/DYNLL2/HOOK1/HOOK2/HOOK3/RAB11FIP3	12
MF	GO:0097157	pre-mRNA intronic binding	7/3806	12/18352	0.00482684	0.129068	0.119912	ELAVL4/EP300/HNRNPA2B1/PRPF8/RBM4/RNPC3/SOX9	7
MF	GO:0044389	ubiquitin-like protein ligase binding	85/3806	316/18352	0.00486915	0.129068	0.119912	APBB1/ATXN3/BAG6/BOK/CBS/CCNB1/CKB/CUL2/CUL4A/CXCR4/DBT/DDX58/DET1/DIO2/DTX1/EGFR/ERBB3/FAF2/FHIT/GABARAP/GPI/GPR37/HDAC6/HSPA6/ISG15/ITCH/JAK1/JKAMP/JUN/LRPPRC/MDM2/MID1/MOAP1/NAE1/NDUFS2/NFKBIA/PA2G4/PACRG/PSMD1/PXN/RANGAP1/RBX1/RFFL/RIPK1/RNF31/RNF34/RNF8/RPA2/RPS27A/RRAGA/SCAMP3/SHPRH/SKI/SLC25A5/SMAD5/SMAD6/SMAD7/SMC6/STUB1/STX8/SUMO3/TNFRSF14/TNFRSF1B/TNK2/TP53/TRAF1/TRAF3/TRAF5/TRIB1/TRIB2…	85
MF	GO:0098632	cell-cell adhesion mediator activity	19/3806	51/18352	0.00490547	0.129068	0.119912	CD200/CNN3/CNTN6/CXADR/EMB/EPCAM/ESAM/MYPN/NFASC/NPTN/PAK4/PALLD/PDLIM1/PDLIM5/PPP1CA/ROBO3/ROBO4/S100A11/SIRPA	19
MF	GO:0019955	cytokine binding	41/3806	135/18352	0.00519944	0.133829	0.124334	ACKR1/ACVR1/ACVRL1/CCR1/CCR2/CCR4/CD109/CD74/CNTFR/COPS5/CSF1R/CXCR1/CXCR2/CXCR4/GBP1/GDF5/HAX1/IL13RA1/IL13RA2/IL18BP/IL18R1/IL1R1/IL27RA/IL2RA/IL31RA/IL3RA/ITGB1/KIT/LIFR/LTBP1/NRP1/OSMR/PARK7/PLP2/PXDN/TGFBR3/TMC8/TNFRSF14/TNFRSF1B/VASN/ZFP36	41
MF	GO:0050750	low-density lipoprotein particle receptor binding	10/3806	21/18352	0.00533296	0.134345	0.124814	AP2A1/AP2M1/CLTC/CRP/HSP90B1/LANCL1/LDLRAP1/PCSK9/SNX17/SYT1	10
MF	GO:0035258	steroid hormone receptor binding	27/3806	81/18352	0.0055483	0.136858	0.127149	ARID5A/CTNNB1/DCAF13/EP300/FOXP1/KDM1A/KDM3A/KDM5D/LEF1/MED1/NCOA6/NKX3-1/NR4A3/NSD1/PADI2/PARK7/PARP1/PCNA/PHB2/PPARG/PRPF6/SMARCA4/STRN/TGFB1I1/TRIM68/WBP2/ZBTB7A	27
MF	GO:0016627	oxidoreductase activity, acting on the CH-CH group of donors	21/3806	59/18352	0.00590811	0.140602	0.130626	ACAD8/ACADSB/ACADVL/BLVRA/BLVRB/CPOX/DECR1/DHCR24/DHODH/DUS2/MECR/PECR/PPOX/PTGR2/RSAD1/SDHA/SDHB/SDHD/SRD5A3/TECR/TM7SF2	21
MF	GO:0070003	threonine-type peptidase activity	13/3806	31/18352	0.00602595	0.140602	0.130626	GGT7/GGTLC2/PSMA1/PSMA2/PSMA5/PSMA7/PSMB1/PSMB10/PSMB3/PSMB4/PSMB6/PSMB7/TASP1	13
MF	GO:0001883	purine nucleoside binding	100/3806	383/18352	0.00624493	0.140602	0.130626	AGAP1/AGAP2/ANXA6/ARF3/ARF5/ARF6/ARFIP2/ARHGAP5/ARL1/ARL10/ARL13B/ARL8B/ATL1/ATL3/BMS1/DAPK1/DIRAS1/EEF1A2/EHD3/EHD4/EIF2B2/EIF2S3/EIF5B/GBP1/GBP2/GBP3/GBP5/GFM1/GIMAP8/GNAI1/GNAL/GNAO1/GNAS/GPN1/GSPT1/GTPBP1/GTPBP3/GUCY2D/HBS1L/HRAS/MOCS1/MPPED2/NKIRAS1/NME1/NMUR2/NOLC1/NPR1/NUDT2/OARD1/OPA1/RAB11A/RAB11B/RAB12/RAB13/RAB14/RAB1A/RAB22A/RAB24/RAB27B/RAB32/RAB37/RAB38/RAB3A/RAB3C/RAB3D/RAB43/RAB4B…	100
MF	GO:0032549	ribonucleoside binding	100/3806	383/18352	0.00624493	0.140602	0.130626	AGAP1/AGAP2/ANXA6/ARF3/ARF5/ARF6/ARFIP2/ARHGAP5/ARL1/ARL10/ARL13B/ARL8B/ATL1/ATL3/BMS1/DAPK1/DIRAS1/EEF1A2/EHD3/EHD4/EIF2B2/EIF2S3/EIF5B/GBP1/GBP2/GBP3/GBP5/GFM1/GIMAP8/GNAI1/GNAL/GNAO1/GNAS/GPN1/GSPT1/GTPBP1/GTPBP3/GUCY2D/HBS1L/HRAS/MOCS1/MPPED2/NKIRAS1/NME1/NMUR2/NOLC1/NPR1/NUDT2/OPA1/POLR1B/RAB11A/RAB11B/RAB12/RAB13/RAB14/RAB1A/RAB22A/RAB24/RAB27B/RAB32/RAB37/RAB38/RAB3A/RAB3C/RAB3D/RAB43/RAB4…	100
MF	GO:0016922	nuclear receptor binding	32/3806	101/18352	0.00640562	0.140602	0.130626	ARID5A/CTNNB1/DCAF13/EP300/FOXP1/JUND/KDM1A/KDM3A/KDM5D/LEF1/MED1/NCOA3/NCOA6/NKX3-1/NR1H2/NR4A3/NSD1/PADI2/PARK7/PARP1/PCNA/PHB2/PPARG/PROX1/PRPF6/SMARCA4/SMARCE1/STRN/TGFB1I1/TRIM68/WBP2/ZBTB7A	32
MF	GO:0019706	protein-cysteine S-palmitoyltransferase activity	12/3806	28/18352	0.00668936	0.140602	0.130626	GLUL/GOLGA7B/YKT6/ZDHHC15/ZDHHC16/ZDHHC17/ZDHHC2/ZDHHC22/ZDHHC23/ZDHHC3/ZDHHC4/ZDHHC9	12
MF	GO:0019707	protein-cysteine S-acyltransferase activity	12/3806	28/18352	0.00668936	0.140602	0.130626	GLUL/GOLGA7B/YKT6/ZDHHC15/ZDHHC16/ZDHHC17/ZDHHC2/ZDHHC22/ZDHHC23/ZDHHC3/ZDHHC4/ZDHHC9	12
MF	GO:0030276	clathrin binding	23/3806	67/18352	0.00675012	0.140602	0.130626	AP1M1/AP2A1/AP2A2/AP2M1/AP2S1/AP4B1/BIN1/CALY/CLTC/CLTCL1/DNAJC6/EPN3/HIP1/LDLR/LDLRAP1/NCALD/NSG1/SYT1/SYT13/SYT15/SYT17/SYT3/TRPC5	23
MF	GO:0032550	purine ribonucleoside binding	99/3806	380/18352	0.00692166	0.140602	0.130626	AGAP1/AGAP2/ANXA6/ARF3/ARF5/ARF6/ARFIP2/ARHGAP5/ARL1/ARL10/ARL13B/ARL8B/ATL1/ATL3/BMS1/DAPK1/DIRAS1/EEF1A2/EHD3/EHD4/EIF2B2/EIF2S3/EIF5B/GBP1/GBP2/GBP3/GBP5/GFM1/GIMAP8/GNAI1/GNAL/GNAO1/GNAS/GPN1/GSPT1/GTPBP1/GTPBP3/GUCY2D/HBS1L/HRAS/MOCS1/MPPED2/NKIRAS1/NME1/NMUR2/NOLC1/NPR1/NUDT2/OPA1/RAB11A/RAB11B/RAB12/RAB13/RAB14/RAB1A/RAB22A/RAB24/RAB27B/RAB32/RAB37/RAB38/RAB3A/RAB3C/RAB3D/RAB43/RAB4B/RAB5A…	99
[truncated: 14 more rows]

## Sheet: Table S2
Table S2. The KEGG enrichment of DEGs in AD.
[truncated: 46 more rows]

## Sheet: Table S3
Table S3. The GO enrichment of DEGs in rosacea.
[truncated: 2,291 more rows]

[truncated: 8 more sheets: Table S4, Table S5, Table S6, Table S7, Table S8, Table S9, Table S10, Table S11]
